# Supplementary material for: Cryptic iron cycling influenced by organic carbon availability in a seasonally stratified lake
Source: FEMS Microbiol Ecol. 2025 Mar 20;101(4):fiaf029. doi: 10.1093/femsec/fiaf029 (PMC11974394; doi:10.1093/femsec/fiaf029)
Supplement: fiaf029_Supplemental_File [file fiaf029_supplemental_file.zip]

Archive with 1 entries (1 files):
- raw data_Nikeleit_iron cycling_revised_reviesed.xlsx
