# Supplementary material for: Cryptic iron cycling influenced by organic carbon availability in a seasonally stratified lake
Source: FEMS Microbiol Ecol. 2025 Mar 20;101(4):fiaf029. doi: 10.1093/femsec/fiaf029 (PMC11974394; doi:10.1093/femsec/fiaf029)
Supplement: fiaf029_Supplemental_File [file fiaf029_supplemental_file.zip › raw data_Nikeleit_iron cycling_revised_reviesed.xlsx]

## Sheet: Figure 1
Tiefe	Temperatur	pH	O2	Fe	Mn	SO4	DIC	DOC	standard deviation DOC
m	°C		mg/L	mg/L	mg/l	mg/L	mg/L	mg/L
0	20.9	7.12	9.68	0.001261	3.5e-05	53.523	60.88
1	20	7.17	9.75	0.001261	3.5e-05	53.173	61.12
2	19.6	7.41	9.71	0.001261	3.5e-05	53.095	61.37	29.7755	6.3754
3	19.4	7.61	9.55	0.001261	3.5e-05	53.554	61.43
4	18.9	7.66	8.71	0.001261	3.5e-05	53.614	61.73	22.3745	3.50664
5	16.2	7.31	2.91	0.001261	0.202	53.46	63.14
6	12.5	7.04	0.99	0.001261	1.41	50.667	69.84
7	9.7	6.92	0.3	7.49	2.84	47.045	84.12	31.7802	3.67941
8	8	6.84	0.07	17.5	2.12	41.83	110.92	36.1493	5.20661
9	7.6	6.99	0.05	25.9	2.01	33.306	156.83
10	7.2	7.11	0.01	38.3	2.04	20.625	196.79

## Sheet: Figure 2
Figure 2A
depth [m]	(%) relative abundance
	Other	Chlorobium	Thiodictyon	Flavobacterium	Snowella 0TU37S04	Clade III	hgcI clade	Rheinheimera	BSV40	Chlorobium	Terrimicrobium	Candidatus Planktophila	Geobacter	Methylomonadaceae	WCHB1-41	Sideroxydans	Sediminibacterium	Rhodoferax	Methylotenera	Methylomonadaceae	WCHB1-41	Terrimicrobium	Sporichthyaceae	BSV13	Verrucomicrobiae	Geothrix	Paludibacter	Bacteroidetes vadinHA17
3m	52.0228	0	0.03086	1.04613	3.07051	19.1329	14.0657	0.22836	0.01234	0	3.89755	1.41336	0	0.01852	0	0	1.1634	0.29316	0.03395	0	0	0	3.32048	0	0.24996	0	0	0
3m	57.0569	0.02461	0	0.8429	4.4575	14.9983	12.0759	0.21072	0.00769	0	4.54364	1.24589	0	0.02307	0	0	1.32433	0.32455	0.04307	0	0	0	2.64712	0	0.17381	0	0	0
5m	47.2175	0.05634	0	6.59874	17.6946	9.35923	4.87679	0	0.01715	0	2.64537	2.84378	0	1.0753	0	0.03919	3.26018	0.62215	0.14941	0	0	0	0.52663	0	3.01768	0	0	0
5m	48.8079	0.01172	0	6.70728	16.0184	8.96257	4.93234	0	0	0	3.17205	3.25113	0	1.0427	0	0.02929	3.28042	0.60922	0.14059	0	0	0	0.55943	0	2.47496	0	0	0
7m	45.9715	10.3666	1.16904	0.37067	3.22607	0.56212	1.0835	0	3.07536	1.14868	0.50916	5.35234	0.64766	5.38493	0.14257	3.24644	1.05906	4.27291	4.17515	3.98778	0.40733	0.83503	0.13849	0.1833	0.21181	1.66599	0.24847	0.55804
7m	48.4104	10.4971	1.21478	0.22063	3.10473	0.56885	1.15098	0	2.73259	1.25731	0.61669	5.80011	0.63796	4.28495	0.14354	2.76183	1.08453	4.04572	3.7932	3.54864	0.37746	0.89314	0.17544	0.24189	0.13557	1.59224	0.24189	0.46784
8m	61.4629	1.53143	0.32	0.34286	1.07429	0.73143	0.77714	0	0	6.69714	0.59429	3.90857	0	0.32	2.37714	2.76571	0.16	0.64	0.61714	0.36571	2.58286	3.65714	0	3.24571	0	1.37143	2.24	2.21714
8m	69.1573	0.61113	0.40097	0.14103	1.5375	0.48393	0.25026	0	0.07466	2.53301	0.32077	1.12548	0.30833	0.36087	5.17249	4.38438	0.08158	0.96094	0.57518	0.48807	3.94884	2.05876	0.0318	1.79329	0.08711	1.22226	1.26789	0.62219
--	--	--	--	--	--	--	--	--
Figure 2B
depth [m]	(%) relative percentage
	Other	Chlorobium	Thiodictyon	Chlorobium	Geobacter	Sideroxydans	Rhodoferax	Geothrix
3m	52.0228	0	0.03086	0	0	0	0.29316	0
3m	57.0569	0.02461	0	0	0	0	0.32455	0
5m	47.2175	0.05634	0	0	0	0.03919	0.62215	0
5m	48.8079	0.01172	0	0	0	0.02929	0.60922	0
7m	45.9715	10.3666	1.16904	1.14868	0.64766	3.24644	4.27291	1.66599
7m	48.4104	10.4971	1.21478	1.25731	0.63796	2.76183	4.04572	1.59224
8m	61.4629	1.53143	0.32	6.69714	0	2.76571	0.64	1.37143
8m	69.1573	0.61113	0.40097	2.53301	0.30833	4.38438	0.96094	1.22226

## Sheet: Figure 3
	set ups	[%] relative abundance
		Chlorobium	Thiodictyon	Rhodoferax	Sideroxydans	Geobacter	Geothrix	Sulfurospirillum	Methylomonadaceae	Methylotenera	Candidatus Planktophila	Flavobacterium	Snowella 0TU37S04	Clade III	KD1-131	BSV40	hgcI clade	Pelosinus	Terrimicrobium	Silvanigrellaceae	Pelosinus	Lentimicrobiaceae	Sediminibacterium	Candidatus Planktophila	Comamonadaceae	CL500-29 marine group	Bacteroidetes vadinHA17	Other
insitu	Initital	11.5153	1.16904	4.27291	3.24644	3.31568	1.66599	0	9.37271	4.17515	5.35234	0.37067	3.22607	0.56212	0.59063	3.07536	1.0835	0	0.83503	0	0	1.11609	1.05906	2.39919	2.41141	0.28921	0.55804	38.3381	--	--	--	--	--	--	--	--	--	--	--	--	--	--	--
		11.7544	1.21478	4.04572	2.76183	2.97182	1.59224	0	7.8336	3.7932	5.80011	0.22063	3.10473	0.56885	0.46252	2.73259	1.15098	0	0.89314	0	0	0.83466	1.08453	2.21425	2.37905	0.39075	0.46784	41.7278	--	--	--	--	--	--	--	--	--	--	--	--	--	--	--
	--	--	--	--	--	--	--	--			--	--	--	--	--	--	--	--	--	--	--	--	--	--	--	--	--	--	--	--	--	--	--	--	--	--	--	--	--	--	--	--	--
3 days	Co	32.3581	0.39553	2.74069	2.46578	9.86872	0.4825	0	0.81632	2.20209	4.1461	0.17112	0.64239	0.29735	0.15148	8.08741	0.66483	0	0.71813	0	0	0.24405	0.38431	1.68312	1.30723	0.24686	0.29174	29.6342	--	--	--	--	--	--	--	--	--	--	--	--	--	--	--
	--	29.6594	0.71359	2.42484	2.27265	16.6762	0.94017	0	1.03487	1.83638	2.32	0.29423	0.36525	0.16233	0.2807	7.85958	0.35848	0	0.98752	0	0	0.59522	0.34496	0.86577	1.45423	0.23673	0.3551	27.9617	--	--	--	--	--	--	--	--	--	--	--	--	--	--	--
	Co+DCMU	31.3635	0.59868	2.68659	3.30273	9.09749	0.6835	0	1.58402	3.08571	4.5001	0.18958	0.85562	0.20455	0.10726	8.83057	0.90052	0	0.9554	0	0	0.24696	0.35921	2.04051	1.09759	0.21952	0.35921	26.7312	--	--	--	--	--	--	--	--	--	--	--	--	--	--	--
	--	32.4613	0.6916	2.08517	2.96068	14.1014	1.0387	0	1.68886	2.79231	2.57732	0.37041	0.46625	0.13469	0.23053	8.03243	0.38595	0	0.80298	0	0	0.42739	0.33674	1.22261	1.1449	0.1062	0.47402	25.4675	--	--	--	--	--	--	--	--	--	--	--	--	--	--	--
	Fe(II)	24.1827	0.26164	2.11599	3.42419	14.0219	0.91701	0	1.93055	2.78152	1.88483	0.33277	2.82216	0.27434	0.65029	6.19808	0.29974	0	0.84081	0	0	1.54444	0.33277	1.07958	0.7773	0.40897	0.64775	32.2707	--	--	--	--	--	--	--	--	--	--	--	--	--	--	--
	--	23.2197	0.33107	2.2235	2.53749	15.0327	1.11068	0	1.71088	1.90098	1.73438	0.31185	2.02913	0.25631	0.8736	6.00624	0.26913	0	0.93554	0	0	1.81554	0.35456	0.98253	0.94195	0.25418	0.88214	34.286	--	--	--	--	--	--	--	--	--	--	--	--	--	--	--
	Fe(II)+DCMU	26.7649	0.28401	2.02416	3.29546	13.3126	1.00081	0	2.25408	3.09711	1.81228	0.3291	1.659	0.23893	0.61311	5.94175	0.43278	0	0.6627	0	0	1.4922	0.36516	1.19466	1.01434	0.35164	0.65368	31.2055	--	--	--	--	--	--	--	--	--	--	--	--	--	--	--
	--	24.9404	0.16776	2.09848	2.48992	12.0434	1.28322	0	2.24564	1.75413	2.0455	0.42087	2.81367	0.23251	0.78583	6.64862	0.37084	0	0.66221	0	0	1.95721	0.32963	1.23319	0.75051	0.259	0.90355	33.5639	--	--	--	--	--	--	--	--	--	--	--	--	--	--	--
	Fe(II)+org	28.0296	0.239	2.16872	4.0763	13.0167	0.93388	0	1.95627	1.9784	1.72612	0.22572	3.28406	0.16376	0.62849	8.59078	0.23015	0	0.60193	0	0	1.65531	0.34522	0.92945	0.9206	0.24785	0.64176	27.4099	--	--	--	--	--	--	--	--	--	--	--	--	--	--	--
	--	25.1382	0.25243	2.01506	3.15968	15.4198	0.86173	0	1.37964	1.86708	1.58419	0.26548	2.48509	0.22631	0.692	8.15163	0.32206	0	0.64412	0	0	1.75828	0.38734	1.08804	0.99665	0.31771	0.68764	30.2999	--	--	--	--	--	--	--	--	--	--	--	--	--	--	--
	Fe(II)+org+DCMU	25.4885	0.31428	2.37808	3.23713	15.379	1.04238	0	2.87046	2.46189	1.92237	0.36143	1.53999	0.1519	0.62857	5.77759	0.2619	0	0.72285	0	0	1.83332	0.41905	1.07904	0.91666	0.36666	0.64952	30.1975	--	--	--	--	--	--	--	--	--	--	--	--	--	--	--
	--	24.7997	0.32455	2.19715	3.11156	15.9313	1.13335	0	1.84169	2.19973	1.56866	0.26531	1.82109	0.19061	0.73925	6.14327	0.23182	0	0.59501	0	0	1.76699	0.35288	0.79334	0.93759	0.32197	0.71349	32.0197	--	--	--	--	--	--	--	--	--	--	--	--	--	--	--
	Org	36.441	0.39818	3.34783	3.41856	11.9636	0.67585	0	0.7754	3.27972	2.9025	0.28553	0.66014	0.22528	0.15718	7.87447	0.51344	0	0.43223	0	0	0.31173	0.43223	1.02688	1.03736	0.15456	0.4008	23.2855	--	--	--	--	--	--	--	--	--	--	--	--	--	--	--
	--	34.4467	0.66035	2.74769	3.34019	14.7538	0.72141	0	0.68749	3.28592	1.60112	0.35505	0.54728	0.15604	0.18544	7.84731	0.25555	0	0.50431	0	0	0.71689	0.44325	0.71689	1.09003	0.08594	0.48622	24.3651	--	--	--	--	--	--	--	--	--	--	--	--	--	--	--
	Org+DCMU	37.805	0.64451	2.15442	4.64409	10.7305	0.90959	0	1.58008	4.27246	2.11804	0.25468	0.64711	0.2157	0.14553	7.57556	0.31965	0	0.42361	0	0	0.38982	0.38722	1.03433	0.96416	0.16892	0.42101	22.1939	--	--	--	--	--	--	--	--	--	--	--	--	--	--	--
	--	36.5784	0.69811	1.63167	4.84847	11.8104	0.79393	0	1.69464	4.26808	2.22849	0.34495	0.5667	0.15879	0.2902	6.73748	0.35043	0	0.48731	0	0	0.70633	0.3559	0.99105	0.83774	0.11498	0.58039	22.9255	--	--	--	--	--	--	--	--	--	--	--	--	--	--	--
	--	--	--	--	--	--	--	--			--	--	--	--	--	--	--	--	--	--	--	--	--	--	--	--	--	--	--	--	--	--	--	--	--	--	--	--	--	--	--	--	--
23 days	Co	--	--	--	--	--	--	--	--	--	--	--	--	--	--	--	--	--	--	--	--	--	--	--	--	--	--	--	--	--	--	--	--	--	--	--	--	--	--	--	--	--	--
	--	--	--	--	--	--	--	--	--	--	--	--	--	--	--	--	--	--	--	--	--	--	--	--	--	--	--	--	--	--	--	--	--	--	--	--	--	--	--	--	--	--	--
	Co+DCMU	--	--	--	--	--	--	--	--	--	--	--	--	--	--	--	--	--	--	--	--	--	--	--	--	--	--	--	--	--	--	--	--	--	--	--	--	--	--	--	--	--	--
	--	--	--	--	--	--	--	--	--	--	--	--	--	--	--	--	--	--	--	--	--	--	--	--	--	--	--	--	--	--	--	--	--	--	--	--	--	--	--	--	--	--	--
	Fe(II)	16.8769	0.49888	1.38917	0.79903	11.7015	1.07686	0.0142	0.26161	1.57777	1.33847	0.12979	0.56175	0.13993	2.26323	4.70493	0.29406	0.01217	1.06266	2.06652	0	1.52302	0.17846	1.11539	0.54756	0.12776	1.68323	48.0552	--	--	--	--	--	--	--	--	--	--	--	--	--	--	--
	--	16.2886	0.30746	1.19288	0.78293	11.4869	0.97278	0	0.30578	1.39953	1.2584	0.12265	0.6922	0.14449	2.37735	4.87735	0.2705	0	1.02487	1.84644	0	1.80276	0.19153	1.09711	0.58636	0.18481	1.71203	49.0743	--	--	--	--	--	--	--	--	--	--	--	--	--	--	--
	Fe(II)+DCMU	18.1063	0.28186	3.34284	1.01402	12.0205	1.13777	2.4835	0.2303	1.50041	1.07762	0.15812	1.45916	0.13234	4.31562	3.90657	0.23374	0	0.64451	0.24062	0	1.60869	0.16328	1.08105	0.36264	0.23374	1.82353	42.4412
	--	18.6321	0.19014	3.46795	0.88593	12.6593	1.06505	2.73771	0.20392	1.37092	1.04713	0.11849	0.77157	0.13227	4.02596	3.70079	0.23285	0	0.8074	0.29898	0.00551	1.45772	0.15294	1.01407	0.38854	0.1736	1.58586	42.8733
	Fe(II)+org	9.49904	0.26003	0.44895	0.47784	9.99244	0.64675	0.84678	0.02667	0.66898	1.06459	0.07334	2.72925	0.16224	5.50073	6.51642	0.40228	2.67147	0.809	3.15375	3.1382	1.61133	0.15113	0.93346	0.22003	0.07779	1.3913	46.5262
	--	9.75802	0.62464	0.54947	0.47609	9.42869	0.64791	0.85911	0.05011	0.62464	0.93965	0.10202	2.67397	0.17361	4.92375	6.15872	0.36512	2.32317	0.73561	3.41137	2.91917	1.75938	0.14139	0.93786	0.22015	0.07159	1.44079	47.684
	Fe(II)+org+DCMU	10.7971	0.11254	0.37512	0.32093	5.97895	2.46744	44.5723	0.06044	0.47098	0.59602	0.05627	1.34834	0.08544	5.29124	3.36355	0.08961	0	0.20423	0	1.27957	0.1688	0.12921	0.34594	0.13546	0.06669	0.42096	21.2629
	--	9.56628	0.06481	0.32147	0.38369	5.41311	2.89581	45.4567	0.0674	0.52368	0.64294	0.04148	1.79919	0.08296	5.5194	2.76878	0.09851	0	0.16851	0	1.52957	0.24629	0.13999	0.43295	0.12185	0.06222	0.46406	21.1884
	Org	27.0311	2.90068	0.45198	1.11565	12.3465	2.2599	8.06507	0.19834	2.05965	1.35975	0.16782	1.30254	0.19071	0.90587	9.69372	0.19834	0.85628	0.36997	0.34709	1.35975	0.40049	0.12587	0.58166	0.17927	0.06866	1.39027	24.0732
	--	25.9922	2.02612	0.27092	0.97948	13.7406	1.56764	7.93776	0.15977	2.14653	1.15084	0.18988	1.23651	0.16904	0.56268	10.0449	0.22229	0.55805	0.44922	0.3867	1.18325	0.57426	0.09262	0.60436	0.11346	0.1343	1.64174	25.8649
	Org+DCMU	16.9176	2.23802	0.40193	0.4202	9.20601	1.63878	22.9465	0.20096	0.63943	1.74474	0.09866	0.8203	0.18635	4.49247	8.4935	0.44212	0.85501	0.80569	0	1.28252	0.55357	0.10779	0.71982	0.13885	0.13885	0.97742	23.533
	--	22.7955	2.13877	0.40507	0.46808	7.28225	1.83272	20.4911	0.17283	0.53649	1.42224	0.13142	1.05678	0.19443	2.95791	9.54884	0.38347	1.03878	0.74713	0	1.1468	0.80654	0.06481	0.64451	0.14042	0.09542	1.47445	22.0232
	--	--	--	--	--	--	--	--	--	--	--	--	--	--	--	--	--	--	--	--	--	--	--	--	--	--	--	--
	--	--	--	--	--	--	--	--		--	--	--	--	--	--	--	--	--	--	--	--	--	--	--	--	--	--	--

## Sheet: figure 4
	set ups
days	Fe(II)	stdv	Fe(II) and organic	stdv	Organic	stdv
	Fe(II)/Fe(tot)		Fe(II)/Fe(tot)		Fe(II)/Fe(tot)
0	0.86037	0.0409045	0.842742	0.0727684	0.805874	0.0151819
2	0.875334	0.0203693	0.895083	0.0552792	0.897071	0.0321018
4	0.804367	0.069599	0.875941	0.0683536	0.859103	0.087726
8	0.769068	0.0551869	0.919532	0.0328613	0.870728	0.0369248
14	0.764253	0.029453	0.901285	0.0634997	0.965102	0.0466067
21	0.755618	0.059002	0.960895	0.0155531	0.9904	0.0351339
34	0.748963	0.0997713	0.989262	0.025282	0.990942	0.0369624
37	0.8491	0.0763	0.9968	0.0214	0.9743	0.0025
41	0.8927	0.0137	1.0097	0.03649	1.0149	0.0711
44	0.899	0.0392	0.9961	0.0481	0.9891	0.0563
47	0.8148	0.04378	0.9781	0.0256	0.9896	0.0706
50	0.6549	0.0779	0.9653	0.0836	0.9849	0.0222
54	0.6276	0.0931	0.8947	0.04091	1.0073	0.0418
	Fe(II) total [mM]
	8 meter	day	day	day	day	day	day	day	day	day	day	day	day	day
set-up	treatment	0	2	4	8	14	21	34	37	41	44	47	50	54
Fe(II)	Fe(II) A	2.7321	2.9632	2.8864	2.6432	2.3813	2.1525	2.1199	2.6573	2.9652	2.8032	2.2414	2.0429	2.3471
	Fe(II) B	2.8923	2.9721	2.5966	2.3379	2.3741	2.2942	2.0951	2.6135	2.9212	3.0162	2.5604	2.3215	2.014
	Fe(II) C	2.9357	2.9672	2.4312	2.4966	2.6546	2.4871	2.7369	3.2448	2.8301	2.9469	2.8851	1.8509	1.684
abiotic	Fe(II) X	2.8427	2.9733	2.7901	2.8603	2.9522	2.9933	3.018	3.0858	3.0411	3.1303	3.2958	3.1011	2.979
Fe(II) and organic	Mix A	2.9773	3.0531	3.1199	3.0379	3.0011	3.0334	3.1079	3.108	3.5491	3.1941	2.9946	2.8417	2.6778
	Mix B	2.5325	2.719	2.5853	2.951	2.6971	3.0316	3.0791	3.2255	2.9953	3.1469	3.1837	3.0072	2.9497
	Mix C	2.8271	2.9924	2.8643	2.9605	2.9994	3.1014	3.2227	3.3174	3.1349	3.5553	3.2838	3.5165	3.0073
abiotic	Mix X	2.7569	2.85	2.9889	3.0177	2.8182	2.8998	2.6411	2.8597	2.7942	3.0302	2.9254	2.9225	3.0962
Organic	Org A	0.9101	1.0953	0.9872	1.0195	1.1079	1.1185	1.1095	1.0567	1.0881	1.2388	1.3227	1.1451	1.233
	Org B	0.9475	1.1336	1.0911	1.1109	1.1336	1.1004	1.0436	1.0745	1.2674	1.0226	1.2568	1.1756	1.1964
	Org C	0.8643	1.0001	1.0268	0.9886	1.0345	1.1148	1.1014	1.1283	1.0785	1.2106	0.9751	1.0715	1.1054
abiotic	Org X	0.8999	1.0278	1.1099	0.9773	1.0448	1.0179	0.9373	1.0619	1.0733	1.1418	1.1567	1.1085	1.151
	Fe(total) [mM]
	8 meter	day	day	day	day	day	day	day	day	day	day	day	day	day
set-up	treatment	0	2	4	8	14	21	34	37	41	44	47	50	54
Fe(II)	Fe(II) A	3.3556	3.4768	3.2721	3.1784	3.2413	3.0926	2.9841	3.2257	3.395	3.2516	2.9422	3.3846	3.1731
	Fe(II) B	3.2423	3.3361	3.3159	3.2148	3.1054	3.0313	3.1074	3.3906	3.2307	3.1643	3.1478	3.0351	3.1913
	Fe(II) C	3.3556	3.361	3.2507	3.3361	3.3451	3.0554	3.1741	3.4066	3.1445	3.3431	3.3196	3.1056	3.2903
abiotic	Fe(II) X	3.3324	3.2825	3.3513	3.2977	3.4148	3.2025	3.1929	3.1964	3.2605	3.3298	3.4356	3.2865	3.269
Fe(II) and organic	Mix A	3.2918	3.2507	3.2718	3.3018	3.1136	3.2148	3.2015	3.2048	3.3457	3.2676	3.1569	3.2403	3.1955
	Mix B	3.3213	3.2638	3.1345	3.0994	3.2227	3.1136	3.1453	3.231	3.0621	3.3171	3.1491	3.1947	3.1608
	Mix C	3.2825	3.2777	3.3719	3.3399	3.3213	3.2124	3.1655	3.246	3.1669	3.3477	3.3694	3.2651	3.2946
abiotic	Mix X	3.2975	3.198	3.2148	3.2913	3.1949	3.3201	2.9508	3.1182	3.105	3.3387	3.1328	3.1625	3.4006
Organic	Org A	1.1345	1.2545	1.2919	1.1841	1.1914	1.1759	1.0931	1.0879	1.1765	1.271	1.2478	1.1412	1.2117
	Org B	1.1519	1.2143	1.1643	1.2187	1.1136	1.0993	1.1004	1.1031	1.1534	1.1015	1.2375	1.1785	1.1367
	Org C	1.0901	1.1306	1.1721	1.1774	1.0919	1.094	1.0911	1.1544	1.0571	1.1377	1.0918	1.1236	1.1615
abiotic	Org X	1.1219	1.1136	1.2003	1.1619	1.2026	1.1989	1.1364	1.0975	1.1953	1.1686	1.1697	1.1377	1.2046

## Sheet: Figure 5
Figure 5A
depth [m]	(%) relative abundance
	Thiodictyon	Geobacter	Rhodoferax	WCHB1-32	Anaerolineaceae	Lentimicrobiaceae	Williamwhitmania	Others
Heiliges Meer 7 m	31.5665	8.68631	2	3.67563	3.31215	3.05557	4.06826	43.6392	--	--	--	--	--	--	--	--	--	--	--	--	--	--	--	--	--	--	--	--	--	--	--	--	--	--	--	--	--	--	--	--	--	--
Figure 5B	bottle a	bottle b	bottle c
	mol/d
Fe-Oxidation rates	0.119448	0.0733568	0.17187
Fe-Reduction rates with biogenic Fe(III)oxyhydroxides	0.310835	0.407347	0.261366
Fe-Reduction rates with abiotc Ferrihydrite	0.319775	0.292275	0.396187
Figure 5C
Time	Fe(II)/Fetot	sdv	Lactate	sdv	Acetate	sdv
days			mol		mol
0	98.9324	1.07345
20	70.0022	10.9655
34	11.9368	4.80989	2.17267	0.11235	0	0
36	48.039	6.58659	1.61267	0.17224	0.21833	0.06405
39	99.6447	4.62828	0	0	1.59433	0.07651
43	98.9421	3.52601	--		1.71967	0.04554
46	101.763	1.34473	--		1.33833	0.04716
53	100	5.01919	--		0.122	0.21131
60	95.3159	8.16914	--		0	0
67	52.5517	39.619	--			--
82	5.92258	0.90281	--			--
			--			--
			--			--

## Sheet: sequence data_raw
										ID	QPTIJ047AA	QPTIJ048AI	QPTIJ049AQ	QPTIJ050AT	QPTIJ051A3	QPTIJ052AB	QPTIJ053AJ	QPTIJ054AR	QPTIJ055A1	QPTIJ056A9	QPTIJ057AH	QPTIJ058AP	QPTIJ075AF	QPTIJ076AN	QPTIJ077AV	QPTIJ078A5	QPTIJ079AD	QPTIJ080AG	QPTIJ081AO	QPTIJ082AW	QPTIJ083A6	QPTIJ084AE	QPTIJ085AM	QPTIJ086AU	QPTIJ087A4	QPTIJ088AC	QPTIJ089AK	QPTIJ090AN	QPTIJ091AV	QPTIJ092A5	QPTIJ093AD	QPTIJ094AL	QPTIJ095AT	QPTIJ096A3	QPTIJ097AB	QPTIJ098AJ	QPTIJ103AO
										Sample_ID	13	14	15	16	17	18	19	20	21	22	23	24	41	42	43	44	45	46	47	48	49	50	51	52	53	54	55	56	57	58	59	60	61	62	63	64	69
										Sample_Name	6h a tend	6h b tend	6k a tend	6k b tend	7h a tend	7h b tend	7k a tend	7k b tend	8h a tend	8h b tend	8k a tend	8k b tend	5g a t1	5g b t1	5i a t1	5i b t1	6g a t1	6g b t1	6i a t1	6i b t1	7g a t1	7g ab t1	7i a t1	7i b t1	8g a t1	8g b t1	8i a t1	8i b t1	5m a t0	5m b t0	7m a to	7m b t0	3m a t0	3m b t0	8m a t0	8m b t0	enrichment phototroph 5
										Sample_Type	fresh_water	fresh_water	fresh_water	fresh_water	fresh_water	fresh_water	fresh_water	fresh_water	fresh_water	fresh_water	fresh_water	fresh_water	fresh_water	fresh_water	fresh_water	fresh_water	fresh_water	fresh_water	fresh_water	fresh_water	fresh_water	fresh_water	fresh_water	fresh_water	fresh_water	fresh_water	fresh_water	fresh_water	fresh_water	fresh_water	fresh_water	fresh_water	fresh_water	fresh_water	fresh_water	fresh_water	enrichment
										sampling_depth	7m	7m	7m	7m	7m	7m	7m	7m	7m	7m	7m	7m	7m	7m	7m	7m	7m	7m	7m	7m	7m	7m	7m	7m	7m	7m	7m	7m	5m	5m	7m	7m	3m	3m	8m	8m	upper 20 cm
										geo_loc_name	Germany-Heiliges Meer	Germany-Heiliges Meer	Germany-Heiliges Meer	Germany-Heiliges Meer	Germany-Heiliges Meer	Germany-Heiliges Meer	Germany-Heiliges Meer	Germany-Heiliges Meer	Germany-Heiliges Meer	Germany-Heiliges Meer	Germany-Heiliges Meer	Germany-Heiliges Meer	Germany-Heiliges Meer	Germany-Heiliges Meer	Germany-Heiliges Meer	Germany-Heiliges Meer	Germany-Heiliges Meer	Germany-Heiliges Meer	Germany-Heiliges Meer	Germany-Heiliges Meer	Germany-Heiliges Meer	Germany-Heiliges Meer	Germany-Heiliges Meer	Germany-Heiliges Meer	Germany-Heiliges Meer	Germany-Heiliges Meer	Germany-Heiliges Meer	Germany-Heiliges Meer	Germany-Heiliges Meer	Germany-Heiliges Meer	Germany-Heiliges Meer	Germany-Heiliges Meer	Germany-Heiliges Meer	Germany-Heiliges Meer	Germany-Heiliges Meer	Germany-Heiliges Meer	Germany-Heiliges Meer
										lat_lon	52.350738, 7.634967	52.350738, 7.634967	52.350738, 7.634967	52.350738, 7.634967	52.350738, 7.634967	52.350738, 7.634967	52.350738, 7.634967	52.350738, 7.634967	52.350738, 7.634967	52.350738, 7.634967	52.350738, 7.634967	52.350738, 7.634967	52.350738, 7.634967	52.350738, 7.634967	52.350738, 7.634967	52.350738, 7.634967	52.350738, 7.634967	52.350738, 7.634967	52.350738, 7.634967	52.350738, 7.634967	52.350738, 7.634967	52.350738, 7.634967	52.350738, 7.634967	52.350738, 7.634967	52.350738, 7.634967	52.350738, 7.634967	52.350738, 7.634967	52.350738, 7.634967	52.350738, 7.634967	52.350738, 7.634967	52.350738, 7.634967	52.350738, 7.634967	52.350738, 7.634967	52.350738, 7.634967	52.350738, 7.634967	52.350738, 7.634967	52.350738, 7.634967
										Timepoint	Tend	Tend	Tend	Tend	Tend	Tend	Tend	Tend	Tend	Tend	Tend	Tend	T1	T1	T1	T1	T1	T1	T1	T1	T1	T1	T1	T1	T1	T1	T1	T1	T0	T0	T0	T0	T0	T0	T0	T0	enrichment
										Fe	yes	yes	yes	yes	yes	yes	yes	yes	no	no	no	no	no	no	no	no	yes	yes	yes	yes	yes	yes	yes	yes	no	no	no	no	no	no	no	no	no	no	no	no	enrichment
										DCMU	no	no	yes	yes	no	no	yes	yes	no	no	yes	yes	no	no	yes	yes	no	no	yes	yes	no	no	yes	yes	no	no	yes	yes	no	no	no	no	no	no	no	no	enrichment
										Organic_mix	no	no	no	no	yes	yes	yes	yes	yes	yes	yes	yes	no	no	no	no	no	no	no	no	yes	yes	yes	yes	yes	yes	yes	yes	no	no	no	no	no	no	no	no	enrichment
										Full_name	Fe_noDCMU_noOrg_Tend_7m	Fe_noDCMU_noOrg_Tend_7m	Fe_DCMU_noOrg_Tend_7m	Fe_DCMU_noOrg_Tend_7m	Fe_noDCMU_Org_Tend_7m	Fe_noDCMU_Org_Tend_7m	Fe_DCMU_Org_Tend_7m	Fe_DCMU_Org_Tend_7m	noFe_noDCMU_Org_Tend_7m	noFe_noDCMU_Org_Tend_7m	noFe_DCMU_Org_Tend_7m	noFe_DCMU_Org_Tend_7m	noFe_noDCMU_noOrg_T1_7m	noFe_noDCMU_noOrg_T1_7m	noFe_DCMU_noOrg_T1_7m	noFe_DCMU_noOrg_T1_7m	Fe_noDCMU_noOrg_T1_7m	Fe_noDCMU_noOrg_T1_7m	Fe_DCMU_noOrg_T1_7m	Fe_DCMU_noOrg_T1_7m	Fe_noDCMU_Org_T1_7m	Fe_noDCMU_Org_T1_7m	Fe_DCMU_Org_T1_7m	Fe_DCMU_Org_T1_7m	noFe_noDCMU_Org_T1_7m	noFe_noDCMU_Org_T1_7m	noFe_DCMU_Org_T1_7m	noFe_DCMU_Org_T1_7m	noFe_noDCMU_noOrg_T0_5m	noFe_noDCMU_noOrg_T0_5m	noFe_noDCMU_noOrg_T0_7m	noFe_noDCMU_noOrg_T0_7m	noFe_noDCMU_noOrg_T0_3m	noFe_noDCMU_noOrg_T0_3m	noFe_noDCMU_noOrg_T0_8m	noFe_noDCMU_noOrg_T0_8m	enrichment
ID	Domain	Kingdom	Phylum	Class	Order	Family	Genus	Species	confidence	sequence	QPTIJ047AA	QPTIJ048AI	QPTIJ049AQ	QPTIJ050AT	QPTIJ051A3	QPTIJ052AB	QPTIJ053AJ	QPTIJ054AR	QPTIJ055A1	QPTIJ056A9	QPTIJ057AH	QPTIJ058AP	QPTIJ075AF	QPTIJ076AN	QPTIJ077AV	QPTIJ078A5	QPTIJ079AD	QPTIJ080AG	QPTIJ081AO	QPTIJ082AW	QPTIJ083A6	QPTIJ084AE	QPTIJ085AM	QPTIJ086AU	QPTIJ087A4	QPTIJ088AC	QPTIJ089AK	QPTIJ090AN	QPTIJ091AV	QPTIJ092A5	QPTIJ093AD	QPTIJ094AL	QPTIJ095AT	QPTIJ096A3	QPTIJ097AB	QPTIJ098AJ	QPTIJ103AO	MAX	AVG
ad96ee703b9f5081e7d5587b5b7effce	Bacteria	Bacteria	Proteobacteria	Gammaproteobacteria	Chromatiales	Chromatiaceae	Thiodictyon		0.99	TACGGAGGGTGCAAGCGTTAATCGGAATTACTGGGCGTAAAGCGCGCGTAGGCGGCTTGATAAGTCAGTTGTGAAAGCCCCGGGCTCAACCTGGGAACTGCAATTGATACTGTCTGGCTCGAGTCTGAGAGAGGGAGGTGGAATTCCAGGTGTAGCGGTGAAATGCGTAGATATCTGGAGGAACACCAGTGGCGAAGGCGGCCTCCTGGCTTAAGACTGACGCTGAGGTGCGAAAGCGTGGGGAGCAAACAGG	0	0	0	0	0	0	0	0	0	0	0	0	0	0	0.0224506	0	0	0	0	0	0	0	0	0	0	0	0	0	0	0	0.0651731	0	0	0	0	0	0	54.5865	0.828749
45762021845bcffe18e38cfccafbc01f	Bacteria	Bacteria	Campylobacterota	Campylobacteria	Campylobacterales	Sulfurospirillaceae	Sulfurospirillum		1	TACGGAGGGTGCAAGCGTTACTCGGAATCACTGGGCGTAAAGGATGCGTAGGCTGGAAATCAAGTCGAGAGTGAAATCCAACGGCTCAACCGTTGAACTGCTCTCGAAACTGGTTACCTAGAATATGGGAGAGGTAGATGGAATTGGTGGTGTAGGGGTAAAATCCGTAGATATCACCAGGAATACCGATTGCGAAGGCGATCTACTGGAACATTATTGACGCTGAGGCATGAAAGCGTGGGGAGCAAACAGG	0	0	0	0	0	0	0.589768	0.671454	0	0	0.591932	0.651712	0	0	0	0	0	0	0	0	0	0	0	0	0	0	0	0	0	0	0	0	0	0	0	0	0	38.2888	2.02509
30f9f0c34151da31d156cd5c1fefeabc	Bacteria	Bacteria	Campylobacterota	Campylobacteria	Campylobacterales	Sulfurospirillaceae	Sulfurospirillum	arsenophilum	1	TACGGAGGGTGCAAGCGTTACTCGGAATCACTGGGCGTAAAGGATGCGTAGGCTGGAAATCAAGTCGAAAGTGAAATCCAACGGCTCAACCGTTGAACTGCTTTCGAAACTGGTTACCTAGAATATGGGAGAGGTAGATGGAATTAGTGGTGTAGGGGTAAAATCCGTAGATATCACTAGGAATACCGATTGCGAAGGCGATCTACTGGAACATTATTGACGCTGAGGCATGAAAGCGTGGGGAGCAAACAGG	0	0	2.40444	2.63575	0	0	37.0657	37.2877	0	0	18.6002	17.1966	0	0	0	0	0	0	0	0	0	0	0	0	0	0	0	0	0	0	0	0	0	0	0	0	0	37.2877	1.74948
fa6ce356c9ce241fb8ff0605ff7e1364	Bacteria	Bacteria	Bacteroidota	Chlorobia	Chlorobiales	Chlorobiaceae	Chlorobium		0.99	TACAGGGGTGGCAAGCGTTGTCCGGATTTACTGGGTGTAAAGGGTGCGCAGGCGGACTTATAAGTCGGGGGTTAAATCCATGTGCTTAACGCATGCATGGCTTCCGATACTGTAAGTCTAGAGTCTCGAAGAGGAAGATGGAATTTCCGGTGTAACGGTGGAATGTGTAGATATCGGAAAGAACACCAGTGGCGAAGGCAGTCTTCTGGTCGAGCACTGACGCTCAGGCACGAAAGCGTGGGGAGCAAACAGG	13.33	13.2796	16.0405	16.1562	8.20776	8.3924	10.1928	9.2474	26.3559	25.4272	14.5754	22.0718	29.8193	26.9843	29.1159	29.9124	22.4071	21.323	25.1014	23.6866	27.0249	23.876	23.5346	22.7494	34.6781	33.0378	36.4173	35.0426	0.0563366	0.0117158	10.3666	10.4971	0	0.0246101	1.53143	0.61113	0.114681	36.4173	9.87214
003f9425fc2e02d7002b8fa5c9a0b3b0	Bacteria	Bacteria	Proteobacteria	Gammaproteobacteria	Chromatiales	Chromatiaceae	Thiodictyon		0.8	TACGGAGGGTGCAAGCGTTAATCGGAATTACTGGGCGTAAAGCGCGCGTAGGCGGCCTGATCAGTCAGCTGTGAAAGCCCCGGGCTTAACCTGGGAACTGCAGTTGATACTGTCCGGCTCGAGTCTGAGAGAGGGAGGTGGAATTCCAGGTGTAGCGGTGAAATGCGTAGATATCTGGAGGAACACCAGTGGCGAAGGCGGCCTCCTGGCTTAAGACTGACGCTGAGGTGCGAAAGCGTGGGGAGCAAACAGG	0.498885	0.30746	0.281864	0.190138	0.260035	0.624642	0.112535	0.0648122	2.90068	2.02612	2.23802	2.13877	0.395534	0.713585	0.598683	0.691602	0.26164	0.331069	0.284014	0.167761	0.239002	0.252426	0.314284	0.32455	0.398177	0.66035	0.644507	0.698114	0	0	1.16904	1.21478	0.0308594	0	0.32	0.400968	31.5665	31.5665	0.807899
145c6114e80075523d389e650ee349e4	Bacteria	Bacteria	Bacteroidota	Bacteroidia	Flavobacteriales	Flavobacteriaceae	Flavobacterium		1	TACGGAGGATCCAAGCGTTATCCGGAATCATTGGGTTTAAAGGGTCCGTAGGCGGCCTTATAAGTCAGTGGTGAAATCTCTCGGCTCAACCGGGAAATGGCCATTGATACTGTAGGGCTTGAATTATTAGGAAGTAACTAGAATATGTAGTGTAGCGGTGAAATGCTTAGAGATTACATGGAATACCAATTGCGAAGGCAGGTTACTACTAATGGATTGACGCTGATGGACGAAAGCGTGGGTAGCGAACAGG	0.129791	0.122648	0.158119	0.118492	0.0733431	0.102019	0.0562676	0.0414798	0.167824	0.189876	0.0986554	0.131423	0.171118	0.294227	0.189583	0.370409	0.332766	0.311846	0.329096	0.420873	0.225724	0.265483	0.361427	0.265307	0.285535	0.355051	0.254684	0.34495	6.59874	6.70728	0.370672	0.220627	1.04613	0.842895	0.342857	0.14103	0.00777499	28.8111	2.91496
203dc6a52a3f76fa12a1e18bb36d03d1	Bacteria	Bacteria	Cyanobacteria	Cyanobacteriia	Cyanobacteriales	Microcystaceae	Snowella 0TU37S04		0.83	TACGGAGGATGCAAGCGTTATCCGGAATCATTGGGCGTAAAGCGTCCGTAGGTGGTTTGTCAAGTCTGTCGTCAAAGAATGGAGCTTAACTCCATAAAGGCGGTGGAAACTGAGAGACTAGAGTTCGGTAGGGGTAGCGGGAATTCCCAGTGTAGCGGTGAAATGCGTAGATATTGGGAAGAACATCGGTGGCGAAAGCGCGCTACTGGGCCGAAACTGACACTGAGGGACGAAAGCTAGGGTAGCGAAAGGG	0.561752	0.692204	1.45916	0.771573	2.72925	2.67397	1.34834	1.79919	1.30254	1.23651	0.820301	1.05678	0.642392	0.365247	0.855618	0.466249	2.82216	2.02913	1.659	2.81367	3.28406	2.48509	1.53999	1.82109	0.660135	0.547276	0.647106	0.566704	17.6946	16.0184	3.22607	3.10473	3.07051	4.4575	1.07429	1.5375	0	22.4697	4.18229
b744eae1244325f606575483df0de67e	Bacteria	Bacteria	Proteobacteria	Alphaproteobacteria	SAR11 clade	Clade III			1	TACGAAGGGACCTAGCGTAGTTCGGAATTACTGGGCGTAAAGCGCGCGTAGGCCGTTGAGTTAGTTAATTGTGAAATCCCAAAGCTTAACTTTGGAACTGCAATTAAAACTGCTCGACTAGAGTTTGATAGAGGAAAGCGGAATACATAGTGTAGAGGTGAAATTCGTAGATATTATGTAGAACACCAGTTGCGAAGGCGGCTTTCTGGATCAACACTGACGCTGAGGCGCGAAAGTATGGGTAGCAAAGAGG	0.139931	0.144489	0.132339	0.13227	0.162244	0.173611	0.0854434	0.0829596	0.190709	0.169036	0.186349	0.194433	0.297352	0.162332	0.20455	0.134694	0.274341	0.256312	0.238932	0.23251	0.16376	0.226313	0.151904	0.190609	0.225284	0.156042	0.215702	0.158787	9.35923	8.96257	0.562118	0.568846	19.1328	14.9983	0.731429	0.483927	0	19.1328	3.17544
240d78fd42798751894e10e857dfebe3	Bacteria	Bacteria	Desulfobacterota	Desulfuromonadia	Geobacterales	Geobacteraceae	Geobacter		0.72	TACGGGGGGTGCAAGCGTTGTTCGGAATTATTGGGCGTAAAGCGCGTGTAGGCGGTTTGATTAGTCTGATGTGAAAGCCCTGGGCTCAACCCAGGAAGTGCATTGGATACTGTCAGACTTGAATACGGGAGAGGGTAGTGGAATTCCTGGTGTAGGAGTGAAATCCGTAGATATCAGGAGGAACACCGGTGGCGAAGGCGGCTACCTGGACCGATATTGACGCTGAGACGCGAAAGCGTGGGTAGCAAACAGG	8.65747	8.68112	9.90478	10.6229	8.07441	7.48497	2.85089	2.71174	7.60928	8.69032	7.538	5.06967	8.50819	15.5602	7.95749	12.8089	12.071	12.9309	10.8602	10.7867	11.6757	13.4047	13.2942	13.6775	10.811	13.5304	9.89371	10.8057	0.029393	0	2.66802	2.33386	0	0	0.48	0.515728	0.134119	15.5602	4.28344
3f456a18968cea5c5e549e281f0f5808	Bacteria	Bacteria	Actinobacteriota	Actinobacteria	Frankiales	Sporichthyaceae	hgcI clade		1	TACATAGGGTGCAAGCGTTGTCCGGAATTATTGGGCGTAAAGAGCTCGTAGGTCGTTTGTTACGTCGGATGTGAAAACCTGAGGCTCAACCTCAGGCCTGCATTCGATACGGGCAAACTAGAGTTTGGTAGGGGAGACTGGAATTCCTGGTGTAGCGGTGGAATGCGCAGATATCAGGAGGAACACCAATGGCGAAGGCAGGTCTCTGGGCCAATACTGACACTGAGGAGCGAAAGTCTGGGGAGCGAACAGG	0.294058	0.270497	0.233741	0.23285	0.402276	0.36512	0.0896113	0.0985145	0.198337	0.222294	0.442122	0.383466	0.664834	0.358484	0.900519	0.38595	0.299743	0.269127	0.432783	0.370839	0.23015	0.322061	0.261904	0.231821	0.513438	0.255546	0.319655	0.350426	4.87679	4.93234	1.0835	1.15098	14.0657	12.0759	0.777143	0.250259	0	14.0657	3.23025
6626f9c2e3859382d416f81cb71595bb	Bacteria	Bacteria	Firmicutes	Negativicutes	Veillonellales-Selenomonadales	Sporomusaceae	Pelosinus		1	TACGTAGGTGGCAAGCGTTGTCCGGAATTATTGGGCGTAAAGCGCGCGCAGGTGGGATATTAAGTCTGGTGTTAAAGTTCGGGGCTCAACCCCGTGAAGCATTTGGAAACTGATATTCTTGAGTGCAGGAGAGGAAAGTGGAATTCCTAGTGTAGCGGTGAAATGCGTAGATATTAGGAGGAACACCAGTGGCGAAGGCGACTTTCTGGACTGTGTCTGACACTGAGGCGCGAAAGCCAGGGTAGTGAACGGG	0.0121679	0	0	0	2.67147	2.32317	0	0	0.856282	0.558051	0.855013	1.03878	0	0	0	0	0	0	0	0	0	0	0	0	0	0	0	0	0	0	0	0	0	0	0	0	0.0194375	13.1376	0.514345
ba206d83967bf14879c672286f8f6fda	Bacteria	Bacteria	Campylobacterota	Campylobacteria	Campylobacterales	Sulfurospirillaceae	Sulfurospirillum		1	TACGGAGGGTGCAAGCGTTACTCGGAATCACTGGGCGTAAAGGATGCGTAGGCTGGAGATCAAGTCGAGAGTGAAATCCAACGGCTCAACCGTTGAACTGCTCTCGAAACTGGTCTTCTAGAATATGGGAGAGGTAGATGGAATTAGTGGTGTAGGGGTAAAATCCGTAGATATCACTAGGAATACCGATTGCGAAGGCGATCTACTGGAACATTATTGACGCTGAGGCATGAAAGCGTGGGGAGCAAACAGG	0	0	0.0790595	0.101958	0	0	7.08555	7.57265	0	0	0.688761	0.712923	0	0	0	0	0	0	0	0	0	0	0	0	0	0	0	0	0	0	0	0	0	0	0	0	0	12.0545	0.881526
adf8882d5fd60155f03f9a52e900d32d	Bacteria	Bacteria	Proteobacteria	Gammaproteobacteria	Enterobacterales	Alteromonadaceae	Rheinheimera	coerulea	1	TACAGAGGGTGCAAGCGTTAATCGGAATTACTGGGCGTAAAGCGCACGTAGGCGGTTTTTTAAGTCAGATGTGAAAGCCCCGGGCTCAACCTGGGAATTGCATTTGAAACTGGAAAACTAGAGTGTGTGAGAGGGGGGTAGAATTCCAAGTGTAGCGGTGAAATGCGTAGAGATTTGGAGGAATACCAGTGGCGAAGGCGGCCCCCTGGCACAACACTGACGCTCAGGTGCGAAAGCGTGGGGAGCAAACAGG	0	0	0	0	0.0133351	0	0	0.0129624	0.345183	0.361228	0.0310582	0.0252043	0	0	0	0	0	0	0	0	0	0	0	0	0	0.0158303	0	0	0	0	0	0	0.22836	0.210724	0	0	0	11.5988	0.731705
a738568b261166a672bdd2c51055fff7	Bacteria	Bacteria	Proteobacteria	Gammaproteobacteria	Burkholderiales	Comamonadaceae	Rhodoferax		0.83	TACGTAGGGTGCGAGCGTTAATCGGAATTACTGGGCGTAAAGCGTGCGCAGGCGGTTTTGTAAGACAGATGTGAAATCCCCGGGCTCAACCTGGGACCTGCATTTGTGACTGCAAGGCTAGAGTACGGTAGAGGGGGATGGAATTCCGCGTGTAGCAGTGAAATGCGTAGATATGCGGAGGAACACCGATGGCGAAGGCAATCCCCTGGACCTGTACTGACGCTCATGCACGAAAGCGTGGGGAGCAAACAGG	0	0	0	0	0	0	0	0	0	0	0	0.0360062	0	0	0.114748	0	0	0.128156	0	0	0	0	0	0	0.141458	0	0	0	0	0	0	0	0	0	0	0.0760456	0	11.3712	0.280041
de0836d733d2872e3207657c026910cf	Bacteria	Bacteria	Bacteroidota	Ignavibacteria	Ignavibacteriales	BSV40			0.87	TACGTAGGGGGTTAGCGTTGTCCGGATTTACTGGGTGTAAAGGGCGCGTAGGCGGGTCCGTAAGTCAGAGGTGAAATCCTACAGCTTAACTGTAGAACTGCCTTTGATACTGCGGATCTTGAGTTCAGAAGAGAGAGATGGAATTCCAGGTGTAGTGGTGAAATACGTAGATATCTGGAAGAACACCAGTGGCGAAGGCGATCTCTTGGTCTGTAACTGACGCTGAGGCGCGAAAGCGTGGGTAGCAAACAGG	4.70493	4.87735	3.90657	3.70079	6.51642	6.15872	3.36355	2.76878	9.69372	10.0449	8.4935	9.54884	8.08741	7.85958	8.83057	8.03243	6.19808	6.00624	5.94175	6.64862	8.59078	8.15163	5.77759	6.14327	7.87447	7.84731	7.57556	6.73748	0.0171459	0	3.07536	2.73259	0.0123438	0.00769065	0	0.074663	0.0252687	10.0449	2.97098
80cd62eb4073ce7fe13c8190b6bc6758	Bacteria	Bacteria	Desulfobacterota	Desulfovibrionia	Desulfovibrionales	Desulfovibrionaceae	Desulfovibrio		0.98	TACGGAGGGCGCAAGCGTTAATCGGAATCACTGGGCGTAAAGCGTGCGTAGGCTGCTTGATAAGTCAGACGTGAAATCCCTCGGCTCAACCGGGGAACTGCGTTTGATACTGTCGAGCTCGAGTCCTGGAGAGGGTGGCGGAATTCCTGGTGTAGGAGTGAAATCCGTAGATATCAGGAGGAACACCGGTGGCGAAGGCGGCCACCTGGACAGGTACTGACGCTGAGGTACGAAAGCGTGGGGAGCAAACAGG	0	0	0	0	0	0	0	0	0.087726	0.069467	0.0401929	0.0270046	0	0	0	0	0	0	0	0	0	0	0	0	0	0	0	0	0	0	0	0	0	0	0	0	0	8.28473	0.252598
04ec40fe344442e37f450940587c884c	Bacteria	Bacteria	Campylobacterota	Campylobacteria	Campylobacterales	Sulfurospirillaceae	Sulfurospirillum		1	TACGGAGGGTGCAAGCGTTACTCGGAATCACTGGGCGTAAAGGATGCGTAGGCTGGAAGCCAAGTCGAAAGTGAAATCCAACGGCTCAACCGTTGAACTGCTTTCGAAACTGGTTACCTAGAATATGGGAGAGGTAGATGGAATTAGTGGTGTAGGGGTAAAATCCGTAGATATCACTAGGAATACCGATTGCGAAGGCGATCTACTGGAACATTATTGACGCTGAGGCATGAAAGCGTGGGGAGCAAACAGG	0.0141959	0	0	0	0.84678	0.859107	0.420965	0.596272	8.06507	7.93776	3.65756	2.58164	0	0	0	0	0	0	0	0	0	0	0	0	0	0	0	0	0	0	0	0	0	0	0	0	0	8.06507	0.378663
50997d1e6c398e7abaceb666004a2456	Bacteria	Bacteria	Acidobacteriota	Holophagae	Holophagales	Holophagaceae	Geothrix		1	TACAGAGGGGGCAAGCGTTATTCGGAATTATTGGGCGTAAAGGGCGCGTAGGCGGTTTTTTAAGTCAGATGTGTAATCCCCGAGCTTAACTTGGGAACTGCATCTGAGACTGGAAGGCTAGAGTACTGGAGAGGGTGGTGGAATTCCTCGTGTAGCGGTGAAATGCGTAGAGATGAGGAGGAACACCAGTGGCGAAGGCGGCCACCTGGACAGTAACTGACGCTGAGGCGCGAAAGTGTGGGTAGCAAACAGG	0	0	0.0842156	0.0854242	0	0	0.0937793	0.0674047	0	0	0.0584624	0	0	0	0	0	0	0	0	0	0	0	0	0	0	0	0	0	0	0	0	0	0	0	0	0	1.84267	7.24948	0.572575
9ac9a274b64edbcb2b5e1e1c81743b51	Bacteria	Bacteria	Bacteroidota	Bacteroidia	Flavobacteriales	Flavobacteriaceae	Flavobacterium		1	TACGGAGGATCCAAGCGTTATCCGGAATCATTGGGTTTAAAGGGTCCGTAGGCGGCCTTATAAGTCAGTGGTGAAATCTCCTAGCTCAACTAGGAAACTGCCATTGATACTGTAAGGCTTGAATTTTTGTGAAGTAACTAGAATATGTAGTGTAGCGGTGAAATGCTTAGATATTACATGGAATACCAATTGCGAAGGCAGGTTACTAACAAACGATTGACGCTGATGGACGAAAGCGTGGGGAGCGAACAGG	0	0	0	0	0	0	0	0	0	0	0	0	0	0	0	0	0	0	0	0	0	0	0	0	0	0.0113074	0	0	0.0636849	0	0	0	0.796173	0.458363	0	0.00691324	0	7.11846	0.362231
ee0197c76ca344faba7cb98a26719838	Bacteria	Bacteria	Desulfobacterota	Desulfuromonadia	Geobacterales	Geobacteraceae	Geobacter		0.97	TACGGGGGGTGCAAGCGTTGTTCGGAATTATTGGGCGTAAAGCGCGTGTAGGCGGTTTGATTAGTCTGATGTGAAAGCCCTGGGCTCAACCCAGGAAGTGCATTGGAAACTGTCAGACTTGAATACGGGAGAGGGTAGTGGAATTCCTAGTGTAGGAGTGAAATCCGTAGATATTAGGAGGAACACCGGTGGCGAAGGCGGCTACCTGGACCGATATTGACGCTGAGACGCGAAAGCGTGGGTAGCAAACAGG	0	0	0	0	0	0	0	0	0	0	0	0	0	0	0	0	0	0	0	0	0	0	0	0	0	0	0	0	0	0	0	0	0	0	0	0	0	7.03386	0.361736
ccb17077d804267ffdf627cf7fa1284c	Bacteria	Bacteria	Bacteroidota	Chlorobia	Chlorobiales	Chlorobiaceae	Chlorobium		0.98	TACAGGGGTGGCAAGCGTTGTCCGGATTTACTGGGTGTAAAGGGTGCGCAGGCGGGCCGATAAGTCGGGGGTTAAATCCATGTGCTTAACACATGCATGGCTTCCGATACTGTCGGCCTAGAGTCTCGAAGAGGAAGATGGAATTTCCGGTGTAACGGTGGAATGTGTAGATATCGGAAAGAACACCAGTGGCGAAGGCAGTCTTCTGGTCGAGTACTGACGCTCAGGCACGAAAGCGTGGGGAGCAAACAGG	3.54695	3.00907	2.06586	2.47592	1.29128	1.36562	0.604356	0.318876	0.675109	0.564998	2.34215	0.723724	2.53871	2.6751	2.24756	2.54883	1.7756	1.89671	1.66351	1.25379	1.00469	1.26213	1.9538	2.05033	1.76298	1.4089	1.38777	1.53585	0	0	1.14868	1.25731	0	0	6.69714	2.53301	0.2488	6.69714	0.906812
14a0e05106135e35f3516fe52964651f	Bacteria	Bacteria	Campylobacterota	Campylobacteria	Campylobacterales	Arcobacteraceae	Pseudarcobacter		1	TACGGAGGGTGCAAGCGTTACTCGGAATCACTGGGCGTAAAGAGCGTGTAGGCGGGTATATAAGTCAGAAGTGAAATCCAATAGCTTAACTATTGAACTGCTTTTGAAACTGTATACCTAGAATGTGGGAGAGGTAGATGGAATTTCTGGTGTAGGGGTAAAATCCGTAGAGATCAGAAGGAATACCGATTGCGAAGGCGATCTACTGGAACATTATTGACGCTGAGACGCGAAAGCGTGGGGAGCAAACAGG	0	0	0	0	0	0	0	0	0	0	0	0	0	0	0	0	0	0	0	0	0	0	0	0	0	0	0	0	0	0	0	0	0	0.0338389	0	0	0	6.23992	0.199671
cd7c41e013b5ba87e28d0e0116c018b6	Bacteria	Bacteria	Proteobacteria	Gammaproteobacteria	Chromatiales	Chromatiaceae	Thiodictyon		0.98	TACGGAGGGTGCAAGCGTTAATCGGAATTACTGGGCGTAAAGCGCGCGTAGGCGGCTTGATAAGTCAGCTGTGAAAGCCCCGGGCTCAACCTGGGAACTGCAGTTGATACTGTCTGGCTCGAGTCTGAGAGAGGGAGGTGGAATTCCAGGTGTAGCGGTGAAATGCGTAGATATCTGGAGGAACACCAGTGGCGAAGGCGGCCTCCTGGCTTAAGACTGACGCTGAGGTGCGAAAGCGTGGGGAGCAAACAGG	0	0	0	0	0	0	0	0	0	0	0	0	0	0	0	0	0	0	0	0	0	0	0	0	0	0	0	0	0	0	0	0	0	0	0	0	0	6.14298	0.0936965
4f622d5018294681285a5739df9df335	Bacteria	Bacteria	Verrucomicrobiota	Verrucomicrobiae	Chthoniobacterales	Terrimicrobiaceae	Terrimicrobium		1	TACAGAGGTCTCAAGCGTTGTTCGGATTCATTGGGCGTAAAGGGTGCGTAGGTGGCGTGGAAAGTTGAGTGTGAAATCCTAGGGCTTAACCTTAGAACTGCACTCAATACTCCCATGCTAGAGGAATGTAGAGGAGAGTGGAATTCACGGTGTAGCAGTGAAATGCGTAGATATCGTGAGGAAGACCAGTTGCGAAGGCGACTCTCTGGGCATTTCCTGACACTGAGGCACGAAGGCCAGGGGAGCAAACGGG	0.0446157	0.0420027	0.0567166	0.0482233	0	0	0	0	0.020978	0.0324179	0.0347121	0.0396068	0.605925	0.236734	0.431551	0.220173	0.119389	0.108932	0.108196	0.108897	0.101797	0.126213	0.130952	0.103032	0.398177	0.13795	0.0857611	0.0903441	2.64537	3.17205	0.509165	0.616693	3.89755	4.54364	0.594286	0.320774	0	6.04346	1.37879
2239a1ff8c798f469f9713ea2a5732b5	Bacteria	Bacteria	Firmicutes	Negativicutes	Veillonellales-Selenomonadales	Sporomusaceae	Anaeromusa-Anaeroarcus		1	TACGTAGGTGGCAAGCGTTGTCCGGAATTATTGGGCGTAAAGCGCGCGCAGGCGGGATATCAAGTCTGTCTTAAAAGTGCGAGGCTCAACCTCGTGAGGGGACAGAAACTGGTATTCTTGAGTGTCGGAGAGGAAAGTGGAATTCCAAGTGTAGCGGTGAAATGCGTAGAGATTTGGAAGAACACCAGTGGCGAAGGCGACTTTCTGGACGATGTCTGACGCTGAGGCGCGAAAGCTAGGGGAGCGAACGGG	0	0	0	0	0	0	0	0	0	0	0	0	0	0	0	0	0	0	0	0	0	0	0	0	0	0	0	0	0	0	0	0	0	0	0	0	0	5.83954	0.185334
84c48b5bf847ed651616ee66ef3c6c7e	Bacteria	Bacteria	Desulfobacterota	Desulfuromonadia	Geobacterales	Pseudopelobacteraceae	Pseudopelobacter		0.6	TACGGGGGGTGCAAGCGTTGTTCGGAATTATTGGGCGTAAAGCGCGTGTAGGCGGTTTGTTAAGTCTGATGTGAAAGCCCTGGGCTCAACCCAGGAAGTGCATTGGATACTGGCAGACTTGAATACGGGAGAGGGTAGTGGAATTCCTGGTGTAGGAGTGAAATCCGTAGATATCAGGAGGAACACCGGTGGCGAAGGCGGCTGCCTGGACCGATATTGACGCTGAGACGCGAAAGCGTGGGTAGCAAACAGG	0	0	0	0	0	0	0	0	0	0	0	0	0	0	0	0	0	0	0	0	0	0	0	0	0	0	0	0	0	0	0	0	0	0	0	0	0	5.83141	0.172845
81703e7ea9070f5db356c359ddd4731e	Bacteria	Bacteria	Actinobacteriota	Actinobacteria	Frankiales	Sporichthyaceae	Candidatus Planktophila		0.82	TACATAGGGTGCAAGCGTTGTCCGGAATTATTGGGCGTAAAGAGCTCGTAGGTGGTTCGTCACGTCGGATGTGAAAATCTGGGGCTTAACCCCAGACCTGCATTCGATACGGGCGAGCTAGAGTGTGGTAGGGGAGACTGGAATTCCTGGTGTAGCGGTGGAATGCGCAGATATCAGGAGGAACACCAATGGCGAAGGCAGGTCTCTGGGCCATTACTGACACTGAGGAGCGAAAGCGTGGGGAGCGAACAGG	1.33847	1.2584	1.07762	1.04713	1.06459	0.939648	0.59602	0.642937	1.35975	1.15084	1.74474	1.42224	4.1461	2.32	4.5001	2.57732	1.88483	1.73438	1.81228	2.0455	1.72612	1.58419	1.92237	1.56866	2.9025	1.60112	2.11804	2.22849	2.84378	3.25113	5.35234	5.80011	1.41336	1.24589	3.90857	1.12548	0	5.80011	2.26511
e2a35867731fb073463f823bb3f063d2	Bacteria	Bacteria	Desulfobacterota	Desulfuromonadia	Geobacterales	Geobacteraceae	Geobacter		0.98	TACGGGGGGTGCAAGCGTTGTTCGGAATTATTGGGCGTAAAGCGCGTGTAGGCGGTCTGATTAGTCTGATGTGAAAGCCCTGGGCTCAACCCAGGAAGTGCATTGGATACTGTCAGACTTGAATACGGGAGAGGGTAGTGGAATTCCTAGTGTAGGAGTGAAATCCGTAGATATTAGGAGGAACACCGGTGGCGAAGGCGGCTACCTGGACCGATATTGACGCTGAGACGCGAAAGCGTGGGTAGCAAACAGG	2.63638	2.38407	1.79603	1.73742	1.74912	1.78623	2.83839	2.70137	0.751392	0.745612	0.948188	1.34483	1.36053	1.11603	1.13999	1.29255	1.7629	1.8604	2.23605	1.25673	1.34106	1.74087	2.08475	2.022	1.15262	1.22346	0.83682	1.00474	0	0	0.647658	0.637959	0	0	0	0.30833	5.65631	5.65631	0.915039
06140ef5c99c288fad11e609693842a8	Bacteria	Bacteria	Bacteroidota	Bacteroidia	Sphingobacteriales	KD1-131			0.91	TACGGAGGATGCAAGCGTTATCCGGATTCATTGGGTTTAAAGGGTGCGCAGGCGGATTGGTAAGTCAGTGGTGAAATTCAACAGCTTAACTGTTGACCTGCCATTGATACTGTCAGTCTAGAGTATAGTTGGAGTGGGCGGAATGTGTCATGTAGCGGTGAAATGCTTAGATATGACACAGAACACCGATCGCGAAGGCAGCTCACTAAACTAAAACTGACGCTCATGCACGAAAGCGTGGGGATCAAACAGG	2.26323	2.37735	4.31562	4.02596	5.50073	4.92375	5.29124	5.5194	0.905866	0.562682	4.49247	2.95791	0.151481	0.280699	0.107264	0.230534	0.650291	0.873596	0.61311	0.785826	0.628485	0.691996	0.628568	0.739253	0.157175	0.185441	0.145534	0.290196	0	0	0.590631	0.46252	0	0	0.182857	0.382993	0.038875	5.5194	0.787406
62b0bf21cce919c492e653ba630b9ea5	Bacteria	Bacteria	Proteobacteria	Gammaproteobacteria	Burkholderiales	Oxalobacteraceae	Undibacterium		1	TACGTAGGGTGCAAGCGTTAATCGGAATTACTGGGCGTAAAGCGTGCGCAGGCGGTTTTATAAGTCTGATGTGAAATCCCCGGGCTCAACCTGGGAACTGCATTGGAGACTGTAAGGCTAGAGTGTGTCAGAGGGGGGTAGAATTCCACGTGTAGCAGTGAAATGCGTAGATATGTGGAGGAATACCGATGGCGAAGGCAGCCCCCTGGGATAACACTGACGCTCATGCACGAAAGCGTGGGGAGCAAACAGG	0.0486717	0.0638441	0.0549979	0.0482233	0	0	0	0	0.257457	0.243134	0.160772	0.156627	0	0	0	0	0	0	0	0	0	0	0	0	0	0	0.0259882	0	0	0	0	0	0.0925783	0.169194	0	0	0	5.46598	0.57673
2fcf4b575901d3f1184884f4b4319d2c	Bacteria	Bacteria	Proteobacteria	Gammaproteobacteria	Methylococcales	Methylomonadaceae			1	TACGGAGGGTGCGAGCGTTAATCGGAATTACTGGGCGTAAAGCGTGCGTAGGCGGCTCGTTAAGTCAGATGTGAAAGCCCTGGGCTCAACCTGGGAACGGCATTTGAAACTGGCGAGCTAGAGTTTGGGAGAGGAGAGTGGAATTTCAGGTGTAGCGGTGAAATGCGTAGAGATCTGAAGGAACACCAGTGGCGAAGGCGACTCTCTGGCCTAAAACTGACGCTGAGGTACGAAAGCGTGGGTAGCAAACAGG	0.0912594	0.102487	0.183899	0.147426	0	0.0322165	0.0458477	0.0414798	0.175452	0.136618	0.137021	0.126022	0.440417	0.629037	1.11754	1.31068	1.24978	1.04661	1.2172	1.0772	0.783394	0.944423	1.63428	1.19517	0.421753	0.472648	1.28382	1.3798	1.0753	1.0427	5.38493	4.28495	0.0185157	0.023072	0.32	0.360871	0	5.38493	0.494864
a5e343df0faf5071bc1a13623a27ed42	Bacteria	Bacteria	Proteobacteria	Gammaproteobacteria	Burkholderiales	Comamonadaceae	Rhodoferax	koreense	0.57	TACGTAGGGTGCGAGCGTTAATCGGAATTACTGGGCGTAAAGCGTGCGCAGGCGGTGATGTAAGACAGATGTGAAATCCCCGGGCTCAACCTGGGACCTGCATTTGTGACTGCATCGCTAGAGTACGGCAGAGGGGGATGGAATTCCGCGTGTAGCAGTGAAATGCGTAGATATGCGGAGGAACACCGATGGCGAAGGCAATCCCCTGGGCCTGTACTGACGCTCATGCACGAAAGCGTGGGGAGCAAACAGG	0	0	0	0	0	0	0	0	0.0953543	0.069467	0	0	0	0	0	0	0	0	0	0	0	0	0	0	0	0	0	0	0	0	0	0	0.108008	0.0369151	0	0	0	5.29546	0.596558
31b5bb77ebd86fc59068c458764b9ae8	Bacteria	Bacteria	Desulfobacterota	Desulfuromonadia	Geobacterales	Geobacteraceae	Geobacter		0.54	TACGGGGGGTGCAAGCGTTGTTCGGATTTATTGGGCGTAAAGCGCGTGTAGGCGGTTTGTTAAGTCTGATGTGAAAGCCCTGGGCTCAACCCAGGAAGTGCATTGGAAACTGGCAGACTTGAATACGGGAGAGGGTAGTGGAATTCCTAGTGTAGGAGTGAAATCCGTAGATATTAGGAGGAACACCGGTGGCGAAGGCGGCTACCTGGACCGATATTGACGCTGAGACGCGAAAGCGTGGGTAGCAAACAGG	0	0	0	0	0	0	0	0	0	0	0	0	0	0	0	0	0	0	0	0	0	0	0	0	0	0	0	0	0	0	0	0	0	0	0	0	0	5.19643	0.175893
3a2654ed411b2a6f6e75f0f9ba6ffd22	Bacteria	Bacteria	Verrucomicrobiota	Kiritimatiellae	WCHB1-41				1	TACAGAGGTGGCGAGCGTTGTTCGGATTTACTGGGCGTAAAGGGCGCGTAGGCGGCCGTGTGTGTCGGGTGTGAAATCTCTGGGCTCAACCCAGAAAGTGCGCCCGAAACTGCACGGCTCGAGTTCGGGAGGGGGGATCGGAATGCAGGGTGTAGCGGTGAAATGCGTTGATATCCTGCAGAACACCGGTGGCGAAGGCGGATCCCTGGAACGAAACTGACGCTGAGGCGCGAAAGCAGGGGGAGCAAACAGG	0.32245	0.325941	0.386704	0.347208	0.286705	0.223726	0.175055	0.127032	0.146846	0.171352	0.122406	0.11702	0.305768	0.179242	0.316803	0.310833	0.355628	0.37806	0.297539	0.397328	0.309817	0.295948	0.377141	0.370914	0.133599	0.253285	0.200109	0.260082	0	0	0.142566	0.143541	0	0	2.37714	5.17249	0.00971874	5.17249	0.232484
8012da7c810e58147175f741af2a78d2	Bacteria	Bacteria	Proteobacteria	Gammaproteobacteria	Burkholderiales	Comamonadaceae	Paucibacter		0.88	TACGTAGGGTGCAAGCGTTAATCGGAATTACTGGGCGTAAAGCGTGCGCAGGCGGTTATGCAAGACAGAGGTGAAATCCCCGGGCTCAACCTGGGAACTGCCTTTGTGACTGCATAGCTAGAGTACGGTAGAGGGGGATGGAATTCCGCGTGTAGCAGTGAAATGCGTAGATATGCGGAGGAACACCGATGGCGAAGGCAATCCCCTGGACCTGTACTGACGCTCATGCACGAAAGCGTGGGGAGCAAACAGG	0	0	0	0	0	0	0	0	0.0686551	0.0324179	0	0	0	0	0	0	0	0	0	0	0	0	0	0	0	0	0	0	0	0	0	0	0.0802345	0.0907497	0	0	0	5.07841	0.256902
b6f5cfcd92992c1bab63aefb91952d98	Bacteria	Bacteria	Bacteroidota	Bacteroidia	Bacteroidales	Paludibacteraceae	Paludibacter		1	TACGGAGGATCCGAGCGTTATCCGGATTTATTGGGTTTAAAGGGTGCGTAGGCGGACCGATAAGTCAGTGGTGAAAGTTTGCAGCTCAACTGTAAAATTGCCATTGAAACTGTGGGTCTTGAGTGTAAATGAGGTAGGCGGAATGTGTTGTGTAGCGGTGAAATGCTTAGATATAACACAGAACACCAATTGCGAAGGCAGCTTACTGGGATACAACTGACGCTGAGGCACGAAAGCGTGGGGATCAAACAGG	0	0	0	0	0	0	0	0	0	0	0	0	0	0	0	0	0	0	0	0	0	0	0	0	0	0	0	0	0	0	0	0	0	0	0	0	0	4.97956	0.0754479
cd325077460b9772ae946020a206d7e4	Bacteria	Bacteria	Proteobacteria	Gammaproteobacteria	Enterobacterales	Shewanellaceae	Shewanella		1	TACGGAGGGTCCGAGCGTTAATCGGAATTACTGGGCGTAAAGCGTGCGCAGGCGGTTTGTTAAGCGAGATGTGAAAGCCCTGGGCTCAACCTAGGAATAGCATTTCGAACTGACAAACTAGAGTCTTGTAGAGGGGGGTAGAATTCCAGGTGTAGCGGTGAAATGCGTAGAGATCTGGAGGAATACCGGTGGCGAAGGCGGCCCCCTGGACAAAGACTGACGCTCATGCACGAAAGCGTGGGGAGCAAACAGG	0	0	0	0	0	0	0	0	0	0	0	0	0	0	0	0	0	0	0	0	0	0	0	0	0	0	0	0	0	0	0	0	0	0	0	0	0	4.9036	0.143286
e76dea2cf35d73edade78d85ddf243b1	Bacteria	Bacteria	Proteobacteria	Gammaproteobacteria	Burkholderiales	Gallionellaceae	Sideroxydans		0.82	TACGTAGGGTGCGAGCGTTAATCGGAATTACTGGGCGTAAAGCGTGCGCAGGCGGTTTTGTAAGACAGACGTGAAATCCCCGGGCTTAACCTGGGAACTGCGTTTGTGACTGCAAGGCTAGAGTATGGCAGAGGGGGGTAGAATTCCACGTGTAGCAGTGAAATGCGTAGATATGTGGAGGAATACCGATGGCGAAGGCAGCCCCCTGGGTCAATACTGACGCTCATGCACGAAAGCGTGGGGAGCAAACAGG	0.799027	0.78293	1.01402	0.885931	0.477841	0.476088	0.320934	0.383688	1.11565	0.979484	0.420199	0.468081	2.46578	2.27265	3.30273	2.96068	3.42419	2.53749	3.29546	2.48992	4.0763	3.15968	3.23713	3.11156	3.41856	3.34019	4.64409	4.84847	0.0391907	0.0292894	3.24644	2.76183	0	0	2.76571	4.38438	0	4.84847	1.12061
b632a177daad11d134247ee04ab8b120	Bacteria	Bacteria	Bacteroidota	Bacteroidia	Chitinophagales	Chitinophagaceae	Sediminibacterium		1	TACGGAGGGTGCAAGCGTTATCCGGATTCACTGGGTTTAAAGGGTGCGTAGGCGGGCAGGTAAGTCAGTGGTGAAATCCTGGAGCTCAACTCCAGAACTGCCATTGATACTATCTGTCTTGAATATTGTGGAGGTAAGCGGAATATGTCATGTAGCGGTGAAATGCTTAGATATGACATAGAACACCCATTGCGAAGGCAGCTTACTACGCATATATTGACGCTGAGGCACGAAAGCGTGGGGATCAAACAGG	0.178463	0.191532	0.163275	0.152937	0.151131	0.141395	0.129207	0.139994	0.125868	0.0926226	0.10779	0.0648111	0.384313	0.344956	0.35921	0.336735	0.332766	0.354564	0.365161	0.329635	0.345224	0.387344	0.419046	0.352884	0.432231	0.443248	0.387224	0.355901	3.26018	3.28042	1.05906	1.08453	1.1634	1.32433	0.16	0.0815762	0	4.51889	1.12393
1cee22094d1d76c951c9a94d7646ad1b	Bacteria	Bacteria	Desulfobacterota	Desulfuromonadia	Geobacterales	Geobacteraceae	Geobacter		0.7	TACGGGGGGTGCAAGCGTTGTTCGGAATTATTGGGCGTAAAGCGCGTGTAGGCGGTTTGTTAAGTCTGTTGTGAAAGCCCTGGGCTCAACCCAGGAAGTGCACTGGATACTGGCAAACTTGAATACGGGAGAGGGTAGTGGAATTCCTGGTGTAGGAGTGAAATCCGTAGATATCAGGAGGAACACCGGTGGCGAAGGCGGCTACCTGGACCGATATTGACGCTGAGACGCGAAAGCGTGGGTAGCAAACAGG	0.113567	0.15961	0.0618727	0.0440899	0	0	0	0	3.98581	4.30464	0.719819	0.867749	0	0	0	0	0	0	0	0	0	0	0	0	0	0	0	0	0	0	0	0	0	0	0	0	0.316831	4.30464	0.21309
7beab4f249af89a8aab102a03113ba62	Bacteria	Bacteria	Proteobacteria	Alphaproteobacteria	Azospirillales	Azospirillaceae	Azospirillum	picis	1	TACGAAGGGGGCTAGCGTTGTTCGGAATTACTGGGCGTAAAGGGCGCGTAGGCGGCCCGATCAGTCAGAAGTGAAAGCCCCGGGCTCAACCTGGGAACCGCTTTTGATACTGTCGAGCTTGAGTTCCGGAGAGGATGGTGGAATTCCCAGTGTAGAGGTGAAATTCGTAGATATTGGGAAGAACACCGGTGGCGAAGGCGGCCATCTGGACGGACACTGACGCTGAGGCGCGAAAGCGTGGGGAGCAAACAGG	0	0	0	0	0	0	0	0	0	0	0	0	0	0	0	0	0	0	0	0	0	0	0	0	0	0	0	0	0	0	0	0	0	0	0	0	0	4.28868	0.353705
f34cdcd73e535507d29c29b19d01f658	Bacteria	Bacteria	Proteobacteria	Gammaproteobacteria	Burkholderiales	Comamonadaceae	Rhodoferax		0.99	TACGTAGGGTGCGAGCGTTAATCGGAATTACTGGGCGTAAAGCGTGCGCAGGCGGTTATATAAGACAGATGTGAAATCCCCGGGCTCAACCTGGGACCTGCATTTGTGACTGTATAGCTAGAGTACGGTAGAGGGGGATGGAATTCCGCGTGTAGCAGTGAAATGCGTAGATATGCGGAGGAACACCGATGGCGAAGGCAATCCCCTGGACCTGTACTGACGCTCATGCACGAAAGCGTGGGGAGCAAACAGG	1.38917	1.19288	3.34284	3.46795	0.448949	0.54947	0.375117	0.321468	0.45198	0.270921	0.401929	0.369063	2.74069	2.42484	2.57184	2.08517	2.11599	2.09535	2.02416	2.09848	2.16872	2.01506	2.37808	2.19715	3.20637	2.74769	2.15442	1.63167	0.622153	0.60922	4.27291	4.04572	0.293165	0.324545	0.64	0.96094	1.90876	4.27291	1.23576
e416d0916760d2fc17b616e2ac3ad855	Bacteria	Bacteria	Proteobacteria	Gammaproteobacteria	Burkholderiales	Methylophilaceae	Methylotenera		0.84	TACGTAGGGTGCGAGCGTTAATCGGAATTACTGGGCGTAAAGCGTGCGCAGGCGGTTTTGTAAGTCAGATGTGAAATCCCCGAGCTCAACTTGGGAACTGCGTTTGAAACTACAAGACTAGAATATGTCAGAGGGGGGTAGAATTCCACGTGTAGCAGTGAAATGCGTAGAGATGTGGAGGAATACCAATGGCGAAGGCAGCCCCCTGGGATAATATTGACGCTCATGCACGAAAGCGTGGGGAGCAAACAGG	1.57777	1.39953	1.50041	1.37092	0.668978	0.624642	0.470981	0.523682	2.05965	2.14653	0.639433	0.536492	2.20209	1.83638	3.08571	2.79231	2.78152	1.90098	3.09711	1.75413	1.9784	1.86708	2.46189	2.19973	3.27972	3.28592	4.27246	4.26808	0.149415	0.140589	4.17515	3.7932	0.0339454	0.0430676	0.617143	0.575181	0.478162	4.27246	1.08633
fe3d89d3013a6f723037fa55d117a00a	Bacteria	Bacteria	Proteobacteria	Gammaproteobacteria	Burkholderiales	Chromobacteriaceae	Vogesella		1	TACGTAGGGTGCAAGCGTTAATCGGAATTACTGGGCGTAAAGCGTGCGCAGGCGGTTTGATAAGCCAGATGTGAAATCCCCGAGCTCAACTTGGGAACTGCGTTTGGAACTGTCAGACTAGAGTGCGTCAGAGGGGGGTGGAATTCCGCGTGTAGCAGTGAAATGCGTAGAGATGCGGAGGAACACCGATGGCGAAGGCAGCCCCCTGGGATGACACTGACGCTCATGCACGAAAGCGTGGGGAGCAAACAGG	0	0	0	0	0	0	0	0	0.0171638	0	0	0	0	0	0	0	0	0	0	0	0	0	0	0	0	0.0158303	0	0	0	0	0	0	0.169727	0.226105	0	0	0	4.1833	0.195149
d41f6177db9a23f2c043d85c86823523	Bacteria	Bacteria	Bacteroidota	Bacteroidia	Flavobacteriales	Flavobacteriaceae	Flavobacterium		1	TACGGAGGATCCAAGCGTTATCCGGAATCATTGGGTTTAAAGGGTCCGTAGGCGGTCTTATAAGTCAGTGGTGAAATCTCCTAGCTCAACTAGGAAACTGCCATTGATACTGTAAGACTTGAATTTTTGTGAAGTAACTAGAATATGTAGTGTAGCGGTGAAATGCTTAGATATTACATGGAATACCAATTGCGAAGGCAGGTTACTAACAAACGATTGACGCTGATGGACGAAAGCGTGGGGAGCGAACAGG	0	0	0.00687474	0	0	0	0	0	0	0	0	0	0.0196364	0	0	0	0	0	0	0	0	0	0	0	0	0	0	0	0.0906285	0.0644368	0	0	0.0802345	0.0861353	0	0	0	4.1229	0.321142
def7773dc2a67bb61aacd71dff9d92cf	Bacteria	Bacteria	Bacteroidota	Bacteroidia	Bacteroidales	Williamwhitmaniaceae	Williamwhitmania		1	TACGGAGGATCCGAGCGTTATCCGGATTTACTGGGTTTAAAGGGTGCGTAGGCGGCTCCCTCAGTCAGCGGTGAAATGTATCGGCTCAACCGATAACCTGCCGTTGATACTGGGGAGCTTGAGTTGGGTTGAGGCAGGCGGAATGTGCGGTGTAGCGGTGAAATGCTTAGATATCGCACAGAACGCCGATTGCGTAGGCAGCTTGCCAAGCCCACACTGACGCTGAGGCACGAAAGCGTGGGGATCAAACAGG	0.336646	0.336022	1.4076	1.08571	0.32671	0.307847	0.641867	0.575532	0.0514913	0.0625203	0.138848	0.106218	0	0	0	0	0	0	0	0	0	0	0	0	0	0	0	0	0	0	0	0	0	0	0	0	4.06826	4.06826	0.143354
e4d1a7edc70a5b859d68e0146708f3fa	Bacteria	Bacteria	Proteobacteria	Gammaproteobacteria	Methylococcales	Methylomonadaceae			1	TACGGAGGGTGCAAGCGTTAATCGGAATTACTGGGCGTAAAGCGTGCGTAGGCGGCTCGTTAAGTCAGATGTGAAAGCCCTGGGCTCAACCTGGGAACTGCATTTGAAACTGGCGAGCTAGAGTTTGAGAGAGGTAAGTGGAATTTCAGGTGTAGCGGTGAAATGCGTAGAGATCTGAAGGAACACCAGTGGCGAAGGCGACTTACTGGCTTAAAACTGACGCTGAGGTACGAAAGCGTGGGTAGCAAACAGG	0.170351	0.203293	0.0464045	0.0564902	0.0266702	0.0178981	0.0145879	0.0259249	0.022885	0.0231557	0.0639433	0.0468081	0.375898	0.40583	0.466474	0.37818	0.680773	0.664274	1.03688	1.16844	1.17288	0.435218	1.23618	0.646524	0.353644	0.21484	0.296265	0.314836	0	0	3.98778	3.54864	0	0	0.365714	0.488075	0	3.98778	0.287208
7cdea7038ff8dfb6182d31409f29e5c1	Bacteria	Bacteria	Verrucomicrobiota	Kiritimatiellae	WCHB1-41				0.99	TACAGAGGTGGCGAGCGTTGTTCGGATTTACTGGGCGTAAAGGGCGCGTAGGCGGCGGCGTATGCCGGGTGTGAAATCCGTGGGCTCAACCCACGAAGTGCGCCCGGAACTGCGTCGCTCGAGGTCGGGAGGGGAGAGCGGAATGCAGGGTGTAGCGGTGAAATGCGTTGATATCCTGCAGAACACCGGTGGCGAAGGCGGCTCTCTGGAACGATTCTGACGCTGAGGCGCGAAAGCTGGGGGAGCAAACAGG	0.407625	0.492272	0.713255	0.702683	0.375606	0.361541	0.400125	0.409613	0.22885	0.20377	0.158945	0.158427	0.417976	0.375393	0.533826	0.543957	0.556304	0.442138	0.504914	0.582747	0.486855	0.491796	0.502855	0.507431	0.461047	0.452294	0.535357	0.443508	0	0	0.407332	0.377459	0	0	2.58286	3.94884	0	3.94884	0.299509
dba366525a86991e6c1c0450d274e929	Bacteria	Bacteria	Bacteroidota	Bacteroidia	Bacteroidales	Prolixibacteraceae	WCHB1-32		1	TACGGAGGATGCAAGCGTTATCCGGATTCATTGGGTTTAAAGGGTGCGTAGGCGGCTCTTTAAGTCAGTGGTGAAATCTTGCCGCTTAACGGTAAAATTGCCATTGATACTGAAGAGCTTGAGTACATTTGAGGTAAGCGGAATGTGTAGTGTAGCGGTGAAATGCTTAGATATTACACAGAACACCAATTGCGAAGGCAGCTTACTAAACTGTTACTGACGCTGATGCACGAAAGCGTGGGGAGCGAACAGG	0	0	0.0532793	0.028934	0	0	0.150047	0.165919	0	0	0	0	0	0	0	0	0	0	0	0	0	0	0	0	0	0	0	0	0	0	0	0	0	0	0	0	3.67563	3.67563	0.0655267
5e7b89651000e37dc061960f0e3e05f7	Bacteria	Bacteria	Verrucomicrobiota	Verrucomicrobiae	Chthoniobacterales	Terrimicrobiaceae	Terrimicrobium		1	TACAGAGGTCTCAAGCGTTGTTCGGATTCATTGGGCGTAAAGGGTGCGCAGGCGGCGTGGAAAGTTGAGTGTGAAATCCTGAGGCTTAACCTCAGAACTGCACTCAATACTCCCATGCTAGAGGAATGTAGAGGAGAGTGGAATTCACGGTGTAGCAGTGAAATGCGTAGATATCGTGAGGAAGACCAGTTGCGAAGGCGACTCTCTGGGCATTTCCTGACGCTCATGCACGAAGGCCAGGGGAGCAAACGGG	1.06266	1.02487	0.644507	0.807396	0.808997	0.73561	0.20423	0.168512	0.369975	0.44922	0.805685	0.747129	0.718133	0.987521	0.955398	0.802984	0.840806	0.935538	0.662699	0.662213	0.60193	0.644122	0.722854	0.595008	0.432231	0.504308	0.423608	0.487311	0	0	0.835031	0.893142	0	0	3.65714	2.05876	0.120512	3.65714	0.399546
4007b5b1d8b761285301350728eb60f9	Bacteria	Bacteria	Bdellovibrionota	Oligoflexia	Silvanigrellales	Silvanigrellaceae			0.99	TACGAAGGGTGCAAGCGTTGTTCGGAATTATTGGGCGTAAAGGGTTCGTAGGCGGGAATCCAAGTCAGATGTGAAAACCCTGAGCTTAACTTGGGACGTGCATTTGATACTGGATTTCTTGAGTACTGAAGAGGGTGGTGGAATTGCTGGTGTAGGAGTGACATCCGTAGATATCAGCAGGAACACCGGAGGCGAAAGCGGCCACCTGGTCGAGTACTGACGCTGAGGAACGAAAGCGTGGGGAGCAAACAGG	2.06652	1.84644	0.240616	0.298985	3.15375	3.41137	0	0	0.34709	0.386699	0	0	0	0	0	0	0	0	0	0	0	0	0	0	0	0	0	0	0	0	0	0	0	0	0	0	0	3.41137	0.178053
89c76625e45ab0499f29cc2dc2beb69c	Bacteria	Bacteria	Chloroflexi	SL56 marine group					1	TACGTAGGTGGCAAGCGTTGTCCGGATTTACTGGGCGTAAAGCGCGCGCAGGCGGTGAATGAAGTCGAAAGTGAAAGCCCCGGGCTCAACTCGGGAACTGCTTTCGAAACCAGTTCACTTGAAGGCGGAAGAGGGAAGTGGAATTCCGAGTGTAGTGGTGGAATGCGTAGATATTCGGAAGAACACCAGAGGCGAAGGCGACTTCCTGGTCCGATCTTGACGCTGAGGCGCGAAAGCTAGGGGAGCAAACGGG	0.152099	0.211694	0.178743	0.183249	0.0733431	0.0680126	0.0395957	0.0311098	0.144939	0.159774	0.186349	0.199834	0.19917	0.280699	0.369188	0.279749	0.317525	0.256312	0.320079	0.320805	0.16376	0.208905	0.277618	0.262731	0.275056	0.264592	0.223499	0.260082	0.796061	0.767383	0.439919	0.43328	0.941213	0.999785	0.731429	0.788109	0	3.35258	0.775389
6b94959874b693c3304e68c57cefd287	Bacteria	Bacteria	Actinobacteriota	Actinobacteria	Frankiales	Sporichthyaceae			1	TACATAGGGTGCAAGCGTTGTCCGGAATTATTGGGCGTAAAGAGCTCGTAGGTGGTTCGTCACGTCGGATGTGAAACTCTGGGGCTTAACCCCAGACCTGCATTCGATACGGGCGAGCTTGAGTATGGTAGGGGAGTCTGGAATTCCTGGTGTAGCGGTGGAATGCGCAGATATCAGGAGGAACACCAATGGCGAAGGCAGGACTCTGGGCCATTACTGACACTGAGGAGCGAAAGCGTGGGGAGCGAACAGG	0.0669235	0.0436828	0.0653101	0.057868	0.0400053	0.0536942	0.0208398	0	0.0610268	0.0486269	0.0548085	0.0666115	0.123429	0.0676384	0.169627	0.0543957	0.0609648	0.0491264	0.085655	0.0588633	0.0708153	0	0.0680949	0.0412127	0.115262	0.07689	0.0831622	0.0355901	0.526625	0.559428	0.138493	0.175439	3.32048	2.64712	0	0.0318009	0	3.32048	0.40959
431090f2f95d5e1d1274302f6f7c719f	Bacteria	Bacteria	Chloroflexi	Anaerolineae	Anaerolineales	Anaerolineaceae			0.79	AACGTAGGAGGCGAGCGTTATCCGGATTTACTGGGCGTAAAGCGTGTGTAGGCGGTACGGCAAGTTGGATGTGAAAGCTCCTGGCTTAACTAGGAGAGGTCGTTCAAAACTACCGAACTTGAGGTCATCAGAGGAGAGTGGAATTCCCGGTGTAGTGGTGAAATGCGTAGATATCGGGAGGAACACCAGTGGCGAAAGCGGCTCTCTGGGATGAATCTGACGCTCAGACACGAAAGCTAGGGTAGCGAACGGG	0.156155	0.147849	0.166712	0.249383	0.128906	0.118127	0.0687715	0.0699971	0.0305134	0.0347335	0	0.0918158	0	0.040583	0	0.0233124	0.0787462	0.111068	0	0.0794655	0.0840931	0	0	0.0927285	0	0	0	0	0	0	0	0.0372142	0	0	0	0.288973	3.31215	3.31215	0.0819893
6c95022ab774a4201f648807473738d3	Bacteria	Bacteria	Bacteroidota	Bacteroidia	Bacteroidales	Prolixibacteraceae	BSV13		1	TACGGAGGGTGCAAGCGTTATCCGGATTTATTGGGTTTAAAGGGTGCGTAGGCGGTATTTTAAGTCAGTGGTGAAATGCTGCAGCTCAACTGTAGAATTGCCATTGAAACTGCAGTACTTGAGTAATCTTGAGGTAGGCGGAATGTGTAGTGTAGCGGTGAAATGCTTAGATATTACACAGAACACCGATTGCGAAGGCAGCTTACTAAGGATTTACTGACGCTGATGCACGAAAGCGTGGGGATCAAACAGG	0.882174	0.969422	0.634195	0.453299	0.733431	0.800043	0.0812754	0.0881446	0.266992	0.20377	0.0438468	0.0396068	0.499327	0.683148	0.399122	0.629436	0.607107	0.794566	0.568028	0.856462	0.628485	0.609305	0.481902	0.710919	0.37722	0.66035	0.545752	0.599556	0	0	0.183299	0.241893	0	0	3.24571	1.79329	0	3.24571	0.307744
070fc272903ae7ea02e3a26448029004	Bacteria	Bacteria	Acidobacteriota	Holophagae	Holophagales	Holophagaceae	Geothrix	fermentans	1	TACAGAGGGGGCAAGCGTTATTCGGAATTATTGGGCGTAAAGGGCGCGTAGGCGGTTTTTTAAGTCAGATGTGTAATCCCCGAGCTCAACTTGGGAACTGCATCTGAGACTGGAAGGCTAGAGTACTGGAGAGGGTGGTGGAATTCCTCGTGTAGCGGTGAAATGCGTAGAGATGAGGAGGAACACCAGTGGCGAAGGCGGCCACCTGGACAGTAACTGACGCTGAGGCGCGAAAGTGTGGGTAGCAAACAGG	0	0	0	0	0	0	0	0	0	0	0	0	0	0	0	0	0	0	0	0	0	0	0	0	0	0	0	0	0	0	0	0	0	0	0	0	0.13995	3.18351	0.26776
e0275fca226f94283c0ec3cf6a287821	Bacteria	Bacteria	Verrucomicrobiota	Verrucomicrobiae					1	TACAGAGACTGCAAGCGTTACTCGGATTCACTGGGCGTAAAGGGAGCGCAGGCGGACTCGTGTGTCGGACGTGAAATACCGGGGCTTAACCCCGGTGCTGCGTCCGAAACTACGAGTCTAGAGACTTGGAGGGGTAAGCGGAATTCTTGGTGGAGCAGTGAAATGCGTAGATATCAAGAGGAACACCAACGGCGAAGGCAGCTTACTGGACAAGATCTGACGCTCAGGCTCGAAAGCGTGGGGAGCAAAAGGG	0	0	0.106559	0.0771573	0.102236	0	0.0854434	0.090737	0.0743764	0.0810448	0.0602894	0	0.227222	0.162332	0.112253	0.163187	0.0863668	0.123884	0.112704	0.147158	0	0.182791	0	0.213791	0.133599	0.106289	0.101354	0.156049	3.01768	2.47496	0.211813	0.135566	0.249961	0.173809	0	0.0871068	0	3.16729	0.679102
080ae01c3cc339d16fe9da09d1cb38b0	Bacteria	Bacteria	Firmicutes	Negativicutes	Veillonellales-Selenomonadales	Sporomusaceae	Pelosinus		1	TACGTAGGTGGCAAGCGTTGTCCGGAATTATTGGGCGTAAAGCGCGCGCAGGTGGGATATTAAGTCTGGTGTTAAAGTTCGGGGCTCAACCCCGTGAAGCATTTGGATACTGATATTCTTGAGTGCAGGAGAGGAAAGTGGAATTCCTAGTGTAGCGGTGAAATGCGTAGATATTAGGAGGAACACCAGTGGCGAAGGCGACTTTCTGGACTGTGTCTGACACTGAGGCGCGAAAGCCAGGGTAGTGAACGGG	0	0	0	0.00551124	3.1382	2.91917	1.27957	1.52957	1.35975	1.18325	1.28252	1.1468	0	0	0	0	0	0	0	0	0	0	0	0	0	0	0	0	0	0	0	0	0	0	0	0	0	3.1382	0.209763
539f5c14927121941cc514524cd22f13	Bacteria	Bacteria	Bacteroidota	Bacteroidia	Sphingobacteriales	Lentimicrobiaceae			0.99	TACGGAGGATGCAAGCGTTATCCGGATTCATTGGGTTTAAAGGGTGCGCAGGCGGAGTGATAAGTCAGTGGTGAAAGCCTACAGCTTAACTGTAGAACTGCCATTGATACTGTCATTCTTGAGTATTGTTGAGGTAGGCGGAATGTGTCATGTAGCGGTGAAATGCTTAGATATGACACAGAACACCGATCGCGAAGGCAGCTTACCAAGCAATAACTGACGCTCATGCACGAAAGCGTGGGGATCAAACAGG	1.52302	1.80276	1.60869	1.45772	1.61133	1.75938	0.168803	0.246286	0.400488	0.57426	0.553566	0.806539	0.244053	0.595218	0.246957	0.427395	1.54444	1.81554	1.4922	1.95721	1.65531	1.75828	1.83332	1.76699	0.31173	0.716886	0.389823	0.706327	0	0	1.11609	0.834662	0	0	0.594286	0.500518	3.05557	3.05557	0.547145
54311577cdb92cb7c122ad2aed3f84b2	Bacteria	Bacteria	Desulfobacterota	Desulfuromonadia	Geobacterales	Geobacteraceae	Geobacter		0.95	TACGGGGGGTGCAAGCGTTGTTCGGAATTATTGGGCGTAAAGCGCGTGTAGGCGGTTTGATTAGTCTGATGTGAAAGCCCTGGGCTCAACCCAGGAAGTGCATTGGATACTGTCAGACTTGAATACGGGAGAGGGTAGTGGAATTCCTAGTGTAGGAGTGAAATCCGTAGATATTAGGAGGAACACCGGTGGCGAAGGCGGCTACCTGGACCGATATTGACGCTGAGACGCGAAAGCGTGGGTAGCAAACAGG	0.294058	0.262097	0.257803	0.254895	0.168911	0.157503	0.289674	0	0	0	0	0	0	0	0	0	0.187975	0.24136	0.216392	0	0	0.274187	0	0.231821	0	0	0	0	0	0	0	0	0	0	0	0	3.02642	3.02642	0.202571
9c7422a3a4ea092153a2fbc0fe158fa7	Bacteria	Bacteria	Proteobacteria	Gammaproteobacteria	Burkholderiales	Comamonadaceae	Hydrogenophaga		0.56	TACGTAGGGTGCAAGCGTTAATCGGAATTACTGGGCGTAAAGCGTGCGCAGGCGGTTTTGTAAGACAGGCGTGAAATCCCCGGGCTCAACCTGGGAATGGCGCTTGTGACTGCAAAGCTGGAGTGCGGCAGAGGGGGATGGAATTCCGCGTGTAGCAGTGAAATGCGTAGATATGCGGAGGAACACCGATGGCGAAGGCAATCCCCTGGGCCTGCACTGACGCTCATGCACGAAAGCGTGGGGAGCAAACAGG	0	0	0	0	0	0	0	0	0	0	0	0	0	0	0	0	0	0	0	0	0	0	0	0	0	0	0	0	0	0	0	0	0	0	0	0	0	3.01152	0.090529
55cce65d216056358347e5392c1c4e97	Bacteria	Bacteria	Acidobacteriota	Holophagae	Holophagales	Holophagaceae	Geothrix		1	TACAGAGGGGGCAAGCGTTATTCGGAATTATTGGGCGTAAAGGGCGCGTAGGCGGTTTTTTAAGTCAGATGTGCAATCCCCGAGCTCAACTTGGGAACTGCATCTGAGACTGGAAGGCTAGAGTACTGGAGAGGGTGGTGGAATTCCTCGTGTAGCGGTGAAATGCGTAGAGATGAGGAGGAACACCAGTGGCGAAGGCGGCCACCTGGACAGTAACTGACGCTGAGGCGCGAAAGTGTGGGTAGCAAACAGG	1.07686	0.972782	1.13777	1.06505	0.646753	0.64791	2.46744	2.89581	2.2599	1.56764	1.63878	1.83272	0.482496	0.940174	0.683496	1.0387	0.917012	1.11068	1.00081	1.28322	0.933876	0.861731	1.04238	1.13335	0.675853	0.721409	0.909587	0.793933	0	0	1.66599	1.59224	0	0	1.37143	1.22226	0	2.89581	0.584697
8613992aafbd19aad8ac358ff0361ee3	Bacteria	Bacteria	Proteobacteria	Gammaproteobacteria	Burkholderiales	Rhodocyclaceae	Propionivibrio		0.52	TACGTAGGGTGCGAGCGTTAATCGGAATTACTGGGCGTAAAGCGTGCGCAGGCGGTTGTATAAGTCAGATGTGAAATCCCCGGGCTCAACCTGGGAACTGCATTTGAGACTGTACGGCTAGAGTGTGGCAGAGGGGGGTAGAATTCCACGTGTAGCAGTGAAATGCGTAGAGATGTGGAGGAATACCGATGGCGAAGGCAGCCCCCTGGGCCAATACTGACGCTCATGCACGAAAGCGTGGGGAGCAAACAGG	0.500913	0.493952	0.142651	0.166715	0.431169	0.393757	0.133375	0.134809	0	0	0	0	0	0	0	0	0	0	0	0	0	0	0	0	0	0	0	0	0	0	0	0	0	0	0	0	2.74652	2.74652	0.0983228
b85e4104a0e1409efd78518575f9be63	Bacteria	Bacteria	Desulfobacterota	Desulfuromonadia	Geobacterales	Geobacteraceae	Geobacter		0.97	TACGGGGGGTGCAAGCGTTGTTCGGAATTATTGGGCGTAAAGCGCGTGTAGGCGGTTTGTTAAGTCTGATGTGAAAGCCCTGGGCTCAACCCAGGAAGTGCATTGGAAACTGGCAGACTTGAATACGGGAGAGGGCAGTGGAATTCCTAGTGTAGGAGTGAAATCCGTAGATATTAGGAGGAACACCGGTGGCGAAGGCGGCTGCCTGGACCGATATTGACGCTGAGACGCGAAAGCGTGGGTAGCAAACAGG	0	0	0	0	0	0	0.0666875	0.0596272	0	0	0	0	0	0	0	0	0	0	0	0	0	0	0	0	0	0	0	0	0	0	0	0	0	0	0	0	0	2.71519	0.165472
42a08ad19ee2356c5a6e30c647073f2e	Bacteria	Bacteria	Desulfobacterota	Desulfovibrionia	Desulfovibrionales	Desulfovibrionaceae	Desulfovibrio	putealis	1	TACGGAGGGCGCAAGCGTTAATCGGAATCACTGGGCGTAAAGCGTGCGTAGGCTGTTTGATAAGTCAGACGTGAAATCCCTCGGCTCAACCGGGGAACTGCGTTTGATACTGTTGAACTAGAGTCCTGGAGAGGGTGGCGGAATTCCTGGTGTAGGAGTGAAATCCGTAGATATCAGGAGGAACACCGGTGGCGAAGGCGGCCACCTGGACAGGTACTGACGCTGAGGTACGAAAGCGTGGGGAGCAAACAGG	0	0	0	0	0	0	0	0	0	0	0	0	0	0	0	0	0	0	0	0	0	0	0	0	0	0	0	0	0	0	0	0	0	0	0	0	0	2.611	0.101514
5924698bcc18f5458e56c093da4d5108	Bacteria	Bacteria	Desulfobacterota	Desulfovibrionia	Desulfovibrionales	Desulfovibrionaceae	Desulfovibrio		0.99	TACGGAGGGCGCGAGCGTTAATCGGAATCACTGGGCGTAAAGCGTGCGTAGGCGGTTTGATAAGTCAGACGTGAAATCCCTCGGCTCAACCGGGGAACTGCGTTTGAAACTGTTAGACTCGAGTCCTGGAGAGGGTGGCGGAATTCCTGGTGTAGGAGTGAAATCCGTAGATATCAGGAGGAACACCGGTGGCGAAGGCGGCCACCTGGACAGGTACTGACGCTGAGGCACGAAAGCGTGGGGAGCAAACAGG	0	0	0	0	0	0	0	0	0	0	0	0	0	0	0	0	0	0	0	0	0	0	0	0	0	0	0	0	0	0	0	0	0	0	0	0	0	2.55101	0.110835
c7338fe1ec159a310e8c636e812faf7c	Bacteria	Bacteria	Acidobacteriota	Holophagae	Holophagales	Holophagaceae			1	TACAGAGGGGGCAAGCGTTATTCGGAATTATTGGGCGTAAAGGGCGCGTAGGCGGTTTTGTAAGTAGGATGTGTAATCCCCGAGCTCAACTTGGGAACTGCATCCTAGACTGCAAGACTAGAGTGCTGGAGAGGGTGGTAGAATTCCACGTGTAGCGGTGAAATGCGTAGAGATGTGGAGGAATACCAGTGGCGAAGGCGGCCACCTGGACAGTAACTGACGCTGAGGCGCGAAAGTGTGGGTAGCAAACAGG	0	0	0	0	0	0	0	0	0	0	0	0	0	0	0	0	0	0	0	0	0	0	0	0	0	0	0	0	0	0	0	0	0	0	0	0	0	2.50336	0.09165
3675f9cc492122ad1c553ad77c1c46c7	Bacteria	Bacteria	Actinobacteriota	Actinobacteria	Frankiales	Sporichthyaceae	Candidatus Planktophila		0.6	TACATAGGGTGCAAGCGTTGTCCGGAATTATTGGGCGTAAAGAGCTCGTAGGTGGTTCGTCACGTCGGATGTGAAACTCTGGGGCTTAACCCCAGACCTGCATTCGATACGGGCGAGCTAGAGTGTGGTAGGGGAGACTGGAATTCCTGGTGTAGCGGTGGAATGCGCAGATATCAGGAGGAACACCAATGGCGAAGGCAGGTCTCTGGGCCATTACTGACACTGAGGAGCGAAAGCGTGGGGAGCGAACAGG	1.11539	1.09711	1.08105	1.01407	0.933458	0.937858	0.345941	0.432945	0.581661	0.604363	0.719819	0.644511	1.68312	0.865772	2.04051	1.22261	1.07958	0.982528	1.19466	1.23319	0.92945	1.08804	1.07904	0.793344	1.02688	0.716886	1.03433	0.991048	0.178808	0.199168	2.39919	2.21425	0	0	2.49143	0.723125	0.0583124	2.49143	0.588153
f37fc1dccfeba0004cbeb4f1ad6083c6	Bacteria	Bacteria	Proteobacteria	Gammaproteobacteria	Burkholderiales	Oxalobacteraceae	Duganella		1	TACGTAGGGTGCAAGCGTTAATCGGAATTACTGGGCGTAAAGCGTGCGCAGGCGGTTTTGTAAGACTGTCGTGAAATCCCCGGGCTCAACCTGGGAATGGCGATGGTGACTGCAAGGCTAGAGTTTGGCAGAGGGGGGTAGAATTCCACGTGTAGCAGTGAAATGCGTAGATATGTGGAGGAACACCGATGGCGAAGGCAGCCCCCTGGGTCAAAACTGACGCTCATGCACGAAAGCGTGGGGAGCAAACAGG	0	0	0	0	0	0	0	0	0	0.00926226	0	0	0	0	0	0	0	0	0	0	0	0	0	0	0	0	0	0	0	0	0	0	0	0	0	0	0	2.47823	0.18095
f4d586590e89b328e3933d37ad9aac0f	Bacteria	Bacteria	Proteobacteria	Gammaproteobacteria	Burkholderiales	Comamonadaceae			0.99	TACGTAGGGTGCGAGCGTTAATCGGAATTACTGGGCGTAAAGCGTGCGCAGGCGGTTTTGTAAGACAGATGTGAAATCCCCGGGCTCAACCTGGGACCTGCATTTGTGACTGCAAGGCTAGAGTACGGCAGAGGGGGATGGAATTCCGCGTGTAGCAGTGAAATGCGTAGATATGCGGAGGAACACCGATGGCGAAGGCAATCCCCTGGGCCTGTACTGACGCTCATGCACGAAAGCGTGGGGAGCAAACAGG	0.547556	0.586358	0.362643	0.388542	0.220029	0.220146	0.135459	0.121847	0.179266	0.113463	0.138848	0.140424	1.30723	1.45423	1.09759	1.1449	0.777301	0.941945	1.01434	0.750508	0.920598	0.996649	0.916662	0.937589	1.03736	1.09003	0.964162	0.837736	0	0	2.41141	2.37905	0	0	0.251429	0.200484	0	2.41141	0.372512
026b68ad384fbb3f5bb0f6769b1b4fce	Bacteria	Bacteria	Proteobacteria	Gammaproteobacteria	Burkholderiales	Oxalobacteraceae	Undibacterium		0.96	TACGTAGGGTGCAAGCGTTAATCGGAATTACTGGGCGTAAAGCGTGCGCAGGCGGTTATATAAGTCAGATGTGAAATCCCCGGGCTCAACCTGGGAACTGCATTTGAGACTGTATGGCTAGAGTGTGTCAGAGGGGGGTAGAATTCCACGTGTAGCAGTGAAATGCGTAGATATGTGGAGGAATACCGATGGCGAAGGCAGCCCCCTGGGATAACACTGACGCTCATGCACGAAAGCGTGGGGAGCAAACAGG	0	0	0	0	0	0	0	0	0	0	0	0	0	0	0	0	0	0	0	0	0	0	0	0	0	0	0	0	0	0	0	0	0	0	0	0	0	2.39175	0.110613
bd268e45da590c19b21aa7d428935170	Bacteria	Bacteria	Proteobacteria	Gammaproteobacteria	Burkholderiales	Aquaspirillaceae	Aquaspirillum	putridiconchylium	1	TACGTAGGGTGCAAGCGTTAATCGGAATTACTGGGCGTAAAGGGTGCGCAGGCGGTGACACAAGCCAGATGTGAAATCCCCGAGCTTAACTTGGGAACGGCGTTCGGAACTGTGTCGCTAGAGTATGTCAGAGGGGGGTAGAATTCCTGGTGTAGCAGTGAAATGCGTAGATATCAGGAGGAATACCGATGGCGAAGGCAGCCCCCTGGGATAATACTGACGCTCATGCACGAAAGCGTGGGGAGCAAACAGG	0	0	0	0	0	0	0	0	0	0	0	0	0	0	0	0	0	0	0	0	0	0	0	0	0	0	0	0	0	0	0	0	0.00925783	0.0692159	0	0	0	2.32931	0.0874486
2b5d99e2921cdd7ad831a55b9b86baa1	Bacteria	Bacteria	Bacteroidota	Bacteroidia	Bacteroidales	Tannerellaceae	Macellibacteroides		1	TACGGAGGATCCGAGCGTTATCCGGATTTATTGGGTTTAAAGGGTGCGTAGGTGGTTTAATAAGTCAGCGGTGAAAGTTTGCAGCTTAACTGTAAAAATGCCGTTGAAACTGTTAGACTTGAGTGTAAATGAGGTAGGCGGAATGCGTGGTGTAGCGGTGAAATGCTTAGATATCACGCAGAACTCCGATTGCGAAGGCAGCTTACCAAGCTACAACTGACACTGAAGCACGAAAGCGTGGGGATCAAACAGG	0	0	0	0	0	0	0	0	0	0	0	0	0	0	0	0	0	0	0	0	0	0	0	0	0	0	0	0	0	0	0	0	0	0	0	0	0	2.29826	0.0348221
6c420927d268a57526df90a00625bc32	Bacteria	Bacteria	Actinobacteriota	Acidimicrobiia	Microtrichales	Ilumatobacteraceae	CL500-29 marine group		0.99	CACGTAGGCTCCAAGCGTTGTCCGGATTTATTGGGCGTAAAGAGCTCGTAGGCGGTTTAGTAAGTCGGGTGTTAAAACTCTGGGCTCAACCCGGAGAGGCCATCCGATACTGCTGTGACTTGAGTTCAGGAGGGGAGCGGGGAATTCCTAGTGTAGCGGTGAAATGCGCAGATATTAGGAGGAACACCGGTGGCGAAGGCGCCGCTCTGGACTGAAACTGACGCTGAGGAGCGAAAGCATGGGTAGCAAACAGG	0.127763	0.184812	0.233741	0.173604	0.0777881	0.0715922	0.0666875	0.0622197	0.0686551	0.134303	0.138848	0.0954164	0.246858	0.236734	0.219517	0.106201	0.408972	0.254176	0.351636	0.258999	0.247853	0.317709	0.366665	0.321974	0.154555	0.0859359	0.168923	0.114983	0.516828	0.632652	0.289206	0.39075	0.0648048	0.0999785	0.342857	0.171448	0	2.27506	0.450607
996677aeabc76f4c18fc27490d9d1529	Bacteria	Bacteria	Bacteroidota	Bacteroidia	Bacteroidales	Paludibacteraceae	Paludibacter		1	TACGGAGGATCCAAGCGTTATCCGGATTTATTGGGTTTAAAGGGTGCGTAGGCGGACCCGTCAGTCAGTGGTGAAAGTTTGCAGCTTAACTGTAAAATTGCCATTGAAACTACGGGTCTTGAGTGTAAATGAGGTAGGCGGAATGTGTTGTGTAGCGGTGAAATGCTTAGATATAACACAGAACACCAATTGCGAAGGCAGCTTACTGGGATACAACTGACGCTGAGGCACGAAAGCGTGGGGATCAAACAGG	0.857838	0.997984	0.577478	0.529079	1.19349	1.10073	0.0979473	0.121847	0.83149	1.34766	1.05232	1.10359	0.0589093	0.321282	0.0723409	0.227944	0.518201	0.668546	0.473357	0.815257	0.473577	0.570135	0.581426	0.561523	0.0890659	0.280422	0.322254	0.394229	0	0	0.248473	0.241893	0	0	2.24	1.26789	0.456781	2.24	0.314189
9df132c42e6c5ecf9af09be1dd5f0773	Bacteria	Bacteria	Proteobacteria	Gammaproteobacteria	Enterobacterales	Alteromonadaceae	Rheinheimera	marina	1	TACAGAGGGTGCAAGCGTTAATCGGAATTACTGGGCGTAAAGCGCACGTAGGCGGTTGTTTAAGTTGGATGTGAAAGCCCCGGGCTCAACCTGGGAATTGCATTCAAAACTGGACAACTAGAGTGTGTGAGAGGGGGGTAGAATTCCAAGTGTAGCGGTGAAATGCGTAGAGATTTGGAGGAATACCAGTGGCGAAGGCGGCCCCCTGGCACAACACTGACGCTCAGGTGCGAAAGCGTGGGGAGCAAACAGG	0	0	0	0	0	0	0	0	0	0	0	0	0	0	0	0	0	0	0	0	0	0	0	0	0	0	0	0	0	0	0	0	0	0	0	0	0	2.23499	0.131825
e7420d0d8bd22d9b8a7f4ab9130ba4c0	Bacteria	Bacteria	Bacteroidota	Bacteroidia	Bacteroidales	Bacteroidetes vadinHA17			1	TACGGAGGATGCGAGCGTTATCCGGATTTATTGGGTTTAAAGGGTGCGTAGGCGGATTAATAAGTCAGTGGTGAAAACCTTCAGCTTAACTGGAGAACTGCCATTGATACTGTTAGTCTTGAGTACGGTCAAGGTAGGCGGAATGTGTAATGTAGCGGTGAAATGCTTAGATATTACACAGAACACCGATTGCGAAGGCAGCTTACTGGGCCATTACTGACGCTGAGGCACGAAAGCGTGGGGAGCGAACAGG	1.68323	1.71203	1.82353	1.58586	1.3913	1.44079	0.420965	0.464055	1.39027	1.64174	0.977419	1.47445	0.291741	0.355102	0.35921	0.47402	0.647751	0.882139	0.653683	0.903552	0.641763	0.687644	0.649521	0.713495	0.400796	0.486216	0.421009	0.580393	0	0	0.558045	0.467836	0	0	2.21714	0.622191	1.17402	2.21714	0.457697
b8c25739b60d6ee3ce195b9ae2d55f9b	Bacteria	Bacteria	Proteobacteria	Alphaproteobacteria	Rhizobiales	Beijerinckiaceae	Rhodoblastus		1	TACGAAGGGGGCTAGCGTTGTTCGGATTTACTGGGCGTAAAGCGCACGTAGGCGGATCTTTAAGTCAGGGGTGAAATGCCGGAGCTCAACTTCGGAACTGCCTTTGATACTGGAGATCTTGAGTTCGAGAGAGGTGAGTGGAACTGCGAGTGTAGAGGTGAAATTCGTAGATATTCGCAAGAACACCAGTGGCGAAGGCGGCTCACTGGCTCGATACTGACGCTGAGGTGCGAAAGCGTGGGGAGCAAACAGG	0	0	0	0	0	0	0	0	0	0	0	0	0	0	0	0	0	0	0	0	0	0	0	0	0	0	0	0	0	0	0	0	0	0	0	0	0	2.16677	0.0328298
a95f1ef0c1bbc8eeaa9cc08d22a16494	Archaea	Archaea	Nanoarchaeota	Nanoarchaeia	Woesearchaeales				0.92	TCCCGACAGTCCAAGTCGCAACCAACATTATTGGGTCTAAAACATCCGTAGCTTGCTTAGTAAGTCTTTTGTCAAATCCTGCATCTCAAGTGTAGGGCGCGCAGAAGGTACTACTGAGCTAGAGACCGGTAGGTGTAAGAAGTACGTTCAAGGTAGTAGTAAAATACGTTAATCTTGAATGGACTCACAATTAGCGAAGGCATCTTACAAGGACGGATCTGACAGTGAGGGATGAAGGCCAAGGGCGCAAAAGGG	0.123707	0.166331	0.20968	0.206671	0.313375	0.280999	0.129207	0.124439	0.0972614	0.141249	0.0803859	0.0864149	0.0869614	0.155568	0.0498902	0.119152	0.26164	0.234952	0.247949	0.258999	0.199168	0.23937	0.167618	0.208639	0.094305	0.113074	0.106552	0.14236	0	0	0.0855397	0.0451887	0	0	2.12571	0.884895	0	2.12571	0.117989
730289e7ecd219aa786fced5c2e7cd6c	Bacteria	Bacteria	Proteobacteria	Gammaproteobacteria	Burkholderiales	Chitinibacteraceae	Formivibrio		1	TACGTAGGGTGCGAGCGTTAATCGGAATTACTGGGCGTAAAGCGTGCGCAGGTGGTTTGACAAGACCGACGTGAAAGCCCCGGGCTCAACCTGGGAACTGCGTTGGTGACTGTCAGACTAGAGTGTGGCAGAGGGGGGTGGAATTCCGCGTGTAGCAGTGAAATGCGTAGAGATGCGGAGGAACACCGATGGCGAAGGCAGCCCCCTGGGCTAACACTGACACTCATGCACGAAAGCGTGGGGAGCAAACAGG	0.425877	0.423387	1.76681	2.02676	0	0	0.177139	0.235916	0	0	0	0	0	0	0	0	0	0	0	0	0	0	0	0	0	0	0	0	0	0	0	0	0	0	0	0	0	2.02676	0.0766043
2e6005d88ec49dcdba1581f468550597	Bacteria	Bacteria	Proteobacteria	Gammaproteobacteria	Burkholderiales	Comamonadaceae			1	TACGTAGGGTGCAAGCGTTAATCGGAATTACTGGGCGTAAAGCGTGCGCAGGCGGTTATGCAAGACAGATGTGAAATCCCCGGGCTCAACCTGGGAACTGCATTTGTGACTGCATAGCTTGAGTGCGGCAGAGGGGGATGGAATTCCGCGTGTAGCAGTGAAATGCGTAGATATGCGGAGGAACACCGATGGCGAAGGCAATCCCCTGGGCCTGCACTGACGCTCATGCACGAAAGCGTGGGGAGCAAACAGG	0	0	0	0	0	0	0	0	0	0	0	0	0	0	0	0	0	0	0	0	0	0	0	0	0	0	0	0	0	0	0	0	0	0	0	0	0	1.99562	0.0596638
f4397eeb39a8fd851d5d4b8d7db8e4b8	Bacteria	Bacteria	Spirochaetota	Spirochaetia	Spirochaetales	Spirochaetaceae	Spirochaeta 2		0.66	CACGTAAGGGGCGAGCGTTGTTCGGAATTATTGGGCGTAAAGGGCGTGCAGGCGGCTTTACAAGTCTGTTGTGAAATCCCGGGGCTTAACTCCGGATCCGCGATGGAAACTGTAAGGCTTGAATCTTGGAGGGGGAGTTGGAATTCCTAGTGTAGGGGTGAAATCTGTTGATATTAGGAAGAACACCGGTGGCGAAGGCGAACTCCTGGCCGAAGATTGACGCTGAGGCGCGAAAGCGTAGGTAGCAAACAGG	0	0.00504032	0	0.00275562	0	0	0	0	0.0133496	0.0115778	0	0	0	0	0	0	0	0	0	0	0	0	0	0	0	0	0	0	0	0	0	0	0	0	0	0	1.94958	1.94958	0.0300349
a07da86a91a8a246c06196fae2f4966d	Bacteria	Bacteria	Actinobacteriota	Actinobacteria	Frankiales	Sporichthyaceae	Candidatus Planktophila		1	TACATAGGGTGCAAGCGTTGTCCGGAATTATTGGGCGTAAAGAGCTCGTAGGTGGTTTGATACGTCGGGTGTGAAATTCAGGGGCTCAACCCCTGACCTGCATTCGATACGGTCAAGCTAGAGTTTGGTAGGGGAGACTGGAATTCCTGGTGTAGCGGTGGAATGCGCAGATATCAGGAGGAACACCGATGGCGAAGGCAGGTCTCTGGGCCAATACTGACACTGAGGAGCGAAAGCGTGGGGAGCGAACAGG	0	0	0	0	0	0	0	0	0	0	0	0	0	0	0.0374177	0	0	0	0	0	0	0	0	0	0	0	0	0	0.50703	0.702947	0	0	1.93797	1.75347	0	0	0	1.93797	0.217666
6f2244e5f9b507cb5df5a817ae1a8302	Bacteria	Bacteria	Verrucomicrobiota	Verrucomicrobiae	Pedosphaerales	Pedosphaeraceae	SH3-11		1	TACAGAGGTCCCGAGCGTTGTTCGGATTCACTGGGCGTAAAGGGTGCGTAGGTGGTTGGTTAAGTTTGAGGTGAAAGCTCCGAGCTCAACTCGGAAAATGCCTTGAAGACTATCTGACTAGAGGATTGGAGGGGAGATTGGAATTCTCGGTGTAGCAGTGAAATGCGTAGATATCGAGAGGAACACCAGTGGCGAAGGCGAATCTCTGGACAATTCCTGACACTGAGGCACGAAAGCCAAGGGAGCAAACGGG	0	0	0	0	0	0	0	0	0.00762835	0	0.00548085	0	0	0.0169096	0	0.0207222	0.0304824	0	0.0180326	0	0.0354076	0	0	0.0309095	0.0471525	0.0474909	0.028587	0.0355901	1.36188	1.3766	0.101833	0.082403	0.552384	0.6091	0	0	0	1.89736	0.304533
647b46bc5fa0fadf81008c9a121c2dd2	Bacteria	Bacteria	Campylobacterota	Campylobacteria	Campylobacterales	Sulfurimonadaceae	Sulfuricurvum		1	TACGGAGGGTGCAAGCGTTACTCGGAATCACTGGGCGTAAAGGGTGCGTAGGCTGGCTTCTAAGTCAGATGTGAAATCCAATGGCTCAACCATTGAACTGCATTTGAAACTGGGAGCCTAGAGTTCAGAAGGGGCAGATGGAATTAGTGGTGTAGGGGTAAAATCCGTAGATATCACTAGGAATATCAAAAGCGAAGGCGATCTGCTGGGATGATACTGACGCTGAGGCACGAAAGCGTGGGGAGCAAACAGG	0	0	0	0	0	0	0	0	0	0	0	0	0	0	0	0	0	0	0	0	0	0	0	0	0	0	0	0	0	0	0	0	0	0	1.89714	1.8168	0	1.89714	0.0562718
a8cc96f778c60c83950a902936678cd2	Bacteria	Bacteria	Bacteroidota	Bacteroidia	Bacteroidales	Paludibacteraceae	Paludibacter		1	TACGGAGGATCCAAGCGTTATCCGGATTTATTGGGTTTAAAGGGTGCGTAGGCGGACCTTTAAGTCAGTGGTGAAAGTTTGCGGCTCAACCGTAAAATTGCCATTGAAACTGAAGGTCTTGAGTGTAAATAAGGTAGGCGGAATGTGTTGTGTAGCGGTGAAATGCTTAGATATAACACAGAACACCAATTGCGAAGGCAGCTTACTGGGATACAACTGACGCTGAGGCACGAAAGCGTGGGGATCAAACAGG	0	0	0	0	0	0	0	0	0	0	0	0	0	0	0	0	0	0	0	0	0	0	0	0	0	0	0	0	0	0	0	0	0	0	0	0	0	1.89235	0.0286719
00eaa0a10a5183168120aede1d08166e	Bacteria	Bacteria	Bdellovibrionota	Oligoflexia	Silvanigrellales	Silvanigrellaceae			0.94	TACGAAGGGTGCAAGCGTTGTTCGGAATTATTGGGCGTAAAGGGTTCGTAGGCGGGAATCCAAGTCAGATGTGAAAACCCTGAGCTTAACTTAGGACGTGCATTTGATACTGGATTTCTTGAGTACTGAAGAGGGTGGTGGAATTGCTGGTGTAGGAGTGACATCCGTAGATATCAGCAGGAACACCGGAGGCGAAAGCGGCCACCTGGTCGAGTACTGACGCTGAGGAACGAAAGCGTGGGGAGCAAACAGG	0.381261	0.336022	0	0	1.75357	1.87572	0.112535	0.0362948	0.175452	0.164405	0	0	0	0	0	0	0	0	0	0	0	0	0	0	0	0	0	0	0	0	0	0	0	0	0	0	0	1.87572	0.0732614
5dfdc733a8aebf268901cc23884b4f31	Bacteria	Bacteria	Proteobacteria	Gammaproteobacteria	Burkholderiales	Oxalobacteraceae	Undibacterium		0.89	TACGTAGGGTGCAAGCGTTAATCGGAATTACTGGGCGTAAAGCGTGCGCAGGCGGTTATATAAGACAGAGGTGAAATCCCCGGGCTCAACCTGGGAACTGCCTTTGTGACTGTATGGCTAGAGTGTGTCAGAGGGGGGTAGAATTCCACGTGTAGCAGTGAAATGCGTAGATATGTGGAGGAATACCGATGGCGAAGGCAGCCCCCTGGGATAACACTGACGCTCATGCACGAAAGCGTGGGGAGCAAACAGG	0	0	0	0	0	0	0	0	0.0419559	0	0	0	0	0	0	0	0	0	0	0	0	0	0	0	0	0	0	0	0	0	0	0	0	0	0	0	0	1.84226	0.112631
319c1e587540359066f673bd85d15610	Bacteria	Bacteria	Patescibacteria	Gracilibacteria	Absconditabacteriales (SR1)				1	TACGTAGGTCTCAAGCGTTATCCGGATTTACTGGGCGTAAAGTGTCCGTAGACTGATATACAAGTCCGTTTTCAAATACTCCGACTCAATCAGAGAAAGGGGATGGATACTGTACATCTAGAAGTTATTAGGGGTTAGTGGAATTTCCGGTGGAGCGGTGAAATGCGTTGATATCGGAAAGAACGCCGAAAGCGAAAGCAGCTAACTATAATAAATTTGACGTTGAGGGACGACAGCGTGGGGAGCAAACAGG	1.72582	1.57594	1.08965	1.07745	1.82247	1.48554	0.212566	0.194437	0.411931	0.680776	1.43233	0.853347	0.230027	0.179242	0.147176	0.139875	0.309904	0.350293	0.265981	0.332578	0.177038	0.252426	0.204285	0.2447	0.112642	0.106289	0.0857611	0.13141	0	0	0.199593	0.28974	0	0	0.251429	0.0566886	0.023325	1.82247	0.252313
9b60eefc69053b31a60ba47084e7865f	Bacteria	Bacteria	Verrucomicrobiota	Verrucomicrobiae	Verrucomicrobiales	Verrucomicrobiaceae	Prosthecobacter		0.98	TACAGAGGTCTCAAGCGTTGTTCGGAATCACTGGGCGTAAAGGGTGCGTAGGTGGCGTGGTAAGTCAGATGTGAAAGCCCGGGGCTCAACCTCGGAATTGCATCCGATACTGCCGTGCTAGAGTACTGAAGGGGTGACTAGAATTCTCGGTGTAGCAGTGAAATGCGTAGATATCGAGAGGAATACCAAAGGCGAAGGCAGGTCACTGGGCAGTTACTGACACTGAGGCACGAAGGCCAGGGGAGCGAACGGG	0	0	0	0	0	0.0125286	0	0	0	0.0463113	0.0292312	0	0	0	0.0299341	0	0	0	0	0	0	0	0	0.0206063	0.0419133	0.0226147	0	0.0301147	0.891589	0.83182	0.0692464	0.0292398	1.12637	0.929031	0	0.0179744	0	1.8087	0.200056
456c026371644b558b27d24f88d7471d	Bacteria	Bacteria	Proteobacteria	Gammaproteobacteria	Burkholderiales	Rhodocyclaceae	Propionivibrio		0.98	TACGTAGGGTGCGAGCGTTAATCGGAATTACTGGGCGTAAAGCGTGCGCAGGCGGTTGTATAAGTCAGATGTGAAATCCCCGGGCTCAACCTGGGAACTGCATTTGAGACTGTACGGCTAGAGTGTAGCAGAGGGGGGTAGAATTCCACGTGTAGCAGTGAAATGCGTAGAGATGTGGAGGAATACCGATGGCGAAGGCAGCCCCCTGGGTTACTACTGACGCTCATGCACGAAAGCGTGGGGAGCAAACAGG	0	0	0	0	0	0	0	0	0	0	0	0	0	0	0	0	0	0	0	0	0	0	0	0	0	0	0	0	0	0	0	0	0	0	0	0	0	1.80825	0.117701
fe7b5b769375b837bb6d4bfa6dee234f	Bacteria	Bacteria	Bacteroidota	Bacteroidia	Chitinophagales	Chitinophagaceae	Sediminibacterium		1	TACGGAGGGTGCAAGCGTTATCCGGATTCACTGGGTTTAAAGGGTGCGTAGGCGGGTAGGTAAGTCAGTGGTGAAATCCTGGAGCTCAACTCCAGAACTGCCATTGATACTATCTATCTTGAATATTGTGGAGGTAAGCGGAATATGTCATGTAGCGGTGAAATGCTTAGATATGACATAGAACACCCATTGCGAAGGCAGCTTACTACGCATATATTGACGCTGAGGCACGAAAGCGTGGGGATCAAACAGG	0.0709795	0.0756048	0.087653	0.0826685	0.0533404	0	0	0	0.0381417	0.0509424	0	0	0.162702	0.243498	0.296847	0.253847	0.231158	0.160195	0.2209	0.167761	0.261131	0.221961	0.157142	0.182881	0.296013	0.241977	0.189714	0.150574	1.39372	1.33853	0.427699	0.417331	0.339454	0.447596	0	0.0373315	0	1.80049	0.424455
8dc03e74b5c5dd899fa54de8ea0eb832	Bacteria	Bacteria	Verrucomicrobiota	Lentisphaeria	Victivallales	GWF2-44-16			1	TACGTAGGTGACTAGCGTTGTTCGGATTTATTGGGCGTAAAGGGTCCGCAGGGGGCCGGCTAAGTCTGATGTGAAATACCAAGGCTCAACCTTGGAACTGCATTGGAAACTGGTCGGCTAGAGTATCGGAGAGGAGAATGGAATTCCTGGTGTAGCGGTGGAATGCGTAGATATCAGGAGGAACACCAAAGGCGAAGGCAGTTCTCTGGACGATTACTGACCCTCAGGGACGAAAGTATGGGGATCAAACAGG	1.09714	1.03327	1.40932	1.3723	1.76468	1.74864	1.32333	1.44402	0.755206	0.905386	0.475007	0.500486	0.13465	0.297609	0.202055	0.271978	0.419133	0.363108	0.288522	0.412043	0.239002	0.43957	0.335236	0.491976	0.217425	0.388973	0.35344	0.421606	0	0	0.297352	0.297714	0	0	0.365714	0.150709	0	1.76468	0.306312
3667bdb79bae37e87cc801ab34639b3e	Bacteria	Bacteria	Actinobacteriota	Actinobacteria	Frankiales	Sporichthyaceae	Candidatus Planktophila		1	TACATAGGGTGCAAGCGTTGTCCGGAATTATTGGGCGTAAAGAGCTCGTAGGTGGTTCGTTACGTCGGATGTGAAAATCTGGGGCTCAACCCCAGACCTGCATCCGATACGGTCGAGCTAGAGTTTGGTAGGGGAGACTGGAATTCCTGGTGTAGCGGTGGAATGCGCAGATATCAGGAGGAACACCAATGGCGAAGGCAGGTCTCTGGGCCAATACTGACACTGAGGAGCGAAAGCGTGGGGAGCGAACAGG	0.0608396	0.0722446	0.0549979	0.0551124	0.0911233	0.0841208	0.0312598	0	0.0553055	0.0439957	0.0950015	0.0882152	0.179533	0.0676384	0.23199	0.145055	0.0939873	0.0640779	0.0901632	0.0647497	0.0442595	0	0.115238	0.0824254	0.12574	0.0610597	0.140336	0.0903441	0.965071	0.907973	0.350305	0.364168	1.10785	1.26742	0	0.0663671	0	1.76104	0.450356
3b59ef3c029a20679364580c623f773b	Bacteria	Bacteria	Acidobacteriota	Holophagae	Holophagales	Holophagaceae	Holophaga		0.92	TACAGAGGGGGCAAGCGTTATTCGGAATTACTGGGCGTAAAGGGCGCGTAGGCGGTTCTTTAAGTCGGATGTGCAATCCCCGAGCTCAACTTGGGAACTGCATCCGAAACTGGGGAGCTAGAGTACTGGAGAGGGTGGTAGAATTCCACGTGTAGCGGTGAAATGCGTAGAGATGTGGAGGAATACCAGTGGCGAAGGCGGCCACCTGGACAGTAACTGACGCTGAGGCGCGAAAGTGTGGGTAGCAAACAGG	0.0243358	0.0268817	0.140932	0.146048	0	0.0161082	0.0604356	0.0570347	0.022885	0	0.0292312	0.023404	0	0	0	0	0	0	0	0	0	0	0	0	0	0	0	0	0	0	0	0	0	0	0	0	0.163275	1.705	0.180568
9ef3321ad20cadc72156cab66b72a316	Bacteria	Bacteria	Desulfobacterota	Desulfuromonadia	Geobacterales	Geobacteraceae			1	TACGGGGGGTGCAAGCGTTGTTCGGATTTATTGGGCGTAAAGCGCGTGTAGGCGGTTTTATAAGTCTGATGTGAAAGCCCTGGGCTCAACCCGGGAAGTGCATTGGATACTGTAAGACTTGAATACGGGAGAGGGCAGTGGAATTCCTAGTGTAGGAGTGAAATCCGTAGATATTAGGAGGAACACCGGTGGCGAAGGCGGCTGCCTGGACCGATATTGACGCTGAGACGCGAAAGCGTGGGTAGCAAACAGG	0.133847	0.132728	0.128901	0.119869	0.186692	0.105599	0.22507	0.191844	0.0381417	0.0509424	0.0146156	0.0450077	0	0	0	0	0	0	0	0	0	0	0	0	0	0	0	0	0	0	0	0	0	0	0	0	1.6794	1.6794	0.0510339
e417e69c7913ff6d1b0abbb7b4c6431c	Bacteria	Bacteria	Proteobacteria	Gammaproteobacteria	Burkholderiales	Chitinibacteraceae	Formivibrio	citricus	1	TACGTAGGGTGCAAGCGTTAATCGGAATTACTGGGCGTAAAGCGTGCGCAGGTGGTTTGACAAGACCGACGTGAAAGCCCCGGGCTCAACCTGGGAACTGCGTTGGTGACTGTCTGACTAGAGTGTGGCAGAGGGGGGTGGAATTCCGCGTGTAGCAGTGAAATGCGTAGAGATGCGGAGGAACACCGATGGCGAAGGCAGCCCCCTGGGCTAACACTGACACTCATGCACGAAAGCGTGGGGAGCAAACAGG	0.760495	0.757728	0	0	0	0	0	0	0	0	0	0	0	0	0	0	0	0	0	0	0	0	0	0	0	0	0	0	0	0	0	0	0	0	0	0	0	1.6751	0.0483837
c5bad138de410e3fed48f35caafad40d	Bacteria	Bacteria	Bacteroidota	Bacteroidia	Bacteroidales	Paludibacteraceae	Paludibacter		1	TACGGAGGATCCAAGCGTTATCCGGATTTATTGGGTTTAAAGGGTGCGTAGGCGGACCTTTAAGTCAGTGGTGAAAGTTTGCGGCTCAACCGTAAAATTGCCATTGAAACTGAAGGTCTTGAGTGTAAATGAGGTAGGCGGAATGTGTTGTGTAGCGGTGAAATGCTTAGATATAACACAGAACACCAATTGCGAAGGCAGCTTACTGGGATACAACTGACGCTGAGGCACGAAAGCGTGGGGATCAAACAGG	0.529304	0.574597	0.371236	0.387164	0.63564	0.753508	0.131291	0.155549	0.593104	0.998009	0.85684	0.835344	0	0.213061	0.0424067	0.150236	0.241319	0.420778	0.311063	0.35318	0.247853	0.382992	0.371903	0.319398	0.0733484	0.185441	0.13254	0.164262	0	0	0.101833	0.127592	0	0	1.62286	0.763222	0.655043	1.62286	0.207684
fd1fbc016d37922a2a7682851ac6edb5	Bacteria	Bacteria	Bacteroidota	Bacteroidia	Bacteroidales	Barnesiellaceae			1	TACGGAGGATCCAAGCGTTATCCGGATTTATTGGGTTTAAAGGGTGCGTAGGCGGTTGCTTAAGTCAGTGGTGAAAGTTTGGAGCTTAACTCTAAAATTGCCATTGAAACTGGGCGACTTGAGTACGGTAGAGGTAAGCGGAATGCGTGGTGTAGCGGTGAAATGCATAGATATCACGCAGAACCCCAATTGCGAAGGCAGCTTACTGGACCGTTACTGACGCTGAGGCACGAAAGCGTGGGGATCAAACAGG	1.09917	1.13575	0.53623	0.52219	1.59799	1.60725	0.114619	0.0699971	0.757113	0.914648	0.643087	0.603104	0.182338	0.409212	0.266913	0.365228	0.546143	0.86078	0.500406	0.673985	0.619634	0.674588	0.649521	0.801072	0.157175	0.443248	0.376829	0.470885	0	0	0.407332	0.345561	0	0	1.44	1.24162	0	1.60725	0.318691
d6dd5e4a9504339f81d7f7936f3a2577	Bacteria	Bacteria	Desulfobacterota	Desulfuromonadia	Geobacterales	Geobacteraceae	Geobacter		0.95	TACGGGGGGTGCAAGCGTTGTTCGGAATTATTGGGCGTAAAGAGCGTGTAGGCGGTTTGTTTAGTCTGATGTGAAAGCCCTGGGCTCAACCCAGGAAGTGCATTGGATACTGGCAGACTTGAATACGGGAGAGGGTAGTGGAATTCCTAGTGTAGGAGTGAAATCCGTAGATATTAGGAGGAACACCGGTGGCGAAGGCGGCTGCCTGGACCGATATTGACGCTGAGACGCGAAAGCGTGGGTAGCAAACAGG	0	0	0	0	0	0	0	0	0	0	0	0	0	0	0	0	0	0	0	0	0	0	0	0	0	0	0	0	0	0	0	0	0	0	0	0	0	1.60412	0.0997147
9cb7f389ab61208df67e2cf81100655d	Bacteria	Bacteria	Proteobacteria	Gammaproteobacteria	Burkholderiales	Oxalobacteraceae	Undibacterium	macrobrachii	0.92	TACGTAGGGTGCAAGCGTTAATCGGAATTACTGGGCGTAAAGCGTGCGCAGGCGGTTTTATAAGACAGAGGTGAAATCCCCGGGCTCAACCTGGGAACTGCCTTTGTGACTGTAAGGCTAGAGTGTGTCAGAGGGGGGTAGAATTCCACGTGTAGCAGTGAAATGCGTAGATATGTGGAGGAATACCGATGGCGAAGGCAGCCCCCTGGGATAACACTGACGCTCATGCACGAAAGCGTGGGGAGCAAACAGG	0	0	0	0	0	0	0	0	0	0	0	0	0	0	0	0	0	0	0	0	0	0	0	0	0	0	0	0	0	0	0	0	0	0	0	0	0	1.60388	0.0782624
46df32bbd857e8288a2f65086e0fd1c4	Bacteria	Bacteria	Proteobacteria	Gammaproteobacteria	Burkholderiales	Comamonadaceae	Ideonella		0.65	TACGTAGGGTGCAAGCGTTAATCGGAATTACTGGGCGTAAAGCGTGCGCAGGCGGTTATATAAGACAGAGGTGAAATCCCCGGGCTCAACCTGGGAACTGCCTTTGTGACTGTATAGCTTGAGTGCGGCAGAGGGGGATGGAATTCCGCGTGTAGCAGTGAAATGCGTAGATATGCGGAGGAACACCGATGGCGAAGGCAATCCCCTGGGCCTGCACTGACGCTCATGCACGAAAGCGTGGGGAGCAAACAGG	0	0	0	0	0	0	0	0	0	0	0	0	0	0	0	0	0	0	0	0	0	0	0	0	0	0	0	0	0	0	0	0	0	0	0	0	0	1.54544	0.047029
eb475ae672ce616f62620b66676a8bae	Bacteria	Bacteria	Margulisbacteria						1	TACGTAGGGTGCGAGCGTTATCCGGATTTATTGGGCGTAAAGGGTGTGTAGGCGGTGAGGTAAGTTAGGTGTGAAAGCTACGGGCTCAACCCGTAGTTGCGCCTAAAACTACTTTACTAGAGAATGCTAGAGGAAAGCGGAACTCATGGTGTAGCGGTGAAATGCGTAGATATCATGAGGAACACCAGTGGCGAAGGCGGCTTTCTGGGGCATTTCTGACGCTGAGACACGAAAGCATGGGGAGCAAACAGG	0.596228	0.754368	1.01574	0.932777	0.588967	0.574527	0.28759	0.316283	0.476772	0.73635	0.235677	0.207036	0.547015	1.35953	0.553782	1.08273	1.36155	1.41826	1.32089	1.32737	0.95158	1.30565	1.50856	1.49654	0.599885	1.4383	0.769251	1.10329	0	0	0.1222	0.116959	0	0	0.205714	0.0594539	0	1.50856	0.384406
2ead280aa173709ff5147d97f2fd3380	Bacteria	Bacteria	Spirochaetota	Spirochaetia	Spirochaetales	Spirochaetaceae	Spirochaeta 2		0.74	CACGTAAGGGGCGAGCGTTGTTCGGAATTATTGGGCGTAAAGGGCGTGCAGGCGGCCCAGCAAGTCTGTTGTGAAATCCCGGGGCTTAACTCCGGATCCGCGATGGAAACTGCTGGGCTTGAATCTTGGAGGGGGAGTTGGAATTCCTAGTGTAGGGGTGAAATCTGTTGATATTAGGAAGAACACCGGTGGCGAAGGCGAACTCCTGGCCGAAGATTGACGCTGAGGCGCGAAAGCGTAGGTAGCAAACAGG	0	0	0	0	0	0	0	0	0	0	0	0	0	0	0	0	0	0	0	0	0	0	0	0	0	0	0	0	0	0	0	0	0	0	0	0	1.44615	1.44615	0.0219113
72e5d5a005efd2af132e57ce343736bf	Bacteria	Bacteria	Proteobacteria	Gammaproteobacteria	Burkholderiales	Oxalobacteraceae	Duganella		0.99	TACGTAGGGTGCAAGCGTTAATCGGAATTACTGGGCGTAAAGCGTGCGCAGGCGGTTTTGTAAGACTGTCGTGAAATCCCCGGGCTTAACCTGGGAATGGCGATGGTGACTGCAAGGCTAGAGTTTGGCAGAGGGGGGTAGAATTCCACGTGTAGCAGTGAAATGCGTAGATATGTGGAGGAACACCGATGGCGAAGGCAGCCCCCTGGGTCAAAACTGACGCTCATGCACGAAAGCGTGGGGAGCAAACAGG	0	0	0	0	0	0	0	0	0	0	0	0	0	0	0	0	0	0	0	0	0	0	0	0	0	0	0	0	0	0	0	0	0	0	0	0	0	1.43512	0.0553181
0fcc1bd7ac54afa26e098e00168bac1b	Bacteria	Bacteria	Bacteroidota	Bacteroidia	Bacteroidales	Prolixibacteraceae	WCHB1-32		1	TACGGAGGATGCAAGCGTTATCCGGATTCATTGGGTTTAAAGGGTGCGTAGGCGGCTTTTTAAGTCAGTGGTGAAATCTTGCCGCTTAACGGTAAAATTGCCATTGATACTGAAGAGCTTGAGTACAATTGAGGTAAGCGGAATGTGTAGTGTAGCGGTGAAATGCTTAGATATTACACAGAACACCAATTGCGAAGGCAGCTTACTAAACTGTTACTGACGCTGATGCACGAAAGCGTGGGGAGCGAACAGG	0.117623	0.16129	0.207961	0.183249	0.115571	0.153923	0.208398	0.300728	0.120146	0.18293	0.113271	0.144025	0.0308573	0	0	0.028493	0.0965275	0.0598061	0.0901632	0.0676929	0.0796672	0	0.073333	0.087577	0	0	0	0	0	0	0	0	0	0	0	0.124438	1.4131	1.4131	0.0632476
c12b0bf66dd991ff6d124f44efc6d178	Bacteria	Bacteria	Verrucomicrobiota	Kiritimatiellae	Kiritimatiellales	Kiritimatiellaceae	MSBL3		1	TACAGAGGTGGCGAGTGTTGTTCGGATTTACTGGGCGTAAAGGGTCCGCAGGCGGCTTTGTGTGTCAGATGTGAAAGCCCACGGCTTAACCGTGGAATGGCATTTGAAACTACAGAGCTAGAGTACAGGAGAGGATAGGGGAATTCATGGTGTAGCGGTGAAATGCGTAGATATCATGAAGAACACCGGTGGCGAAAGCGCCTATCTGGACTGATACTGACGCTCAGGGACGAAAGCCAGGGGAGCAAAGAGG	0.279862	0.278898	0.410766	0.351341	0.266702	0.284579	0.241742	0.261841	0.148753	0.113463	0.100482	0.0882152	0.143066	0.236734	0.139693	0.251256	0.348007	0.303302	0.324588	0.311976	0.212446	0.274187	0.32476	0.378642	0.170273	0.226147	0.200109	0.287459	0	0	0.199593	0.188729	0	0	1.37143	1.40892	0	1.40892	0.153454
2a99951a435b493b9276312091b3fa5b	Bacteria	Bacteria	Desulfobacterota	Desulfuromonadia	Geobacterales	Geobacteraceae	Geobacter		0.99	TACGGGGGGTGCAAGCGTTGTTCGGAATTATTGGGCGTAAAGAGCGTGTAGGCGGTTTGATTAGTCTGATGTGAAAGCCCTGGGCTCAACCCAGGAAGTGCATTGGATACTGTCAGACTTGAATACGGGAGAGGGCAGTGGAATTCCTAGTGTAGGAGTGAAATCCGTAGATATTAGGAGGAACACCGGTGGCGAAGGCGGCTGCCTGGACCGATATTGACGCTGAGACGCGAAAGCGTGGGTAGCAAACAGG	0	0	0	0	0	0	0	0	0	0	0	0	0	0	0	0	0	0	0	0	0	0	0	0	0	0	0	0	0	0	0	0	0	0	0	0	0	1.39659	0.0461087
9f5bf0bf0fa780be0b7ab197316e91c4	Bacteria	Bacteria	Proteobacteria	Gammaproteobacteria	Burkholderiales	Burkholderiaceae	Polynucleobacter		1	TACGTAGGGTGCAAGCGTTAATCGGAATTACTGGGCGTAAAGCGTGCGCAGGCGGTTATACAAGACAGGCGTGAAATCCCCGGGCTTAACCTGGGAATGGCGCCTGTGACTGTATAGCTAGAGTGTGTCAGAGGGGGGTAGAATTCCACGTGTAGCAGTGAAATGCGTAGATATGTGGAGGAATACCAATGGCGAAGGCAGCCCCCTGGGATAACACTGACGCTCATGCACGAAAGCGTGGGGAGCAAACAGG	0.308254	0.280578	0.245772	0.236983	0.117793	0.0930699	0.106283	0.0751821	0.135403	0.115778	0.155291	0.109819	0.690081	0.321282	0.528837	0.303062	0.480098	0.292622	0.590569	0.323748	0.296539	0.304652	0.413808	0.425006	1.38576	0.483955	0.675693	0.402442	0	0.0937262	0.700611	0.611377	0	0	0	0.457656	0.128287	1.38576	0.214534
8f813280e8cc1c972cdf97b409fa6840	Bacteria	Bacteria	Verrucomicrobiota	Verrucomicrobiae	Verrucomicrobiales	Verrucomicrobiaceae	Prosthecobacter		1	TACAGAGGTCTCAAGCGTTGTTCGGAATCACTGGGCGTAAAGGGTGCGTAGGTGGCGTGGAAAGTCAGATGTGAAAGCCCGGGGCTCAACCTCGGAATTGCATCCGATACTACCATGCTAGAGTACTGAAGAGGTGACTAGAATTCTCGGTGTAGCAGTGAAATGCGTAGATATCGAGAGGAATACCAACGGCGAAGGCAGGTCACTGGGCAGTTACTGACACTGAGGCACGAAGGCCAGGGGAGCAAACGGG	0.0263638	0.015121	0.0240616	0	0	0	0	0	0.0305134	0	0	0	0	0.0304373	0.0673518	0.0388541	0.0482638	0.0662138	0.0540979	0.0647497	0.0663893	0.0957479	0.0523807	0	0.0340546	0.0407065	0.0363835	0	0.409053	0.530139	0.0407332	0.0372142	0.178985	0.150737	0	0.0760456	0	1.38481	0.186366
ef15c7f5d470031babed578766b6ac8a	Bacteria	Bacteria	Desulfobacterota	Desulfuromonadia	Geobacterales	Geobacteraceae	Geobacter	psychrophilus	0.96	TACGGGGGGTGCAAGCGTTGTTCGGAATTATTGGGCGTAAAGAGCGTGTAGGCGGTTTGTTAAGTCTGTTGTGAAAGCCCTGGGCTCAACCCAGGAAGTGCACTGGATACTGGCAGACTTGAATACGGGAGAGGGTAGTGGAATTCCTAGTGTAGGAGTGAAATCCGTAGATATTAGGAGGAACACCGGTGGCGAAGGCGGCTACCTGGACCGATATTGACGCTGAGACGCGAAAGCGTGGGTAGCAAACAGG	0.0851754	0.126008	0.0481232	0.0523567	0.148909	0.161082	0.279254	0.228139	0.0343276	0.0347335	0.0274043	0.0504087	0	0	0	0	0	0	0	0	0	0	0	0	0	0	0	0	0	0	0	0	0	0	0	0.0318009	0	1.38231	0.135689
821d417c8676785a7bb249c95578c747	Bacteria	Bacteria	Proteobacteria	Alphaproteobacteria	Rhizobiales	Xanthobacteraceae	Rhodopseudomonas		0.83	TACGAAGGGGGCTAGCGTTGCTCGGAATCACTGGGCGTAAAGGGTGCGTAGGCGGGTCTTTAAGTCAGAGGTGAAAGCCTGGAGCTCAACTCCAGAACTGCCTTTGATACTGAAGATCTTGAGTATGGGAGAGGTGAGTGGAACTGCGAGTGTAGAGGTGAAATTCGTAGATATTCGCAAGAACACCAGTGGCGAAGGCGGCTCACTGGCCCATTACTGACGCTGAGGCACGAAAGCGTGGGGAGCAAACAGG	0	0	0	0	0	0	0	0	0	0	0	0	0	0	0	0	0	0	0	0	0	0	0	0	0	0	0	0	0	0	0	0	0	0	0	0	0	1.36638	0.0207027
d6c6048d165a11a47c4c89fef20660a0	Bacteria	Bacteria	Proteobacteria	Gammaproteobacteria	Burkholderiales	Methylophilaceae	Candidatus Methylopumilus		1	TACGTAGGGTGCGAGCGTTAATCGGAATTACTGGGCGTAAAGCGTGCGCAGGCGGTTTTGTAAGTCGGATGTGAAATCCCCGGGCTCAACCTGGGAACTGCGTTCGAAACTGCAAGGCTAGAGTGTGTCAGAGGGGGGTAGAATTCCACGTGTAGCAGTGAAATGCGTAGAGATGTGGAGGAATACCAATGGCGAAGGCAGCCCCCTGGGATAACACTGACGCTCATGCACGAAAGCGTGGGGAGCAAACAGG	0	0.0268817	0.0309363	0.035823	0.0244477	0.0250573	0	0	0.0400488	0.0347335	0.0529816	0.0342059	0.0420781	0.0372011	0.112253	0.0647568	0.0533442	0.0640779	0.0450816	0.0323748	0.0442595	0.0391696	0.0261904	0.0412127	0	0.0565368	0.0493776	0.0520163	1.26145	1.30924	0.130346	0.162148	0.444376	0.459901	0	0.0732803	0	1.35911	0.34433
1e6654f887bae772df119fbc75958b8f	Bacteria	Bacteria	Bacteroidota	Bacteroidia	Chitinophagales	Chitinophagaceae			1	TACGGAGGGTGCAAGCGTTATCCGGATTCACTGGGTTTAAAGGGAGCGTAGGTGGGTCTGTAAGTCAGTGGTGAAATCTCCGAGCTTAACTTGGAAACTGCCATTGATACTATAGATCTTGAATACTGTGGAGGTAAGCGGAATATGTCATGTAGCGGTGAAATGCTTAGATATGACATAGAACACCGATAGCGAAGGCAGCTTACTACGCAGTTATTGACACTGAGGCTCGAAAGCGTGGGGATCAAACAGG	0	0	0.00859343	0.0110225	0	0	0	0	0	0	0.0109617	0	0	0.0236734	0.0199561	0.0362638	0	0.00640779	0	0.0147158	0	0	0	0	0	0.0135688	0	0	1.18307	1.3561	0	0	0.382657	0.23841	0	0	0	1.3561	0.276042
192809e72bf78b432b207e54e8b066cf	Bacteria	Bacteria	Planctomycetota	Planctomycetes	Gemmatales	Gemmataceae			1	GACGAACCGTGCAAACGTTATTCGGAATCACTGGGCTTAAAGGGCGCGTAGGCGGGTGATCAAGTCAATGGTGAAATCCTCCAGCTTAACTGGAGAAGTGCCTTTGATACTGATTGTCTAGAGGGAGGTAGGGGCATGTGGAACTTCAGGTGGAGCGGTGAAATGCGTAGATATCTGAAGGAACGCCAGTGGCGAAAGCGATGTGCTGGACCTCTTCTGACGCTGAGGCGCGAAAGCTAGGGGATCAAACGGG	0.0202799	0.0134409	0.0154682	0.00826685	0.00666756	0	0	0	0	0.0115778	0	0	0.0252469	0.0270554	0.0149671	0.0362638	0.0228618	0.00854372	0	0.0117727	0	0.0130565	0.0104761	0.0283337	0.0235763	0.0113074	0	0.0136885	0.262088	0.518423	0.0325866	0.0611377	0.0216016	0.0430676	0.228571	0.102316	0	1.34231	0.291425
dbeed622eeea59997a0d055a5fcdf45d	Bacteria	Bacteria	LCP-89						0.87	TACGGGGGGAGCAAGCGTTGTCCGGATTTATTGGGCGTAAAGGGCATGTAGGTGGTCTTTTAAGTCAGTTGTTAAAACTATCGGCTTAACCGGTAATTGCAATTGATACTGGAGGACTTGAATCTGAGAGGGGATAGTGGAATATCAAGTGTAGCGGTGGAATGCGTAGATATTTGATAGAACACCTGAGGTGAAGACGACTATCTGGCTCATGATTGACACTGAAATGCGAAAGCATGGGGAGCAAACAGG	1.33847	1.32056	0	0	0.753434	0.835839	0.0291758	0	0.566405	0.604363	0	0	0	0	0	0	0	0	0	0	0	0	0	0	0	0	0	0	0	0	0	0	0	0	0	0	0	1.33847	0.0825493
13d4298fb42c3f8e89346000fb729f2b	Bacteria	Bacteria	Proteobacteria	Gammaproteobacteria	Burkholderiales	Rhodocyclaceae	Dechloromonas		0.79	TACGTAGGGTGCGAGCGTTAATCGGAATTACTGGGCGTAAAGCGTGCGCAGGCGGTTTTTTAAGACAGGCGTGAAATCCCCGGGCTCAACCTGGGAACTGCGCTTGTGACTGGAAGGCTAGAGTACGGCAGAGGGGGGTGGAATTCCACGTGTAGCAGTGAAATGCGTAGAGATGTGGAGGAACACCAATGGCGAAGGCAGCCCCCTGGGTCGATACTGACGCTCATGCACGAAAGCGTGGGTAGCAAACAGG	0	0	0	0	0	0	0	0	0	0	0	0	0	0	0	0	0	0	0	0	0	0	0	0	0	0	0	0	0	0	0	0	0	0	0	0	0	1.33814	0.0481061
5bdee4567e6169b72644be590519f4e9	Archaea	Archaea	Nanoarchaeota	Nanoarchaeia	Woesearchaeales				1	CCCCAGCGCCACGAGTGGGAACCAGTATTATTGGGCCTAAAGCGTCCGTAGCAGGTTTGTTAAATTGCTTGTGAAATCGCATCGCTCAACGATGCGGAATGCAGGTAACACTGGCAGACTAGAGACCGGGAGAAGTCAGAGGTATTCAGGGGGGAGCGGTAAAATGCGAGAATCCTTTGAGGACCACCTGTGGCGAAGGCGTCTGACAATAACGGGTCTGACTGTGAGGGACGAAAGCTAGGGGAGCGAACCGG	0.419793	0.46707	0.328269	0.296229	0.408943	0.424184	0.0875274	0.106292	0.280342	0.178299	0.237504	0.300652	0.244053	0.40583	0.187088	0.259027	0.538522	0.574565	0.486881	0.579804	0.531114	0.530966	0.466188	0.376066	0.277676	0.316606	0.202708	0.246393	0	0	0.452138	0.372142	0	0	1.18857	1.32319	0	1.32319	0.198404
5851cbc6fa51f7cfaaf0d35207a58ccf	Bacteria	Bacteria	Bacteroidota	Bacteroidia	Sphingobacteriales	Lentimicrobiaceae			1	TACGGAGGATGCAAGCGTTATCCGGATTCATTGGGTTTAAAGGGTGCGCAGGCGGAATAATAAGTCAGTGGTGAAAGCCTACAGCTTAACTGTAGAACTGCCATTGATACTGTCATTCTTGAGTGTTGTTGAGGTAGGCGGAATGTGTCATGTAGCGGTGAAATGCTTAGATATGACACAGAACACCGATCGCGAAGGCAGCTTACCAAGCAACAACTGACGCTCATGCACGAAAGCGTGGGGATCAAACAGG	1.03224	1.14247	1.00715	0.863886	1.32018	1.27076	0.398041	0.316283	0.66748	0.724772	0.805685	0.959565	0.0589093	0.240116	0.134704	0.240895	0.657911	0.798838	0.640159	0.977132	0.650615	0.661531	0.796187	0.710919	0.130979	0.251023	0.202708	0.249131	0	0	0.142566	0.204678	0	0	0.251429	0.508814	1.03019	1.32018	0.303757
afc0eeec83a181be740331928d883362	Bacteria	Bacteria	Actinobacteriota	Acidimicrobiia	Microtrichales	Ilumatobacteraceae	CL500-29 marine group		1	CACGTAGGCTCCAAGCGTTGTCCGGATTTATTGGGCGTAAAGAGCTCGTAGGCGGTTGAGTAAGTCGGGTGTGAAAACTCTGGGCTTAACCCGGAGACGCCATCCGATACTGCTCTGACTAGAGTTCAGGAGGGGAGTGGGGAATTCCTAGTGTAGCGGTGAAATGCGCAGATATTAGGAGGAACACCGGTGGCGAAGGCGCCACTCTGGACTGAAACTGACGCTGAGGAGCGAAAGCATGGGTAGCAAACAGG	0.0223078	0.0252016	0.060154	0.0413343	0.0133351	0.0107388	0	0.0233324	0	0.0208401	0.0219234	0.0108019	0.0561041	0.0270554	0.0573738	0	0.0660452	0.0427186	0.0811469	0.0618065	0.0354076	0.0609305	0.073333	0.0695464	0.0523917	0.00678441	0.0311858	0	0.470289	0.547712	0.0936864	0.114301	1.28067	1.19359	0	0.0677497	0.00971874	1.31935	0.257578
f9491c3e6b9696bee439b98d32336180	Bacteria	Bacteria	Bacteroidota	Bacteroidia	Flavobacteriales	Flavobacteriaceae	Flavobacterium		1	TACGGAGGATCCAAGCGTTATCCGGAATCATTGGGTTTAAAGGGTCCGTAGGCGGCTTAATAAGTCAGTGGTGAAAGCCCTACGCTTAACGTAGGAACGGCCATTGATACTGTTAGGCTTGAATTATTAGGAAGTAACTAGAATATGTAGTGTAGCGGTGAAATGCTTAGAGATTACATGGAATACCAATTGCGAAGGCAGGTTACTACTAATGGATTGACGCTGATGGACGAAAGCGTGGGTAGCGAACAGG	0	0	0	0	0	0	0	0	0	0	0	0	0	0	0	0	0	0	0	0	0	0	0	0	0	0	0	0	0.0538872	0.0351473	0	0	1.30844	1.16283	0	0	0	1.30844	0.0448649
f6c23d47fbf1f56fafaab12b147026ed	Bacteria	Bacteria	Bacteroidota	Bacteroidia	Flavobacteriales	Flavobacteriaceae	Flavobacterium		1	TACGGAGGATCCAAGCGTTATCCGGAATCATTGGGTTTAAAGGGTCCGTAGGCGGTTTAATAAGTCAGTGGTGAAAGCCTTCCGCTTAACGGGAGAACGGCCATTGATACTGTTAGACTTGAATTATTAGGAAGTAACTAGAATATGTAGTGTAGCGGTGAAATGCTTAGAGATTACATGGAATACCAATTGCGAAGGCAGGTTACTACTAATTGATTGACGCTGATGGACGAAAGCGTGGGTAGCGAACAGG	0	0	0	0.00551124	0	0	0	0	0	0.0115778	0	0.00720124	0.0112208	0.131895	0.0748354	0.0802984	0	0.0128156	0	0	0	0.0217609	0.0209523	0	0.0602504	0.115335	0	0.0328524	0.0489884	0.0380763	0	0	0.0586329	0.0692159	0	0	0	1.30371	0.0636774
48edbb01c9f7339226f5747e6e0e68b2	Bacteria	Bacteria	Bacteroidota	Bacteroidia	Bacteroidales	Prolixibacteraceae	WCHB1-32		1	TACGGAGGATGCAAGCGTTATCCGGATTCATTGGGTTTAAAGGGTGCGTAGGCGGCTTTTTAAGTCAGTGGTGAAATCTTGCCGCTTAACGGTAAAATTGCCATTGATACTGAAGAGCTTGAGTACATTTGAGGTAAGCGGAATGTGTAGTGTAGCGGTGAAATGCTTAGATATTACACAGAACACCAATTGCGAAGGCAGCTTACTAAACTGTTACTGACGCTGATGCACGAAAGCGTGGGGAGCGAACAGG	0	0	0	0	0	0	0.0979473	0.127032	0	0	0	0.0684118	0	0	0	0	0	0	0	0	0	0	0	0	0	0	0	0	0	0	0	0	0	0	0	0	1.29454	1.29454	0.0246237
e675d80d7a8974f17150340a59d5c125	Bacteria	Bacteria	Proteobacteria	Gammaproteobacteria	Burkholderiales	Comamonadaceae			0.99	TACGTAGGGTGCGAGCGTTAATCGGAATTACTGGGCGTAAAGCGTGCGCAGGCGGTTTTGTAAGACAGATGTGAAATCCCCGGGCTCAACCTGGGACCTGCATTTGTGACTGCAAGGCTGGAGTACGGCAGAGGGGGATGGAATTCCGCGTGTAGCAGTGAAATGCGTAGATATGCGGAGGAACACCGATGGCGAAGGCAATCCCCTGGGCCTGTACTGACGCTCATGCACGAAAGCGTGGGGAGCAAACAGG	0	0	0	0	0	0	0	0	0	0	0	0	0	0	0	0	0	0	0	0	0	0	0	0	0	0	0	0	0	0	0	0	0	0	0	0	0	1.28412	0.0478298
6ea12a2a6eb7f0d377858aaeca4664e4	Bacteria	Bacteria	Proteobacteria	Gammaproteobacteria	Burkholderiales	Comamonadaceae	Ideonella	paludis	0.57	TACGTAGGGTGCAAGCGTTAATCGGAATTACTGGGCGTAAAGCGTGCGCAGGCGGTTATGTAAGACAGAGGTGAAATCCCCGGGCTCAACCTGGGAACTGCCTTTGTGACTGCATAGCTTGAGTGCGGCAGAGGGGGATGGAATTCCGCGTGTAGCAGTGAAATGCGTAGATATGCGGAGGAACACCGATGGCGAAGGCAATCCCCTGGGCCTGCACTGACGCTCATGCACGAAAGCGTGGGGAGCAAACAGG	0	0	0	0	0	0	0	0	0	0	0	0	0	0	0	0	0	0	0	0	0	0	0	0	0	0	0	0	0	0	0	0	0	0	0	0	0	1.27716	0.035849
9310148a9d677dfd79f336ce3eb049d7	Bacteria	Bacteria	Firmicutes	Clostridia	Peptostreptococcales-Tissierellales	Acidaminobacteraceae	Acidaminobacter		0.91	TACGTAGGGGGCAAGCGTTATCCGGAATCATTGGGCGTAAAGGGAGCGTAGGCGGCTTGACAAGCCAGAGGTGAAAGGCAATAGCTTAACTATTGTAAGCCTTTGGAACTGTCAGACTTGAGTGCAGGAGAGGAAAGTGGAATTCCTAGTGTAGCGGTGAAATGCGTAGATATTAGGAGGAACACCAGTGGCGAAGGCGACTTTCTGGACTGTAACTGACGCTGAGGCTCGAAAGCGTGGGGAGCGAACAGG	0.182519	0.15961	0.0910903	0.129514	0.693426	0.816151	0.875274	1.27291	0	0.0115778	0	0	0	0	0	0	0	0	0	0	0	0	0	0	0	0	0	0	0	0	0	0	0	0	0	0	0	1.27291	0.0641223
f7a6ecf244e3a3a6170cc1c85e715c68	Bacteria	Bacteria	Proteobacteria	Gammaproteobacteria	Burkholderiales	Rhodocyclaceae			0.82	TACGTAGGGTGCGAGCGTTAATCGGAATTACTGGGCGTAAAGCGTGCGCAGGCGGTTTTGTAAGTCAGATGTGAAATCCCCGGGCTCAACCTGGGAACTGCATTTGAGACTGCAAGGCTAGAGTGTGGCAGAGGGGGGTAGAATTCCACGTGTAGCAGTGAAATGCGTAGAGATGTGGAGGAATACCGATGGCGAAGGCAGCCCCCTGGGCCAATACTGACGCTCATGCACGAAAGCGTGGGGAGCAAACAGG	0.127763	0.178091	0.0996838	0.0881798	0.0711206	0.0751718	0	0.0933295	0.120146	0.113463	0.0310582	0	0.19917	0.17586	0.251946	0.235715	0.477557	0.416506	0.721306	0.456191	0.836505	0.622361	0.670473	0.546068	0.214806	0.158303	0.301463	0.147836	0	0	1.13238	1.25199	0	0	0	0	0	1.25199	0.148704
8afb3c3c9f0e4d0daf827ac22f1d7cc7	Bacteria	Bacteria	Bacteroidota	Bacteroidia	Sphingobacteriales	S15A-MN91			0.87	TACGGAGGATCCAAGCGTTATCCGGATTTATTGGGTTTAAAGGGTGCGTAGGCGGAATAATAAGTCAGTGGTGAAAGCCTACAGCTTAACTGTAGAACTGCCATTGATACTGTTAATCTTGAGTATATTTGAAGTGGGCGGAATGTGTCATGTAGCGGTGAAATGCTTAGATATGACACAGAACTCCGATAGCGAAGGCAGCTCACTAAACTATAACTGACGCTGAGGCACGAAAGCGTGGGGATCAAACAGG	1.13567	1.23488	0.845593	0.766062	0.553407	0.633591	0.112535	0.0829596	0.144939	0.141249	0.109617	0.109819	0.0729354	0.131895	0.0873079	0.067347	0.13209	0.230681	0.166802	0.203079	0.110649	0.182791	0.172856	0.170002	0.0523917	0.07689	0.0883599	0.0958195	0	0	0.0448065	0.0558214	0	0	0.32	0.074663	0	1.23488	0.127387
617d4b0872bc6c2bb63510e98e2d3667	Bacteria	Bacteria	Firmicutes	Negativicutes	Veillonellales-Selenomonadales	Sporomusaceae	Anaeromusa-Anaeroarcus		0.78	TACGTAGGTGGCAAGCGTTGTCCGGATTTATTGGGCGTAAAGCGCGCGCAGGCGGGATGGTAAGTCTGTCTTAAAAGTTCGGGGCTCAACCCCGTGATGGGATGGAAACTATCATTCTTGAGTATCGGAGAGGAAAGTGGAATTCCTAGTGTAGCGGTGAAATGCGTAGATATTAGGAGGAACACCAGTGGCGAAGGCGACTTTCTGGACGATGTCTGACGCTGAGGCGCGAAAGCCAGGGTAGTGAACGGG	0	0	0	0	0	0	0	0	0	0	0	0	0	0	0	0	0	0	0	0	0	0	0	0	0	0	0	0	0	0	0	0	0	0	0	0	0	1.21715	0.0387818
b86bcfa10c4260f2876ec57733382483	Bacteria	Bacteria	Bacteroidota	Bacteroidia	Sphingobacteriales	Sphingobacteriaceae	Solitalea		1	TACGGAGGATCCAAGCGTTATCCGGATTTATTGGGTTTAAAGGGTGCGTAGGCGGCGTTGTAAGTCAGTGGTGAAAGTTTGCAGCTTAACTGTAAAATTGCCATTGATACTGCAGTGCTTGAGTACAGATGAGGTGGGCGGAATGTGTCATGTAGCGGTGAAATGCATAGATATGACACAGAACACCGATTGCGAAGGCAGCTCACTAAACTGTAACTGACGCTGAGGCACGAAAGCGTGGGGATCAAACAGG	0.287974	0.275538	0.262959	0.217694	0.0933458	0.123497	0.197979	0.238509	0.249828	0.233872	0.0511546	0.0540093	0.437612	0.443032	0.523848	0.57763	0.538522	0.591653	0.504914	0.70636	0.584226	0.657179	0.618092	0.440461	0.50296	0.567629	0.483381	0.577655	0.181257	0.105442	1.21385	1.10048	0	0	0	0.0843415	0	1.21385	0.235803
3d3f88de8a314fe8f89c9928b9fe7cf0	Bacteria	Bacteria	Margulisbacteria						0.99	TACGTAGGGGGCAAGCGTTATCCGGATTTATTGGGCATAAAGGGCGTGTAGGTGGTACTTTAAGTCAGATGTTAAAGGCATAGGCTCAACTTATGTTTGCGTCTGAAACTGAAGTACTAGAGGTTAGTAGAGGAAAGCGGAACTCACAGTGTAGCGGTGAAATGCGTAGATATTGTGAGGAACACCAGTTGCGAAGGCGGCTTTCTGGACTGATCCTGACACTGAGGCGCGAAAGCGTGGGGAGCAAACGGG	0	0.00504032	0.00343737	0	0	0	0	0	0.00762835	0.0069467	0	0	0	0	0	0.0129514	0.012701	0.00854372	0.0315571	0.0412043	0.0177038	0.0130565	0.0261904	0.0154548	0	0.0361835	0	0.0246393	1.15368	1.20965	0.150713	0.204678	0.160469	0.0922878	0	0.00829589	0	1.20965	0.118914
2fdf669e099c714ff78833e59ccc6c74	Bacteria	Bacteria	Desulfobacterota	Desulfuromonadia	Geobacterales	Geobacteraceae	Geobacter		1	TACGGGGGGTGCAAGCGTTGTTCGGATTTATTGGGCGTAAAGAGCGTGTAGGCGGTTTGATTAGTCTGATGTGAAAGCCCTGGGCTCAACCCAGGAAGTGCATTGGATACTGTCAGACTTGAATACGGGAGAGGGCAGTGGAATTCCTAGTGTAGGAGTGAAATCCGTAGATATTAGGAGGAACACCGGTGGCGAAGGCGGCTGCCTGGACCGATATTGACGCTGAGACGCGAAAGCGTGGGTAGCAAACAGG	0	0	0	0	0	0	0	0	0	0	0	0	0	0	0	0	0	0	0	0	0	0	0	0	0	0	0	0	0	0	0	0	0	0	0	0	0	1.20155	0.0772389
815e911ecf2a8d3d3915f95fa8db2395	Bacteria	Bacteria	Bacteroidota	Bacteroidia	Bacteroidales	Prolixibacteraceae	WCHB1-32		1	TACGGAGGATGCAAGCGTTATCCGGATTCATTGGGTTTAAAGGGTGCGTAGGCGGCTCTTTAAGTCAGTGGTGAAATCCTGCCGCTTAACGGTAGAATTGCCATTGATACTGAAGAGCTTGAGTACAATTGAGGTAAGCGGAATGTGTAGTGTAGCGGTGAAATGCTTAGATATTACACAGAACACCAATTGCGAAGGCAGCTTACTAAACTGTTACTGACGCTGATGCACGAAAGCGTGGGGAGCGAACAGG	0	0	0	0	0	0	0	0	0	0	0	0	0	0	0	0	0	0	0	0	0	0	0	0	0	0	0	0	0	0	0	0	0	0	0	0	0	1.19708	0.0689508
c72ae89740de69b27a9c1f186ea27377	Bacteria	Bacteria	Verrucomicrobiota	Verrucomicrobiae	Opitutales	Opitutaceae	Opitutus		0.65	TACAGAGACTGCAAGCGTTATTCGGATTCACTGGGCGTAAAGGGTGCGCAGGCGGCCAAGTGTGTTAGGTGTGAAAGCCCGGGGCTTAACCCCGGAATTGCACCTAAAACTACATGGCTAGAGCATTGGAGAGGGTAGCGGAATTCACGGTGTAGCAGTGAAATGCGTAGATATCGTGAGGAACACCAGAGGCGAAGGCGGCTACCTGGACAATTGCTGACGCTCAGGCACGAAAGCGTGGGGAGCAAAAGGG	0.529304	0.564516	0.40561	0.349963	0.262257	0.27384	0.137543	0.160734	0.270806	0.20377	0.138848	0.171029	0.580678	0.568163	0.449012	0.580221	0.502959	0.521167	0.46434	0.600406	0.495707	0.422161	0.455712	0.535765	0.647037	0.624166	0.670496	0.566704	0	0	1.04684	1.19086	0	0	0	0.312478	0	1.19086	0.223245
5d94b70f423de764e5683538893fb5d0	Bacteria	Bacteria	Bacteroidota	Bacteroidia	Bacteroidales	SB-5			0.56	TACGGAGGATGCAAGCGTTATCCGGATTTATTGGGTTTAAAGGGTGCGTAGGCGGGATAGCAAGTCAGTGGTGAAAGCCTACAGCTTAACTGTAGAACTGCCATTGATACTGTTATTCTTGAGTATAGTTGAAGTGGGTGGAATGTGTGGTGTAGCGGTGAAATGCTTAGATATCACACAGAACGCCAATTGCGAAGGCAGCTCACTAAGCTATCACTGACGCTGAGGCACGAAAGCGTGGGGATCAAACAGG	0.596228	0.582997	0.450296	0.508412	0.428946	0.433133	0.0708555	0.0362948	0.350904	0.398277	0.445776	0.419472	0.0757406	0.111603	0.0623628	0.113972	0.139711	0.123884	0.135245	0.135386	0.154908	0.134918	0.16238	0.141669	0.0681092	0.133427	0.0961563	0.13141	0	0	0.0610998	0.0425306	0	0	1.18857	0.56412	0	1.18857	0.12877
ce63ae5ff8e285a1d97f84772d6344f2	Bacteria	Bacteria	Desulfobacterota	Desulfobacteria	Desulfobacterales	Desulfosarcinaceae	Desulfatirhabdium		1	TACGGGGGGTGCAAGCGTTATTCGGATTTATTGGGCGTAAAGAGCGCGTAGGCGGTTTATCAAGTCAGATGTGAAAGCCCTGGGCTCAACCTGGGAAGTGCATTTGAAACTAGTAGACTTGAGTATGGGAGAGGGGAGTGGAATTCCTGGTGTAGAGGTGAAATTCGTAGATATCAGGAGGAACACCGGTGGCGAAGGCGACTTCCTGGACCAATACTGACGCTGAGGCGCGAAGGCGTGGGGAGCAAACAGG	0	0	0	0	0	0	0	0	0	0	0	0	0	0	0	0	0	0	0	0	0	0	0	0	0	0	0	0	0	0	0	0	0	0	1.18857	0.424473	0	1.18857	0.0244401
4c0ddc6b69cf809a746ddd5d25c4bbc4	Bacteria	Bacteria	Proteobacteria	Gammaproteobacteria	Burkholderiales	Methylophilaceae			1	TACGTAGGGTGCGAGCGTTAATCGGAATTACTGGGCGTAAAGCGTGCGCAGGCGGTTTTGAAAGTCAGATGTGAAATCCCCGAGCTCAACTTGGGAACTGCGTTTGAAACTCCAAAGCTAGAGTATAGGAGAGGGGGGTAGAATTCCACGTGTAGCAGTGAAATGCGTAGAGATGTGGAGGAATACCAATGGCGAAGGCAGCCCCCTGGCCTAATACTGACGCTCATGCACGAAAGCGTGGGGAGCAAACAGG	0	0	0	0	0	0	0	0	0	0	0	0	0	0	0	0	0	0	0	0	0	0	0	0	0	0	0	0	0	0	0	0	0	0	0	0	0	1.18763	0.0410026
a51911fb468aee7787ca8edf2ad66641	Bacteria	Bacteria	Actinobacteriota	Actinobacteria	Frankiales	Sporichthyaceae	hgcI clade		0.57	TACATAGGGTGCAAGCGTTGTCCGGAATTATTGGGCGTAAAGAGTTCGTAGGTGGTTCGTTACGTCGGATGTGAAAATCTGGGGCTCAACCCCAGACCTGCATTCGATACGGGCGAGCTAGAGTTTGGTAGGGGAGACTGGAATTCCTGGTGTAGCGGTGGAATGCGCAGATATCAGGAGGAACACCAATGGCGAAGGCAGGTCTCTGGGCCAATACTGACACTGAGGAACGAAAGCGTGGGGAGCGAACAGG	0.356926	0.371304	0.242335	0.283829	0.453394	0.470719	0.147963	0.142587	0.329926	0.282499	0.31789	0.325856	0.841562	0.483615	0.8182	0.611304	0.348007	0.386603	0.459832	0.420873	0.278835	0.317709	0.356189	0.370914	0.576308	0.409326	0.454794	0.432557	0.193504	0.24896	1.18126	1.08985	0	0.116898	0	0.0926374	0	1.18126	0.27702
7640b666d067bd4807d2d34d1f7c1385	Bacteria	Bacteria	Bacteroidota	Bacteroidia	Chitinophagales	Chitinophagaceae	Sediminibacterium		1	TACGGAGGGTGCAAGCGTTATCCGGATTCACTGGGTTTAAAGGGTGCGTAGGCGGGTAGGTAAGTCAGTGGTGAAATCCTAGAGCTTAACTCTAGAACTGCCATTGATACTATTTATCTTGAATATTGTGGAGGTAAGCGGAATATGTCATGTAGCGGTGAAATGCTTAGATATGACATAGAACACCTATTGCGAAGGCAGCTTACTACGCATATATTGACGCTGAGGCACGAAAGCGTGGGGATCAAACAGG	0	0	0	0	0	0	0	0	0	0	0	0	0	0	0	0	0	0	0	0	0	0	0	0	0	0	0	0	0	0	0	0	0	0	0	0	0	1.17235	0.0360053
23a6c11ecf636054a12a88c65961e2db	Bacteria	Bacteria	Proteobacteria	Gammaproteobacteria	Burkholderiales	Chitinibacteraceae	Formivibrio		0.98	TACGTAGGGTGCAAGCGTTAATCGGAATTACTGGGCGTAAAGCGTGCGCAGGTGGTTTTGCAAGACCGACGTGAAAGCCCCGGGCTCAACCTGGGAACTGCGTAGGTGACTGCAAGACTAGAGTGTGGCAGAGGGGGGTGGAATTCCGCGTGTAGCAGTGAAATGCGTAGAGATGCGGAGGAACACCGATGGCGAAGGCAGCCCCCTGGGCTAACACTGACACTCATGCACGAAAGCGTGGGGAGCAAACAGG	0.198743	0.15961	0.977932	1.16838	0.120016	0.123497	0	0	0	0	0	0	0	0	0	0	0	0	0	0	0	0	0	0	0	0	0	0	0	0	0	0	0	0	0	0	0	1.16838	0.0416391
0fbe2342bea7b2776e47c3fd0a3f0064	Bacteria	Bacteria	Bacteroidota	Bacteroidia	Bacteroidales	Paludibacteraceae	Paludibacter		1	TACGGAGGATCCAAGCGTTATCCGGATTTATTGGGTTTAAAGGGTGCGTAGGCGGAAGATTAAGTCAGTGGTGAAAGTTTGCAGCTCAACTGTAAAATTGCCATTGAAACTGATTTTCTTGAGTGTAAATGAGGTAGGCGGAATGTGTTGTGTAGCGGTGAAATGCTTAGATATAACACAGAACACCAATTGCGAAGGCAGCTTACTGGGATACAACTGACGCTGAGGCACGAAAGCGTGGGGATCAAACAGG	0	0	0	0	0	0	0	0	0	0	0	0	0	0	0	0	0	0	0	0	0	0	0	0	0	0	0	0	0	0	0	0	0	0	0	0	0	1.16628	0.0176709
e4f27fbc4d9210f194d7acef9fae11c5	Bacteria	Bacteria	Firmicutes	Clostridia	Peptostreptococcales-Tissierellales	Anaerovoracaceae	Anaerovorax		0.86	TACGTAGGGGGCAAGCGTTATCCGGAATTATTGGGCGTAAAGAGTGCGTAGGTGGTTATTTAAGCGCAGGGTGAAAGGCTACAGCTTAACTGTGGTAAGCCTTGCGAACTGGATGACTTGAGTGCAGGAGAGGAAAGCGGAATTCCTAGTGTAGCGGTGAAATGCGTAGATATTAGGAGGAACACCAGTGGCGAAGGCGGCTTTCTGGACTGTAACTGACACTGAGGCACGAAAGCGTGGGGAGCAAACAGG	1.14987	1.07527	0.543105	0.573169	1.11126	1.15621	0.0541836	0.0751821	0.0419559	0.037049	0	0	0	0	0	0.00777081	0	0.0106797	0	0	0	0	0	0	0	0	0	0	0	0	0.00814664	0	0	0	0	0.0359488	0.246856	1.15621	0.0928281
d19b7a669e8a5a28cb242d19c9105829	Bacteria	Bacteria	Proteobacteria	Gammaproteobacteria	Burkholderiales	Gallionellaceae	Sideroxydans		0.95	TACGTAGGGTGCGAGCGTTAATCGGAATTACTGGGCGTAAAGCGTGCGCAGGCGGTTTTGTAAGACAGACGTGAAATCCCCGGGCTTAACCTGGGAACTGCGTTTGTGACTGCAAGGCTAGAGTACGGCAGAGGGGGGTAGAATTCCGCGTGTAGCAGTGAAATGCGTAGATATGCGGAGGAATACCGATGGCGAAGGCAGCCCCCTGGGTCGATACTGACGCTCATGCACGAAAGCGTGGGGAGCAAACAGG	0	0	0	0	0	0	0	0	0	0	0	0	0	0	0	0	0	0	0	0	0	0	0	0	0	0	0	0	0	0	0	0	0	0	0	0	0	1.1409	0.0338429
89029fb4ef1efbab0f2467710364571b	Bacteria	Bacteria	Bacteroidota	Bacteroidia	Chitinophagales	Chitinophagaceae	Heliimonas	saccharivorans	1	TACGGAGGGTGCAAGCGTTATCCGGATTCACTGGGTTTAAAGGGTGCGTAGGCGGGCTGTTAAGTCAGTGGTGAAATCTTTGGGCTTAACCCGAAAACTGCCATTGATACTATCAGTCTTGAATATTGTGGAGGTCTGCGGAATATGTCATGTAGCGGTGAAATGCTTAGATATGACATAGAACACCAATTGCGAAGGCAGCAGGCTACGCATATATTGACGCTGAGGCACGAAAGCGTGGGGATCAAACAGG	0	0	0	0	0	0	0	0	0	0	0	0	0	0	0	0	0	0	0	0	0	0	0	0	0	0	0	0	0	0	0	0	0	0	0	0	0	1.13624	0.0332987
2949daaf87ba93ad1f3e18e25924f062	Bacteria	Bacteria	Desulfobacterota	Desulfomonilia	Desulfomonilales	Desulfomonilaceae	Desulfomonile		1	GACGGAGGGTGCAAGCGTTGTTCGGAATCACTGGGCGTAAAGCGCGTGTAGGCGGTCCGATAAGTCGAGTGTGAAAGCCCGAGGCTCAACCTCGGAAGTGCACTCGAAACTGCCGGGCTTGAGTACGGGAGAGGGAAGTGGAATTCCTGGTGTAGAGGTGAAATTCGTAGATATCAGGAGGAACACCGGTGGCGAAGGCGGCTTCCTGGACCGATACTGACGCTGAGACGCGAAAGCGTGGGGAGCAAACAGG	0.0243358	0.0184812	0.0223429	0.0151559	0.0200027	0.0268471	0	0	0	0	0	0	0.0308573	0	0	0	0	0	0.0495898	0.0235453	0	0	0	0	0.0209567	0	0	0	0	0	0	0.0239234	0	0	0.96	1.12962	0	1.12962	0.0360583
774b40cb42d0902b1580959c961e39e2	Bacteria	Bacteria	Bacteroidota	Bacteroidia	Chitinophagales	Chitinophagaceae			1	TACGGAGGGTGCAAGCGTTATCCGGATTCACTGGGTTTAAAGGGAGCGTAGGTGGGTTGGTAAGTCAGCGGTGAAATCCCCAAGCTTAACTTGGGAACTGCCATTGATACTATCAATCTTGAATTCTGTGGAGGTAAGCGGAATATGTCATGTAGCGGTGAAATGCTTAGATATGACATAGAACACCGATAGCGAAGGCAGCTTACTACGCAGATATTGACACTGAGGCTCGAAAGCGTGGGGATCAAACAGG	0	0	0	0	0	0	0	0	0	0	0	0	0	0	0	0	0	0	0	0	0	0	0	0	0	0	0	0	0.450693	0.650226	0	0	0	0.00769065	0	0	0	1.12423	0.130731
49363be39f4e73fc08154c4e95e73321	Bacteria	Bacteria	Actinobacteriota	Actinobacteria	Frankiales	Sporichthyaceae	hgcI clade		0.95	TACATAGGGTGCAAGCGTTGTCCGGAATTATTGGGCGTAAAGAGCTCGTAGGTGGTTTGTTACGTCGGTTGTGAAATTCAGGGGCTCAACCCCTGACTTGCAGCCGATACGGGCAAGCTAGAGTTTGGTAGGGGAGACTGGAATTCCTGGTGTAGCGGTGGAATGCGCAGATATCAGGAGGAACACCGATGGCGAAGGCAGGTCTCTGGGCCAATACTGACACTGAGGAGCGAAAGCGTGGGGAGCGAACAGG	0.0993713	0.0823253	0.0635914	0.0496011	0.0955683	0.0841208	0.0375117	0.0362948	0.0781906	0.0833603	0.104136	0.102618	0.151481	0.0642565	0.321792	0.113972	0.0863668	0.100389	0.112704	0.0971245	0.0442595	0.0696349	0.0471426	0.061819	0.154555	0.0881974	0.0987552	0.0958195	0.433547	0.49792	0.248473	0.377459	1.11711	1.11361	0	0.0331835	0	1.11711	0.229923
3dcd6e2a4d283e8b5dc118f9dc47cede	Bacteria	Bacteria	Proteobacteria	Alphaproteobacteria	Rhizobiales	Xanthobacteraceae	Rhodopseudomonas	telluris	0.83	TACGAAGGGGGCTAGCGTTGCTCGGAATCACTGGGCGTAAAGGGTGCGTAGGCGGGTCTTTAAGTCAGAGGTGAAAGCCTGGAGCTCAACTCCAGAACTGCCTTTGATACTGAAGATCTTGAGTATGGGAGAGGTGAGTGGAACTGCGAGTGTAGAGGTGAAATTCGTAGATATTCGCAAGAACACCAGTGGCGAAGGCGGCTCACTGGCCCATAACTGACGCTGAGGCACGAAAGCGTGGGGAGCAAACAGG	0	0	0	0	0	0	0	0	0	0	0	0	0	0	0	0	0	0	0	0	0	0	0	0	0	0	0	0	0	0	0	0	0	0	0	0	0	1.11197	0.016848
71e4bcb2ba1ef82918f587f15e11f6d0	Bacteria	Bacteria	Bacteroidota	Bacteroidia	Flavobacteriales	Crocinitomicaceae	Fluviicola		0.98	TACGGAGGGTGCAAGCGTTATCCGGAATCATTGGGTTTAAAGGGTCCGCAGGCGGAAATATAAGTCAGTGGTGAAATCTCATAGCTTAACTATGAAACTGCCATTGATACTGTATTTCTTGAATTCGGTCGAAGTGGGCGGAATATGACATGTAGCGGTGAAATGCATAGATATGTCATAGAACACCGATAGCGAAGGCAGCTCACTAGGCCTGGATTGACGCTCAGGGACGAAAGCGTGGGGAGCAAACAGG	0	0	0	0	0	0	0	0	0	0	0	0	0	0	0	0	0	0	0	0	0	0	0	0	0	0	0	0	0.793612	0.984125	0	0	0	0.0153813	0	0	0	1.11011	0.188497
0d6dfc44b062dbfc88608360faa6d29c	Bacteria	Bacteria	Acidobacteriota	Holophagae	Holophagales	Holophagaceae	Geothrix		0.99	TACAGAGGGGGCAAGCGTTATTCGGAATTATTGGGCGTAAAGGGCGCGTAGGCGGTGATTCAAGTTGGATGTGTAATCCCCGAGCTCAACTTGGGAACTGCATCCAAGACTGGATGGCTAGAGTGCTGGAGAGGGTGGTGGAATTCCTCGTGTAGCGGTGAAATGCGTAGAGATGAGGAGGAACACCAGTGGCGAAGGCGGCCACCTGGACAGTAACTGACGCTGAGGCGCGAAAGTGTGGGTAGCAAACAGG	0	0	0	0	0	0	0	0	0	0	0	0	0	0	0	0	0	0	0	0	0	0	0	0	0	0	0	0	0	0	0	0	0	0	0	0	1.10794	1.10794	0.0167869
51f88d0d1d3a439046eea0d781de3571	Bacteria	Bacteria	Firmicutes	Clostridia	Peptostreptococcales-Tissierellales	Acidaminobacteraceae	Acidaminobacter		1	TACGTAGGGGGCAAGCGTTATCCGGAATTACTGGGCGTAAAGGGAGCGTAGGCGGTTTGACAAGCCAGTGGTGAAAGGCAATAGCTTAACTATTGTAAGCCATTGGAACTGTCGAACTTGAGTGCAGGAGAGGTAAGTGGAATTCCTAGTGTAGCGGTGAAATGCGTAGATATTAGGAGGAACACCAGTGGCGAAGGCGACTTACTGGACTGTAACTGACGCTGAGGCTCGAAAGCGTGGGGAGCAAACAGG	0.202799	0.198253	0	0	0.157799	0.204038	0.0229238	0.0129624	0	0	0	0	0	0	0	0	0	0	0	0	0	0	0	0	0	0	0	0	0	0	0	0	0	0	0	0	0.0330437	1.1005	0.0458803
6267512d7ea98a0da430e5a6f96698e6	Bacteria	Bacteria	Actinobacteriota	Actinobacteria	Frankiales	Sporichthyaceae			1	TACATAGGGTGCAAGCGTTGTCCGGAATTATTGGGCGTAAAGAGCTCGTAGGTGGTTCGATACGTCGGATGTGAAAATCAGGGGCTCAACCCCTGACCTGCATCCGATACGGTCGAGCTGGAGTTTGGTAGGGGAGACTGGAATTCCTGGTGTAGCGGTGGAATGCGCAGATATCAGGAGGAACACCGATGGCGAAGGCAGGTCTCTGGGCCAATACTGACACTGAGGAGCGAAAGCGTGGGGAGCGAACAGG	0	0	0	0	0	0	0	0	0	0	0	0	0	0	0	0	0	0	0	0	0	0	0	0	0	0	0	0	0.132269	0	0	0	1.0986	0.97056	0	0	0	1.0986	0.0760112
d3eb8d2fc06651fa6ecfe11f3947679b	Bacteria	Bacteria	Bacteroidota	Bacteroidia	Bacteroidales	MgMjR-022			0.52	TACGGAGGATGCGAGCGTTATCCGGATTCACTAGGTTTAAAGGGTGCGTAGGCGGGATTATAAGTCAGGGGTTAAAGGCAGTGGCTCAACCATATGCATGCCCTTGATACTGTAGTTCTTGAGTATTGTCGAGGGTGGCGGAATGTGCAGTGTAGCGGTGAAATGCTTAGATATTGCACAGAACACCGATAGCGAAGGCAGCTGCCCAGCCAATAACTGACGCTGATGCACGAAAGCGTGGGGATCAAACAGG	0	0	0	0	0	0	0	0	0	0	0	0	0	0	0	0	0	0	0	0	0	0	0	0	0	0	0	0	0	0	0	0	0	0	0	0	0	1.08087	0.0562946
7a67829240bc3b836b920318f67c4b1a	Bacteria	Bacteria	Acidobacteriota	Acidobacteriae	Solibacterales	Solibacteraceae	Candidatus Solibacter		1	TACGTAGGCAGCAAGCGTTGTTCGGAATTACTGGGCGTAAAGGGTGCGTAGGCGGCTTTTTAAGTTTGTCGTGAAATCTCCCGGCTCAACCGGGAGGGTGCGGCGAATACTGAGAAGCTAGAGTGTGGGAGAGGAAAGTGGAATTCCTGGTGTAGCGGTGAAATGCGTAGATATCAGGAGGAACACCGGTGGTGTAAACGGCTTTCTGGACCATAACTGACGCTGAGGCACGAAAGCGTGGGTAGCAAACAGG	0	0	0	0	0	0	0	0	0	0.00463113	0	0	0	0	0	0	0	0	0	0	0	0	0	0	0	0	0	0	0.707882	0.743952	0	0	0	0.0107669	0	0	0	1.07911	0.116401
d2a679b42a42d0874524e711c0773de4	Bacteria	Bacteria	Firmicutes	Bacilli	Erysipelotrichales	Erysipelotrichaceae			0.88	TACGTAGGTGGCAAGCGTTATCCGGAATTATTGGGCGTAAAGGGTGCGTAGGCGGTTTCTTAAGTCTTATGTGAAATCTCAGAGCTTAACTCTGGGCTGCATAAGAAACTATTAGACTAGAGTGCAGGAGAGGGCAACGGAATTCCATGTGTAGCGGTAAAATGCGTAGATATATGGAGGAACACCGGTGGCGAAGGCGGTTGCCTGGCCTGTTACTGACGCTGAAGCACGAAAGCGTGGGGAGCAAATAGG	0	0	0	0	0	0.0143184	0.187559	0.217769	0.00381417	0	0.0127887	0.0252043	0	0	0	0	0	0	0	0	0	0	0	0	0	0	0	0	0	0	0	0	0	0	0	0	1.06712	1.06712	0.0231602
3c20c099da75558e52909788b7e17ced	Bacteria	Bacteria	Desulfobacterota	Desulfobulbia	Desulfobulbales	Desulfobulbaceae	Desulfobulbus		0.98	TACGGAGGGTGCAAGCGTTGTTCGGAATCACTGGGCGTAAAGGGCGCGTAGGCGGTTTGATAAGTCAGATGTGAAAGCCCACGGCTTAACCGTGGAAGTGCATTTGATACTGTTAGACTTGAGTACCAGAGGGGAAAGTGGAATTCCCGGTGTAGAGGTGAAATTCGTAGATATCGGGAGGAATACCGGTGGCGAAGGCGACTTTCTGGCTGGATACTGACGCTGAGGCGCGAAAGCGTGGGGAGCAAACAGG	0.0223078	0	0	0	0.720096	1.06672	0.25633	0.129624	0.102983	0.0717825	0.109617	0.124221	0	0	0	0	0	0	0	0	0	0	0	0	0	0	0	0	0	0	0	0	0	0	0	0	0.314887	1.06672	0.0460932
653334c36340a20181971e05d9b4e110	Bacteria	Bacteria	Proteobacteria	Gammaproteobacteria	Burkholderiales	Comamonadaceae	Rhodoferax		0.91	TACGTAGGGTGCGAGCGTTAATCGGAATTACTGGGCGTAAAGCGTGCGCAGGCGGTGATGTAAGACAGATGTGAAATCCCCGGGCTCAACCTGGGACCTGCATTTGTGACTGCATCGCTAGAGTACGGTAGAGGGGGATGGAATTCCGCGTGTAGCAGTGAAATGCGTAGATATGCGGAGGAACACCGATGGCGAAGGCAATCCCCTGGACCTGTACTGACGCTCATGCACGAAAGCGTGGGGAGCAAACAGG	0.0790915	0.0604839	0.0464045	0.057868	0	0	0	0	0.184987	0.0972537	0.0767319	0.108019	0.106598	0.0980757	0.0598683	0.0802984	0.063505	0.130292	0.126228	0.11184	0	0.0826914	0.0785711	0.0695464	0.159795	0.208055	0.142935	0.216278	0	0	0.0570265	0.0850611	0	0.0630633	0	0.135499	0	1.03302	0.143507
273f67654d85e965139f40b15b85dd21	Bacteria	Bacteria	Verrucomicrobiota	Verrucomicrobiae	Methylacidiphilales	Methylacidiphilaceae			1	TACAGAGGCCCCAAGCGTTGTTCGGATTTACTGGGCGTAAAGGGTGTGTAGGGGGTCGGGTAAGTTTGACGTGAAATCCCGTTGCTCAACAACGGAACTGCGTCGAATACTGCTCGGCTGGAGGTTCGGAGATGAGGGCGGAATTCTCGGTGTAGCGGTGAAATGCGTAGATATCGAGAGGAACGCCGATAGCGAAAGCAGCCCTCAAGACGAAATCTGACCCTGAAACACGAAGGCCAGGGGAGCAAACGGG	0	0	0	0	0	0	0	0	0	0	0	0	0	0	0	0	0	0	0	0	0	0	0	0	0	0	0	0	0.0367413	0	0	0	0.762228	1.02286	0	0	0	1.02286	0.0370508
f7ea6d3245255cf0a50c2b31c370bd8f	Bacteria	Bacteria	Proteobacteria	Gammaproteobacteria	Burkholderiales	Comamonadaceae	Rhodoferax		0.96	TACGTAGGGTGCGAGCGTTAATCGGAATTACTGGGCGTAAAGCGTGCGCAGGCGGTGATGTAAGACAGATGTGAAATGCCCGGGCTCAACCTGGGACCTGCATTTGTGACTGCATCGCTAGAGTACGGTAGAGGGGGATGGAATTCCGCGTGTAGCAGTGAAATGCGTAGATATGCGGAGGAACACCGATGGCGAAGGCAATCCCCTGGACCTGTACTGACGCTCATGCACGAAAGCGTGGGGAGCAAACAGG	0	0	0	0	0	0	0	0	0	0	0	0	0	0	0	0	0	0	0	0	0	0	0	0	0	0	0	0	0	0	0	0	0	0	0	0	0	1.02119	0.0470489
56bc9f369fcdaac3138a359ab8bc49fe	Bacteria	Bacteria	Verrucomicrobiota	Verrucomicrobiae					1	TACAGAGACTGCAAGCGTTACTCGGATTCACTGGGCGTAAAGGGAGCGCAGGCGGACTCATGTGTCGGACGTGAAATACCGGGGCTTAACCCCGGTGCTGCGTCCGAAACTATGAGTCTAGAGACTTGGAGGGGTAAGCGGAATTCTTGGTGGAGCAGTGAAATGCGTAGATATCAAGAGGAACACCAACGGCGAAGGCAGCTTACTGGACAAGATCTGACGCTCAGGCTCGAAAGCGTGGGGAGCAAAAGGG	0	0	0.0670287	0.0606236	0.0688981	0.0572738	0	0	0.0381417	0	0	0.052209	0	0	0	0	0.114309	0.0726216	0	0.0971245	0	0	0	0.0901527	0.0785875	0.0972433	0.119546	0	0.810758	0.620936	0.118126	0.106326	0.178985	0.0738303	0	0.174214	0	1.01655	0.215351
0de8e02569af91f6f3cd485c2c37016a	Bacteria	Bacteria	Desulfobacterota	Desulfovibrionia	Desulfovibrionales	Desulfovibrionaceae	Desulfovibrio		1	TACGGAGGGCGCAAGCGTTAATCGGAATCACTGGGCGTAAAGCGTGCGTAGGCTGCTTGATAAGTCAGACGTGAAATCCCTCGGCTCAACCGGGGAACTGCGTTTGATACTGTCGAGCTAGAGTCCTGGAGAGGGTGGCGGAATTCCTGGTGTAGGAGTGAAATCCGTAGATATCAGGAGGAACACCGGTGGCGAAGGCGGCCACCTGGACAGGTACTGACGCTGAGGTACGAAAGCGTGGGGAGCAAACAGG	0	0	0	0	0	0	0	0	0	0	0	0	0	0	0	0	0	0	0	0	0	0	0	0	0	0	0	0	0	0	0	0	0	0	0	0	0	1.01545	0.068085
c4b5b0d584a7b6b6019f42b4eb607d91	Bacteria	Bacteria	Actinobacteriota	Actinobacteria	Frankiales	Sporichthyaceae	hgcI clade		1	TACATAGGGTGCAAGCGTTGTCCGGATTTATTGGGCGTAAAGAGTTCGTAGGCGGTTTTTCGCGTCGGATGTGAAAACTCAGGGCTCAACCCTGAGCCTGCATTCGATACGGGAAGACTCGAGGACGGCAGGGGAGACTGGAACTTCTGGTGTAGCGGTGGAATGCGCAGATATCAGAAAGAACACCAATGGCGAAGGCAGGTCTCTGGGCCGATCCTGACGCTGAGGAACGAAAGCGTGGGGAGCAAACAGG	0.00811194	0.0100806	0.00859343	0.0137781	0	0.0250573	0	0	0.0152567	0	0	0	0.0336625	0.00676384	0.00997805	0.0103611	0.0101608	0.0149515	0	0.0147158	0.0132779	0.0130565	0.0261904	0	0.0288154	0	0.0155929	0	0.173909	0.120087	0.0203666	0.0186071	0.629532	0.51835	0	0.0442447	0	1.01277	0.178699
dda78e69e3c7656f37ae43b76cbe5af9	Bacteria	Bacteria	Proteobacteria	Gammaproteobacteria	Pseudomonadales	Pseudomonadaceae	Pseudomonas		0.79	TACAGAGGGTGCAAGCGTTAATCGGAATTACTGGGCGTAAAGCGCGCGTAGGTGGTTTGATAAGTTGGATGTGAAAGCCCTGGGCTCAACCTGGGAACTGCATCCAAAACTGTCTGGCTAGAGTACGGTAGAGGGTGGTGGAATTTCCTGTGTAGCGGTGAAATGCGTAGATATAGGAAGGAACACCAGTGGCGAAGGCGACCACCTGGACTGATACTGACACTGAGGTGCGAAAGCGTGGGGAGCAAACAGG	0	0	0	0	0	0	0	0	0	0	0.00548085	0	1.00426	0	0.815705	0.0777081	0	0	0	0.0117727	0	0	0	0	0.136218	0	0.057174	0.0410655	0	0	0	0	0	0	0	0	0.0252687	1.00426	0.0429132
892d046a3f032c3359ef638d425f7724	Bacteria	Bacteria	Cyanobacteria	Cyanobacteriia	Synechococcales	Cyanobiaceae	Cyanobium PCC-6307		1	TACGGGAGTGGCAAGCGTTATCCGGAATTATTGGGCGTAAAGCGTCCGCAGGCGGCCCTGTAAGTCTGTCGTTAAAGCGTGGAGCTTAACTCCATTTAAGCGATGGAAACTACAGGGCTTGAGTGTGGTAGGGGCAGAGGGAATTCCCGGTGTAGCGGTGAAATGCGTAGATATCGGGAAGAACACCAGTGGCGAAGGCGCTCTGCTGGGCCATAACTGACGCTCATGGACGAAAGCCAGGGGAGCGAAAGGG	0.0365038	0.0588038	0.032655	0.035823	0	0.0250573	0.0166719	0	0.0362346	0.0185245	0	0.0180031	0.0476885	0	0.0723409	0.0362638	0.0355628	0.0384468	0.0405734	0.0588633	0.0354076	0	0.0523807	0.0515159	0.0183371	0.0361835	0.028587	0.0465409	0.342919	0.647297	0.167006	0.265816	0.324024	0.404528	0.274286	0.30833	0	1.0027	0.250935
81924e03dbfd384b37a056d48b86ef70	Bacteria	Bacteria	Bacteroidota	Bacteroidia	Sphingobacteriales	Lentimicrobiaceae			0.99	TACGGAGGATCCAAGCGTTATCCGGATTCATTGGGTTTAAAGGGTGCGCAGGCGGAATGATAAGTCAGTGGTGAAATCCTACAGCTCAACTGTAGAACTGCCATTGATACTGTCGTTCTTGAGTACACTTGGAGTGGGCGGAATGTGTCATGTAGCGGTGAAATGCTTAGATATGACACAGAACACCGATCGCGAAGGCAGCTCACTAAATTGTAACTGACGCTCAGGCACGAAAGCGTGGGGATCAAACAGG	0.673291	0.725806	0.622164	0.610369	0.593412	0.671177	0.141711	0.194437	0.0762835	0.157458	0.272216	0.223238	0.0392729	0.179242	0	0.103611	0.353088	0.587381	0.34262	0.656326	0.517837	0.43957	0.408569	0.412127	0.102164	0.128904	0.111749	0.13141	0	0	0.167006	0.114301	0	0	0.96	0.709298	0.0971874	0.96	0.174594
cd3252d96bdb1efe5fc05bc00a9d9309	Bacteria	Bacteria	Actinobacteriota	Actinobacteria	Frankiales	Sporichthyaceae	Candidatus Planktophila		0.54	TACATAGGGTGCAAGCGTTGTCCGGAATTATTGGGCGTAAAGAGCTCGTAGGTGGTTCGATACGTCGGATGTGAAAATCAGGGGCTCAACCCCTGACCTGCATCCGATACGGTCGAGCTAGAGTTTGGTAGGGGAGACTGGAATTCCTGGTGTAGCGGTGGAATGCGCAGATATCAGGAGGAACACCGATGGCGAAGGCAGGTCTCTGGGCCAATACTGACACTGAGGAGCGAAAGCGTGGGGAGCGAACAGG	0.137903	0.146169	0.134057	0.152937	0.204472	0.202248	0.0729395	0.0570347	0.143032	0.125041	0.224715	0.199834	0.331014	0.229971	0.446518	0.227944	0.190515	0.160195	0.225408	0.161874	0.146056	0.156678	0.151904	0.12879	0.337926	0.126642	0.17672	0.219016	0.580512	0.647297	0.566191	0.656566	0.956642	0.899806	0.205714	0.0871068	0	0.956642	0.321702
a257551182638edf29083b2dcf9e0441	Bacteria	Bacteria	Proteobacteria	Gammaproteobacteria	Burkholderiales	Rhodocyclaceae			1	TACGTAGGGTGCGAGCGTTAATCGGAATTACTGGGCGTAAAGCGTGCGCAGGCGGCTCTATAAGACAGATGTGAAATCCCCGGGCTTAACCTGGGAACTGCGTTTGTGACTGTAGGGCTAGAGTGTGGCAGAGGGGGGTGGAATTCCACGTGTAGCAGTGAAATGCGTAGAGATGTGGAGGAACACCGATGGCGAAGGCAGCCCCCTGGGTTAACACTGACGCTCATGCACGAAAGCGTGGGTAGCAAACAGG	0.334618	0.330981	0.295614	0.348586	0.146686	0.173611	0.118787	0.150364	0.148753	0.1042	0.0584624	0.0504087	0.95377	0.473469	0.720914	0.536186	0.464856	0.43573	0.631142	0.400271	0.331947	0.278539	0.544759	0.409551	0.618222	0.386712	0.426207	0.402442	0	0	0.509165	0.560872	0	0	0.685714	0.750778	0	0.95377	0.193671
dda573c7cce7673ac23c41661bd5f930	Bacteria	Bacteria	Patescibacteria	Gracilibacteria	Absconditabacteriales (SR1)				1	TACGTAGGTCCCAAGCGTTATCCGGATTTACTGGGCGTAAAGTGTCCGTAGCCGGATATATAAGTCTGTTTTCAAATACCACGACTCAATCGTGGAAAGGGAATAGATACTGTATATCTAGAGAATATTGGAGGTTAGTGGAATTTCCGGTGGAGCGGTGAAATGCGTTGATATCGGAAAGAACGCCGAAAGCGAAAGCAGCTAACTATGATATTTCTGACGGTGATGGACGAAAGCTTGAGTAGCAAACGGG	0.841614	0.952621	0.345456	0.407831	0.844557	0.866266	0.100031	0.0648122	0.108704	0.0648358	0.0584624	0.0198034	0.0336625	0.0304373	0.0124726	0.00777081	0.050804	0.0576701	0.0540979	0.0676929	0.0309817	0.0522261	0.0628568	0.0360611	0.0392938	0.0203532	0	0.0136885	0	0	0	0	0	0	0	0.0387141	0.0252687	0.952621	0.0804401
f9e864a4b56320d9a9d165537511a13a	Bacteria	Bacteria	Proteobacteria	Gammaproteobacteria	Methylococcales	Methylomonadaceae	Methylobacter	tundripaludum	0.99	TACGGAGGGTGCGAGCGTTAATCGGAATTACTGGGCGTAAAGCGTGCGTAGGCGGTTCGTTAAGTCAGATGTGAAAGCCCTGGGCTCAACCTGGGAACTGCATTTGAAACTGGCGGACTAGAGTTTAGTAGAGGGGAGTGGAATTTCAGGTGTAGCGGTGAAATGCGTAGATATCTGAAGGAACACCAGTGGCGAAGGCGACTCCCTGGACTAGAACTGACGCTGAGGTACGAAAGCGTGGGTAGCAAACAGG	0.0344758	0.0756048	0.0670287	0.0826685	0.0400053	0.0304267	0.0291758	0.0285174	0.0362346	0.0671514	0.0200965	0	0.120624	0.111603	0.117242	0.119152	0.134631	0.158059	0.216392	0.211908	0.115075	0.1001	0.188571	0.180305	0.0995442	0.106289	0.252086	0.147836	0	0	0.219959	0.287081	0	0	0.937143	0.844798	0	0.937143	0.079128
7720f160d60f6042630db6310e78a197	Bacteria	Bacteria	Verrucomicrobiota	Verrucomicrobiae	Chthoniobacterales	Chthoniobacteraceae	Chthoniobacter		0.97	TACAGAGGTCTCGAGCGTTGTTCGGATTCATTGGGCGTAAAGGGTGCGTAGGCGGTTGGGTAAGTCAGACGTGAAATTCCAGGGCTCAACCCTGAAACTGCGTTTGATACTGCCTGACTAGAGTACTGGAGAGGAGACTGGAATTCACGGTGTAGCAGTGAAATGCGTAGATATCGTGAGGAAGACCAGTGGCGAAGGCGAGTCTCTGGACAGTAACTGACGCTGAGGCACGAAGGCTAGGGGAGCAAACGGG	0	0	0	0	0	0	0	0	0	0	0	0	0	0	0	0	0	0	0	0	0	0	0	0	0	0	0	0	0.710332	0.811317	0	0	0	0	0	0	0	0.933647	0.119267
da96f3dda48706605ab1bee2ca0f206b	Bacteria	Bacteria	Desulfobacterota	Desulfuromonadia	Geobacterales	Geobacteraceae	Geobacter		0.72	TACGGGGGGTGCAAGCGTTGTTCGGATTTATTGGGCGTAAAGAGCGTGTAGGCGGTTTGGTAAGTCTGATGTGAAAGCCCTGGGCTCAACCCAGGAAGTGCATTGGATACTGTCAGACTTGAATACGGGAGAGGGCAGTGGAATTCCTAGTGTAGGAGTGAAATCCGTAGATATTAGGAGGAACACCGGTGGCGAAGGCGGCTGCCTGGACCGATATTGACGCTGAGACGCGAAAGCGTGGGTAGCAAACAGG	0	0	0	0	0	0	0	0	0	0	0	0	0	0	0	0	0	0	0	0	0	0	0	0	0	0	0	0	0	0	0	0	0	0	0	0	0	0.930029	0.0368273
7f79adb6f17ca8c8dec3d655e2206dd6	Bacteria	Bacteria	Bacteroidota	Bacteroidia	Sphingobacteriales	NS11-12 marine group			1	GACGAAGGATCCAAGCGTTGTCCGGATTTACTGGGTTTAAAGGGTGCGTAGGCGGAAAATTAAGTCAGTGGTGAAAGCCCGCAGCTCAACTGTGGAACTGCCATTGAAACTGGTTTTCTTGAATATAGCTGAGGCAGATGGAATATAACATGTAGCGGTGAAATGCTTAGATATGTTATAGAACACCGATTGCGAAGGCAGTCTGCTAAACTATTATTGACGCTGAGGCACGAAAGCGTGGGGAGCGAACAGG	0.00811194	0	0.0137495	0.00826685	0.00444504	0	0	0.0181474	0.0133496	0	0	0	0.0280521	0.0236734	0.00997805	0.0103611	0.0736658	0.0192234	0.0586061	0.0382612	0.0486855	0	0.0366665	0.0515159	0.0130979	0.042968	0.0467788	0.0328524	0.88669	0.738094	0.118126	0.148857	0.919611	0.893654	0	0.00829589	0	0.919611	0.148673
f2a34c7a94597da54c6361fa346ad460	Bacteria	Bacteria	Proteobacteria	Alphaproteobacteria	Azospirillales	Azospirillaceae	Azospirillum		1	TACGAAGGGGGCTAGCGTTGTTCGGAATTACTGGGCGTAAAGGGCGCGTAGGCGGCCCGATCAGTCAGAAGTGAAAGCCCCGGGCTCAACCTGGGAACTGCTTTTGATACTGTCGGGCTTGAGTTTCGGAGAGGATGGTGGAATTCCCAGTGTAGAGGTGAAATTCGTAGATATTGGGAAGAACACCGGTGGCGAAGGCGGCCATCTGGACGAACACTGACGCTGAGGCGCGAAAGCGTGGGGAGCAAACAGG	0	0	0	0	0	0	0	0	0	0	0	0	0	0	0	0	0	0	0	0	0	0	0	0	0	0	0	0	0	0	0	0	0	0	0	0	0	0.918194	0.0250967
4bd8e846b0a7a6637cd52a50348cdada	Bacteria	Bacteria	Bacteroidota	Bacteroidia	Flavobacteriales	Cryomorphaceae			1	TACGGAGGATGCAAGCGTTATCCGGATTTATTGGGTTTAAAGGGTCCGTAGGCGGGTATTTAAGTCAGTGGTGAAAGCCCACAGCTCAACTGTGGAACTGCCATTGATACTGGATGTCTTGAGTATAGTAGAAGTAGGCGGAATAGGGCATGTAGCGGTGAAATGCATAGATATGCCCTAGAACACCGATTGCGAAGGCAGCTTACTATGTTATAACTGACGCTGAGGGACGAAAGCGTGGGGAGCAAACAGG	0	0	0	0	0	0	0	0	0	0	0	0	0	0	0	0	0	0	0	0	0	0	0	0	0	0	0	0	0.0563366	0.049792	0	0	0.916525	0.916726	0	0	0	0.916726	0.0328059
c444300fb314df94e758784e58478540	Bacteria	Bacteria	Bacteroidota	Bacteroidia	Chitinophagales	Chitinophagaceae	Ferruginibacter		0.93	TACGGAGGGTGCAAGCGTTATCCGGATTCACTGGGTTTAAAGGGAGCGTAGGTGGGCAGGTAAGTCAGTGGTGAAATCTCCGAGCTTAACTCGGAAACTGCCATTGATACTATTTGTCTTGAATATCCTGGAGGTAAGCGGAATATGTCATGTAGCGGTGAAATGCTTAGATATGACATAGAACACCCATTGCGAAGGCAGCTTACTACGGGATTATTGACACTGAGGCTCGAAAGCGTGGGGATCAAACAGG	0.247414	0.230175	0.345456	0.307251	0.126684	0.119917	0.108367	0.0829596	0.0266992	0.0254712	0.0475007	0.028805	0.364677	0.466705	0.391638	0.246076	0.525821	0.484856	0.491389	0.547429	0.358502	0.391696	0.481902	0.396672	0.408655	0.228409	0.280673	0.232705	0.0244942	0.0263605	0.765784	0.914407	0	0	0	0.0898721	0	0.914407	0.177965
07064cb515d8a65e5a30c9c4cccfd250	Archaea	Archaea	Nanoarchaeota	Nanoarchaeia	Woesearchaeales				0.86	TCCCGACGGTCCAAGTCGCAGCCACAATTATTGGGTCTAAAACATTCGTAGCTTGTCTTGTAAGTTTCTTGTGAAATTCTAAATCTTAAATTTAGAGCGTGCAGGAAATACTGCTTGACTTGGGACTGGAAGAAGCAAGAAGTACGATAGAGGTAGTGGTAAAATATGTTAATCTTTATCGGACTAACAACAGCGAAGGCATCTTGCTAGTACAGATCTGACAGTGAGGAATGAAGGCTAGGGTCGCGAAACGG	0.0182519	0.0252016	0.027499	0.0137781	0.0200027	0.0125286	0	0.0181474	0.0114425	0	0.00548085	0.00720124	0	0	0.00748354	0.0181319	0.0304824	0.0192234	0.0315571	0.0412043	0.0221298	0.0261131	0.0261904	0.0257579	0	0.00904589	0.0181917	0	0	0	0.0162933	0	0	0	0.914286	0.218458	0	0.914286	0.0243193
9d24424bc95a88bbce434d7b5e16bf4c	Bacteria	Bacteria	Bdellovibrionota	Bdellovibrionia	Bdellovibrionales	Bdellovibrionaceae	OM27 clade		0.95	TACAGAGGGTGCAAGCGTTGCTCGGATTTATTGGGCGTAAAGCGTGCGTAGACGGTATGGAAGGTCGGGCGTGAAATCCCTGGGCTCAACCCAGGAGCTGCGCTCGAAACCACCACACTTGAGTTCGGGAGAGGGAAGCGGAATTCCTAGTGTAGAGGTGAAATTCGTAGATATTAGGAGGAACACCGGTGGCGAAGGCGGCTTCCTGGCCCGATACTGACGTTCAGGCACGAAAGCGTGGGTAGCAAACAGG	0	0	0	0	0	0	0	0	0	0	0	0	0	0.0676384	0.0798244	0.0802984	0	0.0427186	0	0	0.0885191	0	0.0680949	0.0772738	0	0	0.0311858	0	0.678489	0.66487	0	0.10101	0	0	0	0.0248877	0	0.90989	0.0845751
107273e73071282e4d0f4a0b46548da5	Bacteria	Bacteria	Proteobacteria	Gammaproteobacteria	Enterobacterales	Aeromonadaceae	Aeromonas		1	TACGGAGGGTGCAAGCGTTAATCGGAATTACTGGGCGTAAAGCGCACGCAGGCGGTTGGATAAGTTAGATGTGAAAGCCCCGGGCTCAACCTGGGAATTGCATTTAAAACTGTCCAGCTAGAGTCTTGTAGAGGGGGGTAGAATTCCAGGTGTAGCGGTGAAATGCGTAGAGATCTGGAGGAATACCGGTGGCGAAGGCGGCCCCCTGGACAAAGACTGACGCTCAGGTGCGAAAGCGTGGGGAGCAAACAGG	0	0.0134409	0	0	0	0	0	0	0.0305134	0	0	0	0	0	0	0	0	0	0	0	0	0	0	0	0	0	0	0	0.0416401	0	0	0	0.0771486	0.586028	0	0	0	0.909374	0.0976082
17b1da1323f6ba65826e2bd49fb52077	Bacteria	Bacteria	Proteobacteria	Gammaproteobacteria	Burkholderiales	Comamonadaceae			1	TACGTAGGGTGCAAGCGTTAATCGGAATTACTGGGCGTAAAGCGTGCGCAGGCGGTGATGTAAGACAGATGTGAAATCCCCGGGCTCAACCTGGGAACTGCATTTGTGACTGCATCGCTAGAGTGCGGCAGAGGGGGATGGAATTCCGCGTGTAGCAGTGAAATGCGTAGATATGCGGAGGAACACCGATGGCGAAGGCAATCCCCTGGGCCTGCACTGACGCTCATGCACGAAAGCGTGGGGAGCAAACAGG	0	0	0	0	0	0	0	0	0	0	0	0	0	0	0	0	0	0	0	0	0	0	0	0	0	0	0	0	0	0	0	0	0	0	0	0	0	0.90308	0.0257777
a9a7d2b90c8a7957e5f27613c9de1f26	Bacteria	Bacteria	Firmicutes	Clostridia	Christensenellales	Christensenellaceae			0.84	TACGTAGGGGGCGAGCGTTGTCCGGAATTACTGGGCGTAAAGGGTGCGTAGGTGGCCTTTTAAGTTGGATGTGAAATACCCGGGCTTAACCTGGGGGGTGCATCTAATACTGGAAGGCTAGAGTGCAGGAGAGGAAAGCGGAATTCCTAGTGTAGCGGTGAAATGCGTAGATATTAGGAGGAACACCAGTGGCGAAGGCGGCTTTCTGGACTGTAACTGACACTGAGGCACGAAAGCGTGGGGAGCAAACAGG	0.0831474	0.109207	0.0842156	0.124003	0.0866782	0.0805412	0.0208398	0.0570347	0.00762835	0	0	0	0.0112208	0	0	0	0.0076206	0.00640779	0	0	0	0	0.0157142	0	0	0	0	0	0	0	0	0	0	0	0	0.0400968	0.894124	0.894124	0.0246739
ae081788a97804a0cd20d76c6d8fb5b0	Bacteria	Bacteria	Proteobacteria	Gammaproteobacteria	Burkholderiales	Chitinimonadaceae	Chitinimonas		1	TACGTAGGGTCCAAGCGTTAATCGGAATTACTGGGCGTAAAGGGTGCGCAGGTGGTTACGTAAGTCTGATGTGAAATCCCCGGGCTCAACCTGGGAACTGCATTGGAGACTGCGTGGCTAGAGTGTGGCAGAGGGGGGTGGAATTCCGCGTGTAGCAGTGAAATGCGTAGAGATGCGGAGGAACACCAATGGCGAAGGCAACCCCCTGGGTTAACACTGACACTCATGCACGAAAGCGTGGGGAGCAAACAGG	0	0	0	0	0	0	0	0	0	0	0	0	0	0	0	0	0	0	0	0	0	0	0	0	0	0	0	0	0	0	0	0	0	0	0	0	0	0.882474	0.0358015
37ce4b468960ebcb0bd1aaff28fee56b	Bacteria	Bacteria	Chloroflexi	Chloroflexia	Chloroflexales	Chloroflexaceae			0.99	GACAGAGGGGGCAAGCGTTGTCCGGACTTACTGGGCGTAAAGGGCGCGTAGGCGGTTGGGTGCGTCGGTGCTGAAAGCGCCCCGCTTAACGGGGTGAGGCGTGCCGATACGACCCGACTCGAGGGTGTTCGACGTGTGCGGAATTCCGGGTGTAGTGGTGAAATGCGTAGAGATCCGGAGGAACGCCTGTGGCGAAAGCGGCACACGAGTACATACCTGACGCTGAGGCGCGAAAGCGTGGGGAGCGAACCGG	0.279862	0.290659	0.304207	0.28934	0.535627	0.451031	0.370949	0.381096	0.131589	0.178299	0.767319	0.880351	0.263689	0.348338	0.157154	0.251256	0.180354	0.262719	0.184835	0.179533	0.150482	0.147974	0.309046	0.221518	0.0812071	0.199009	0.111749	0.172475	0	0	0.167006	0.167464	0	0	0	0.0801936	0	0.880351	0.128732
43e3f9686e7c3bfcc879e76488e5b8eb	Bacteria	Bacteria	Actinobacteriota	Acidimicrobiia	Microtrichales	Ilumatobacteraceae	CL500-29 marine group		1	CACGTAGGCTCCAAGCGTTGTCCGGATTTATTGGGCGTAAAGAGCTCGTAGGCGGTTTAGTAAGTCGGGTGTGAAAACTCTGGGCTTAACCCGGAGACGCCATCCGATACTGCTATGACTTGAGTTCAGGAGGGGAGCGGGGAATTCCTAGTGTAGCGGTGAAATGCGCAGATATTAGGAGGAACACCGGTGGCGAAGGCGCCGCTCTGGACTGAAACTGACGCTGAGGAGCGAAAGCATGGGTAGCAAACAGG	0.0162239	0	0.0240616	0.0344452	0	0	0	0	0.020978	0	0.0127887	0	0.0841562	0.0338192	0.0299341	0	0.0609648	0.0512623	0.0586061	0.0382612	0	0.0348174	0.0523807	0.0283337	0	0	0	0	0.217998	0.237244	0.0366599	0.0505051	0.240704	0.215338	0	0.023505	0	0.876084	0.15413
79882a047a01ea067efc1c77bb2ade6c	Bacteria	Bacteria	Actinobacteriota	Thermoleophilia	Solirubrobacterales	Solirubrobacteraceae			1	TACGTAGGGTGCAAGCGTTGTCCGGAATCATTGGGCGTAAAGAGCGTGTAGGCGGCCCGATTAGTCCGCTGTGAAAGTCCAGGGCTCAACCCTGGAATGCCGGTGGATACTGTCGGGCTCGAGTCCGGAAGAGGCGAGTGGAATTCCTGGTGTAGCGGTGAAATGCGCAGATATCAGGAAGAACACCAACGGCGAAGGCAGCTCGCTGGGACGGTACTGACGCTGAGACGCGAAAGCGTGGGGAGCAAACAGG	0.0872034	0.0705645	0.0635914	0.0606236	0.0177801	0.0304267	0.0104199	0	0	0	0.0200965	0.00540093	0.260884	0.0574926	0.0798244	0.113972	0.0482638	0.0768935	0.085655	0.0206022	0	0.073987	0.0523807	0.0386369	0.12574	0.0248762	0.0259882	0.0355901	0.264537	0.442271	0.130346	0.212653	0.0123438	0.0169194	0	0.0580712	0	0.870354	0.212404
f0251ae1f45621e16745ce99443f242c	Bacteria	Bacteria	Bacteroidota	Bacteroidia	Chitinophagales	Chitinophagaceae	Ferruginibacter		0.98	TACGGAGGGTGCAAGCGTTATCCGGATTCACTGGGTTTAAAGGGAGCGTAGGTGGGTCTGTAAGTCAGTGGTGAAATCTCCGAGCTTAACTCGGAAACTGCCATTGATACTATAGGTCTTGAATTATCTGGAGGTAAGCGGAATATGTCATGTAGCGGTGAAATGCTTAGATATGACATAGAACACCAATTGCGAAGGCAGCTTGCTACGGATATATTGACACTGAGGCTCGAAAGCGTGGGGATCAAACAGG	0.0628676	0.0537634	0.0773408	0.093691	0.0511179	0.0357961	0.0354277	0.0362948	0.0114425	0	0	0.0162028	0.0925718	0.118367	0.172121	0.0518054	0.101608	0.196506	0.139753	0.12067	0.106223	0.1001	0.125714	0.0927285	0.115262	0.0949818	0.122145	0.0958195	0.0171459	0.0175737	0.179226	0.212653	0	0	0	0.0221224	0	0.86674	0.10039
265b710095b6ac9ebbf24684d221c17a	Bacteria	Bacteria	Campylobacterota	Campylobacteria	Campylobacterales	Sulfurimonadaceae	Sulfuricurvum		1	TACGGAGGGTGCAAGCGTTACTCGGAATCACTGGGCGTAAAGGGTGCGTAGGCTGGCTTTTAAGTCAGATGTGAAATCCAATGGCTTAACCATTGAACTGCATTTGAAACTGAGAGCCTAGAGTTCAGAAGGGGCAGATGGAATTAGTGGTGTAGGGGTAAAATCCGTAGATATCACTAGGAATATCAAAAGCGAAGGCGATCTGCTGGGATGATACTGACGCTGAGGCACGAAAGCGTGGGGAGCAAACAGG	0	0	0	0	0	0	0	0	0	0	0	0	0	0	0	0	0	0	0	0	0	0	0	0	0	0	0	0.0136885	0	0	0	0.00531632	0	0	0.777143	0.857242	0	0.857242	0.0250514
f8c551563838394ff8a2328f12ff75a7	Bacteria	Bacteria	Bacteroidota	Bacteroidia	Flavobacteriales	Crocinitomicaceae	Fluviicola		1	TACGGAGGGTGCAAGCGTTATCCGGAATCATTGGGTTTAAAGGGTCCGCAGGCGGATTTATAAGTCAGTGGTGAAAGCCTACAGCTTAACTGTAGAACTGCCATTGATACTGTAAGTCTTGAATTCGGTCGAAGTGGGCGGAATGTGTAGTGTAGCGGTGAAATGCTTAGATATTACACAGAACACCGATAGCGAAGGCAGCTCACTAGGCCTGGATTGACGCTCAGGGACGAAAGCGTGGGGAGCAAACAGG	0	0	0	0	0	0	0	0	0	0	0	0	0.0252469	0	0	0	0	0	0	0	0	0	0	0	0	0	0	0	0.519277	0.550641	0	0	0	0	0	0	0	0.856097	0.158116
f902117600788b9d50853e2207f3e0a3	Bacteria	Bacteria	Patescibacteria	Gracilibacteria	Absconditabacteriales (SR1)				0.99	TACGTAGGTCCCAAGCGTTATCCGGATTTACTGGGCGTAAAGTGTACGTAGCCTGATATGTAAGTCTGTTTTTAAATACCACAGCTCAACTGTGGAAAGGGAATAGATACTGCATATCTAGAGATATTTGGGGGTTAGTGGAATTTCCGGTGGAGCGGTGAAATGCGTTGATATCGGAAAGAACGCCAAAAGCGAAAGCAGCTAACTACAATACATCTGACGGTGAGGTACGAAAGTTTGGGGAGCAAACGGG	0	0.00672043	0	0.00826685	0	0	0	0	0.0953543	0.173667	0.853186	0.505887	0	0	0	0	0	0	0	0	0	0	0	0	0	0	0	0	0	0	0	0	0	0	0	0	0	0.853186	0.0248952
21d11bf64ebe6d189807ad37ff8255f7	Bacteria	Bacteria	Verrucomicrobiota	Lentisphaeria	Victivallales	GWF2-44-16			1	TACGTAGGTGACTAGCGTTGTTCGGATTTATTGGGCGTAAAGGGTCCGCAGGGGGCCGGCTAAGTCTGATGTGAAATACCAAGGCTCAACCTTGGAACTGCATTGGAAACTGGTTGGCTAGAGTATCGGAGAGGAGATTGGAATTCCTGGTGTAGCGGTGGAATGCGTAGATATCAGGAGGAACACCAAAGGCGAAGGCAGATCTCTGGACGATTACTGACCCTCAGGGACGAAAGTATGGGGATCAAACAGG	0.0892314	0.062164	0.0824969	0.0633792	0.0866782	0.0375859	0	0	0.0324205	0	0.0274043	0.0342059	0	0.0338192	0.0548793	0.106201	0.0863668	0.061942	0.0676224	0.0765224	0.0708153	0.108804	0	0.087577	0	0.0407065	0	0	0	0	0	0.0212653	0	0	0.845714	0.25579	0.00777499	0.845714	0.0369904
84e7ff9bf4762d8524c746622aa60588	Bacteria	Bacteria	Verrucomicrobiota	Omnitrophia	Omnitrophales	Omnitrophaceae	Candidatus Omnitrophus		1	TACAGAGGTGGCAAGCGTTGTTCGGATTTATTGGGCGTAAAGGGTCCGTAGGCGGCCTGAAAAGTTGGATGTGAAATCCCACAGCTTAACTGTGGAACTGCATTCAAAACTTTCAGGCTCGAGTGTGATAGGGGTAAAGGGAATTCCCGGTGTAAGGGTGAAATCTGCAGAGATCGGGAGGAACACCAGTCGCGAAGGCGCTTTACTGGATCACTACTGACGCTGAGGGACGAAAGCCAGGGGAGCAAACGGG	0	0.0436828	0.103121	0.0427121	0	0.0393757	0	0	0	0.0833603	0	0.0342059	0	0.131895	0	0.0492151	0.0990677	0.0640779	0	0	0	0	0.167618	0.0901527	0.102164	0	0	0	0	0	0	0	0	0	0.845714	0.382993	0	0.845714	0.0345357
ca8c1cfd11ff0a6977f6772630a85de3	Bacteria	Bacteria	Proteobacteria	Gammaproteobacteria	Burkholderiales	Chromobacteriaceae	Aquitalea		0.95	TACGTAGGGTGCAAGCGTTAATCGGAATTACTGGGCGTAAAGCGTGCGCAGGCGGTTGTGTAAGTCTGATGTGAAAGCCCCGGGCTTAACCTGGGAACTGCATTGGAGACTGCACAGCTAGAGTGCGTCAGAGGGGGGTAGAATTCCGCGTGTAGCAGTGAAATGCGTAGAGATGCGGAGGAATACCGATGGCGAAGGCAGCCCCCTGGGATGACACTGACGCTCATGCACGAAAGCGTGGGGAGCAAACAGG	0	0	0	0	0	0	0	0	0	0	0	0	0	0	0	0	0	0	0	0	0	0	0	0	0	0	0	0	0	0	0	0	0	0	0	0	0	0.835202	0.0349488
523afff99e852d934549ab87da1ad25e	Bacteria	Bacteria	Proteobacteria	Alphaproteobacteria					1	TACGAAGGGAGCTAGCGTTGTTCGGAATTACTGGGCGTAAAGGGCGCGTAGGCGGTTTCGATAGTCAGGCGTGAAATCCCCAGGCTCAACCTGGGAATTGCGTTTGATACTGCGAGACTTGAGTGAGGGAGAGGATAGTGGAATTCCCAGTGTAGAGGTGAAATTCGTAGATATTGGGAAGAACACCAGTGGCGAAGGCGGCTATCTGGACCTCAACTGACGCTGAGGCGCGAAAGCGTGGGGAGCAAACAGG	0	0	0	0	0.00444504	0	0	0	0	0	0.0109617	0.00720124	0	0	0	0	0	0.0192234	0	0.052977	0.0398336	0.0261131	0.0366665	0.0360611	0	0	0	0	0.0734826	0.0673657	0	0	0	0	0	0	0	0.824533	0.114915
4676f2526a43af9e8c98a1fe798eac23	Bacteria	Bacteria	Bacteroidota	Bacteroidia	Bacteroidales	Prolixibacteraceae	WCHB1-32		1	TACGGAGGATGCAAGCGTTATCCGGATTCATTGGGTTTAAAGGGTGCGTAGGCGGCTCTTTAAGTCAGTGGTGAAATCTTGCCGCTTAACGGTAAAATTGCCATTGATACTGAAGAGCTTGAGTACAGTTGAGGTAGGCGGAATGTGTAGTGTAGCGGTGAAATGCTTAGATATTACACAGAACACCAATTGCGAAGGCAGCCTACTAAGTTGTTACTGACGCTGATGCACGAAAGCGTGGGGAGCGAACAGG	0.200771	0.241935	0.233741	0.248006	0.166689	0.119917	0.718975	0.824411	0.234572	0.345019	0.272216	0.266446	0.0196364	0.0304373	0.0673518	0.0518054	0.144791	0.213593	0.162294	0.203079	0.128353	0.126213	0.146666	0.190609	0.0419133	0.0248762	0.0311858	0.0465409	0	0	0.0488798	0.0318979	0	0	0.502857	0.366402	0.691974	0.824411	0.108243
380d3db48a7c45af477f54dca0e6dcf9	Bacteria	Bacteria	Chloroflexi	Anaerolineae	Anaerolineales	Anaerolineaceae			0.99	AACGTAGGAGGCGAGCGTTATCCGGATTTACTGGGCGTAAAGCGTGTGTAGGCGGTACGGCAAGTTGGATGTGAAAGCTCCTGGCTTAACTAGGAGAGGTCGTTCAATACTACCGAACTTGAGGGCATCAGAGGAAGGTGGAATTCCCGGTGTAGTGGTGAAATGCGTAGATATCGGGAGGAACACCAGTGGCGAAAGCGGCCTTCTGGGATGATCCTGACGCTCAGACACGAAAGCTAGGGTAGCGAACGGG	0.401541	0.366263	0.264678	0.253517	0.142241	0.205828	0.0646035	0	0.0495843	0.0509424	0	0.0306053	0.081351	0.172478	0.0573738	0	0.226078	0.220001	0.166802	0.179533	0.177038	0.322061	0.235713	0.208639	0.0523917	0.0723671	0.0597729	0.10677	0	0	0.0692464	0.0877193	0	0	0.822857	0.283443	0.0874687	0.822857	0.0836198
f21eb529684448f5638c151dd824db68	Bacteria	Bacteria	Desulfobacterota	Desulfomonilia	Desulfomonilales	Desulfomonilaceae	Desulfomonile		1	GACGGAGGGTGCAAGCGTTGTTCGGAATCACTGGGCGTAAAGCGCGTGTAGGCGGTCCGATTAGTCGAGTGTGAAAGCCCGAGGCTCAACCTCGGAAGCGCATTCGAAACTGTCGGGCTTGAGTACGGGAGAGGGAAGTGGAATTCCTGGTGTAGAGGTGAAATTCGTAGATATCAGGAGGAACACCGGTGGCGAAGGCGGCTTCCTGGACCGATACTGACGCTGAGACGCGAAAGCGTGGGGAGCAAACAGG	0.123707	0.104167	0.0807782	0.0799129	0.191137	0.178981	0.0646035	0.0751821	0.022885	0.0324179	0.0310582	0.0414071	0.112208	0.131895	0.0523848	0.0310833	0.0558844	0.0491264	0	0	0.0221298	0.047874	0.0471426	0.0927285	0.0471525	0.0180918	0.0389823	0.0492786	0	0	0.0203666	0.0398724	0	0	0.617143	0.81991	0	0.81991	0.0502953
e6c8443214bca5d5809bbb0c5644af52	Bacteria	Bacteria	Bacteroidota	Bacteroidia	Flavobacteriales	Flavobacteriaceae	Flavobacterium		1	TACGGAGGATCCAAGCGTTATCCGGAATCATTGGGTTTAAAGGGTCCGTAGGCGGTCTAATAAGTCAGTGGTGAAAGCCCATCGCTCAACGATGGAACGGCCATTGATACTGTTAGACTTGAATTACTGGGAAGTAACTAGAATATGTAGTGTAGCGGTGAAATGCTTAGATATTACATGGAATACCAATTGCGAAGGCAGGTTACTACCAGTGGATTGACGCTGATGGACGAAAGCGTGGGGAGCGAACAGG	0	0	0	0	0	0	0	0	0	0	0	0	0	0	0	0	0	0	0	0	0	0	0	0	0	0	0	0	0.0538872	0.0878683	0	0	0.0678908	0.101517	0	0	0	0.810733	0.0457697
aa106de9b1b1b0b9ddf6375fcb959cd5	Bacteria	Bacteria	Verrucomicrobiota	Verrucomicrobiae	Pedosphaerales	Pedosphaeraceae	ADurb.Bin063-1		1	TACAGAGGTCCCAAGCGTTGTTCGGATTCACTGGGCGTAAAGGGTGCGTAGGTGGCGGGGTAAGTCGGATGTGAAATCTCCGAGCTCAACTCGGAAATGGCATTGGAAACTGCTCTGCTTGAGGGTTGGAGGGGGGACTGGAATACTTGGTGTAGCAGTGAAATGCGTAGATATCAAGTGGAACACCAGTGGCGAAGGCGAGTCCCTGGACAACTCCTGACACTGAGGCACGAAAGCTAGGGGAGCAAACAGG	0.172379	0.221774	0.111715	0.147426	0.108903	0.0930699	0.0416797	0	0.0419559	0.0671514	0.0456738	0.023404	0.154286	0.186006	0.0947915	0.101021	0.12955	0.200777	0.108196	0.100068	0.0708153	0.187144	0.16238	0.144244	0.0733484	0.0972433	0.0675693	0.117721	0	0	0.810591	0.781499	0	0	0	0.04701	0	0.810591	0.0713544
9808a6ef2237d79ebf10352a9fb28557	Bacteria	Bacteria	Acidobacteriota	Holophagae	Holophagales	Holophagaceae			1	TACAGAGGGGGCAAGCGTTATTCGGAATTATTGGGCGTAAAGGGCGCGTAGGCGGTTCTGTAAGTAGGATGTGCAATCCCCGAGCTCAACTTGGGAACTGCATCCTAGACTGCAAGACTAGAGTGCTGGAGAGGGTGGTAGAATTCCACGTGTAGCGGTGAAATGCGTAGAGATGTGGAGGAATACCAGTGGCGAAGGCGGCCACCTGGACAGTAACTGACGCTGAGGCGCGAAAGTGTGGGTAGCAAACAGG	0	0	0	0	0	0	0	0	0	0	0	0	0	0	0	0	0	0	0	0	0	0	0	0	0	0	0	0	0	0	0	0	0	0	0	0	0	0.808202	0.0856304
c1a962a58fb665220296e6a03321c0c1	Bacteria	Bacteria	Desulfobacterota	Desulfuromonadia	Geobacterales	Geobacteraceae	Geobacter		0.57	TACGGGGGGTGCAAGCGTTGTTCGGATTTATTGGGCGTAAAGCGCGTGTAGGCGGTTTTTTAAGTCTGATGTGAAAGCCCTGGGCTCAACCTGGGAAGTGCATTGGATACTGGAAGACTTGAATACGGGAGAGGGTAGTGGAATTCCTGGTGTAGGAGTGAAATCCGTAGATATCAGGAGGAACACCGGTGGCGAAGGCGGCTGCCTGGACCGATATTGACGCTGAGACGCGAAAGCGTGGGTAGCAAACAGG	0	0	0	0	0	0	0	0	0	0	0	0	0	0	0	0	0	0	0	0	0	0	0	0	0	0	0	0	0	0	0	0	0	0	0	0	0.802768	0.802768	0.0133237
8ceae18ee0348d694b1a6f77def3b22e	Bacteria	Bacteria	Campylobacterota	Campylobacteria	Campylobacterales	Arcobacteraceae	Pseudarcobacter		0.99	TACGGAGGGTGCAAGCGTTACTCGGAATCACTGGGCGTAAAGAGCGTGTAGGCGGGTAGTTAAGTCAGAAGTGAAATCCAATAGCTCAACTATTGAACTGCTTTTGAAACTGATTACCTAGAATATGGGAGAGGTAGATGGAATTTCTGGTGTAGGGGTAAAATCCGTAGAGATCAGAAGGAATACCGATTGCGAAGGCGATCTACTGGAACATTATTGACGCTGAGACGCGAAAGCGTGGGGAGCAAACAGG	0	0	0	0	0	0	0	0	0	0	0.0036539	0.0180031	0	0	0	0	0	0	0	0	0	0	0	0	0	0	0	0	0	0	0	0	0	0	0	0	0	0.79487	0.0265331
27af3948e8c817326761848c30f8df1e	Bacteria	Bacteria	Proteobacteria	Alphaproteobacteria	Rhizobiales	Pleomorphomonadaceae			1	TACGAAGGGGGCTAGCGTTGTTCGGAATCACTGGGCGTAAAGCGTACGTAGGCGGACCGTTAAGTCGGAGGTGAAATCCTGGGGCTCAACCCCAGAACTGCCTTCGATACTGGCGGTCTCGAGTCCGGAAGAGGTGAGTGGAACTGCCAGTGTAGAGGTGAAATTCGTAGATATTGGCAAGAACACCAGTGGCGAAGGCGGCTCACTGGTCCGGTACTGACGCTGAGGTACGAAAGCGTGGGGAGCAAACAGG	0	0	0	0	0	0	0	0	0	0	0	0	0	0	0	0	0	0	0	0	0	0	0	0	0	0	0	0	0	0	0	0	0	0	0	0	0	0.789664	0.0221177
32334efab8f6864859c5e40e16c7a69b	Bacteria	Bacteria	Proteobacteria	Gammaproteobacteria	Burkholderiales	Rhodocyclaceae	Dechloromonas		0.97	TACGTAGGGTGCGAGCGTTAATCGGAATTACTGGGCGTAAAGCGTGCGCAGGCGGTTTAGTAAGACAGGCGTGAAATCCCCGGGCTCAACCTGGGAACTGCGCTTGTGACTGCTAAGCTAGAGTACGGCAGAGGGGGGTGGAATTCCACGTGTAGCAGTGAAATGCGTAGAGATGTGGAGGAACACCAATGGCGAAGGCAGCCCCCTGGGTCGATACTGACGCTCATGCACGAAAGCGTGGGTAGCAAACAGG	0	0	0	0	0	0	0	0	0	0	0	0	0	0	0	0	0	0	0	0	0	0	0	0	0	0	0	0	0	0	0	0	0	0	0	0	0	0.788955	0.0119539
47e3c5ee0538943ddd741889a609c015	Bacteria	Bacteria							1	TACGTAGGCCCCAAGCGTTATCCGGAATTACTGGGCGTAAAGAGTGCGTAGGCGGAGTGGAAAGTCAGATGTGAAAGGCCGGGGCTTAACCCCGTGTTTGCATCCGAAACTTCCACCCTAGAATCGGGGAGAGGTAAGCAGAATAGTATGAGTAGGGGTGCAATCCGTTGATACATACTAGAATACCAAAAGCGAAGGCAGCTTACTGGAACCGCATTGACGCTGAGGCACGAAAGCGTGGGGAGCGAAAAGG	0	0	0	0	0	0	0	0	0.0133496	0.0069467	0	0	0	0	0	0	0	0	0	0	0	0	0	0	0	0	0	0	0	0	0	0	0	0.0384533	0	0	0	0.766405	0.0453073
86b999cc481d92c39c2d7e0643fb25ce	Bacteria	Bacteria	Bacteroidota	Bacteroidia	Flavobacteriales	Flavobacteriaceae	Flavobacterium		1	TACGGAGGATCCAAGCGTTATCCGGAATCATTGGGTTTAAAGGGTCCGTAGGCGGTTTGATAAGTCAGTGGTGAAAGCCCATCGCTCAACGATGGAACGGCCATTGATACTGTCAGACTTGAATTATTAGGAAGTAACTAGAATATGTAGTGTAGCGGTGAAATGCTTAGAGATTACATGGAATACCAATTGCGAAGGCAGGTTACTACTAATATATTGACGCTGATGGACGAAAGCGTGGGTAGCGAACAGG	0.0547556	0.0588038	0.237179	0.209427	0	0.0268471	0.0562676	0.0699971	0.158288	0.155143	0.0639433	0.0594102	0.120624	0.260408	0.207045	0.225354	0.370869	0.211457	0.365161	0.320805	0.194742	0.256779	0.419046	0.340005	0.264578	0.36862	0.272876	0.353163	0	0	0.761711	0.523658	0	0	0	0.0483927	0	0.761711	0.106596
7cfcfebb04a8b4ed32d35e467a4964d9	Bacteria	Bacteria	Proteobacteria	Gammaproteobacteria	Pseudomonadales	Cellvibrionaceae			1	TACGGAGGGTGCAAGCGTTAATCGGAATTACTGGGCGTAAAGCGCGCGTAGGCGGCTATATAAGCTAGATGTGAAATCCCTGGGCTCAACCTGGGAACTGCATTTAGAACTGTGTAGCTAGAGTGCAGAAGAGGAGTGTGGAATTTCAGGTGTAGCGGTGAAATGCGTAGAGATCTGAAGGAACATCAGTGGCGAAGGCGACACTCTGGTCTGACACTGACGCTGAGGTGCGAAAGCGTGGGTAGCAAACAGG	0	0.00336022	0	0	0	0	0	0	0.00762835	0	0	0	0.0364677	0.0372011	0.00997805	0.0932498	0.025402	0.0128156	0.0586061	0.0323748	0.0132779	0.0435218	0.0261904	0.0437885	0.0340546	0.0271377	0.00519764	0.0164262	0.389458	0.348544	0.0733198	0.106326	0.0154297	0.00922878	0	0.00414794	0	0.760693	0.0824373
f9c1c7de158ab4d555ec46bec26478f1	Bacteria	Bacteria	Bacteroidota	Bacteroidia	Flavobacteriales	Flavobacteriaceae	Flavobacterium		1	TACGGAGGATCCAAGCGTTATCCGGAATCATTGGGTTTAAAGGGTCCGTAGGCGGTCTTATAAGTCAGTGGTGAAATCTCCCCGCTCAACGGGGAAACGGCCATTGATACTGTAGGACTTGAATTATTAGGAAGTAACTAGAATATGTAGTGTAGCGGTGAAATGCTTAGAGATTACATGGAATACCAATTGCGAAGGCAGGTTACTACTAATGGATTGACGCTGATGGACGAAAGCGTGGGTAGCGAACAGG	0	0	0	0	0	0	0	0	0	0	0	0	0	0	0	0	0	0	0	0	0	0	0	0	0	0	0	0	0	0	0	0	0.681994	0.758298	0	0	0	0.758298	0.0240549
5f339192138f117b599785fff77afff7	Bacteria	Bacteria	Proteobacteria	Alphaproteobacteria	Rhizobiales	Beijerinckiaceae	alphaI cluster		0.85	TACGAAGGGGGCTAGCGTTGTTCGGAATCACTGGGCGTAAAGCGCTCGTAGGCGGATCTTTAAGTCAGAGGTGAAAGCCTGGAGCTCAACTCCAGAACTGCCTTTGATACTGGGGATCTCGAGTCCGGGAGAGGTGAGTGGAACTGCGAGTGTAGAGGTGAAATTCGTAGATATTCGCAAGAACACCAGTGGCGAAGGCGGCTCACTGGCCCGGTACTGACGCTGAGGAGCGAAAGCGTGGGGAGCAAACAGG	0	0	0	0	0	0	0	0	0	0	0	0	0	0	0	0	0	0	0	0	0	0	0	0	0	0	0.0181917	0	0.0220448	0	0	0	0	0	0	0	0	0.757595	0.040074
6aa7c8a0b543c9cdc7931c905dc5cf57	Bacteria	Bacteria	Desulfobacterota	Desulfovibrionia	Desulfovibrionales	Desulfovibrionaceae	Desulfovibrio		1	TACGGAGGGCGCAAGCGTTAATCGGAATCACTGGGCGTAAAGCGTGCGTAGGCTGTTTGATAAGTCAGGCGTGAAATCCCTCGGCTCAACCGGGGAACTGCGTTTGATACTGTTGAACTAGAGTCCTGGAGAGGGTGGCGGAATTCCTGGTGTAGGAGTGAAATCCGTAGATATCAGGAGGAACACCGGTGGCGAAGGCGGCCACCTGGACAGGTACTGACGCTGAGGTACGAAAGCGTGGGGAGCAAACAGG	0	0	0	0	0.0533404	0.0447451	0	0	0.0858189	0.053258	0.0401929	0.0414071	0	0	0	0	0	0	0	0	0	0	0	0	0	0	0	0	0	0	0	0	0	0	0	0	0.0116625	0.754967	0.0541535
fe0e1ecbadfa01666f7653b82108607b	Bacteria	Bacteria	Fibrobacterota	Fibrobacteria	Fibrobacterales	Fibrobacteraceae			1	TACAGGGGGTGCAAGCGTTGTTCGGAATTACTGGGCGTAAAGGGAGCGTAGGCGGAATTGCAAGACAGGGGTTAAATCTCCGGGCTCAACCTGGAACGTGCCTTTGTGACTGCAGTTCTTGAGTATGGTAGAGGTTGGCGGAATTTCCGGTGTAGCGGTGGAATGCGTAGAGATCGGAAAGAACACCAGAGGCGAAGGCGGCCAACTGGACCAATACTGACGCTGAGGCTCGAAAGCGTGGGGAGCAAACAGG	0	0	0	0	0	0	0	0	0	0	0	0	0	0	0	0	0	0	0	0	0	0	0	0	0	0	0	0	0	0	0	0	0	0	0	0	0	0.753686	0.0210377
0457643b758d54cc369eb3f1f4196454	Bacteria	Bacteria	Verrucomicrobiota	Verrucomicrobiae	Verrucomicrobiales	Verrucomicrobiaceae	Prosthecobacter		1	TACAGAGGTCTCAAGCGTTGTTCGGAATCACTGGGCGTAAAGGGTGCGTAGGTGGCGTGGTAAGTCAGATGTGAAAGCCCGGGGCTCAACCTCGGAACTGCATCCGATACTACCATGCTAGAGTATTGAAGGGGAAACTAGAATTCTCGGTGTAGCAGTGAAATGCGTAGATATCGAGAGGAATACCAAAGGCGAAGGCAGGTTTCTTGGCAATTACTGACACTGAGGCACGAAGGCCAGGGTAGCGAACGGG	0	0	0	0	0	0	0	0	0	0	0	0	0	0	0	0	0	0	0	0	0	0	0	0	0	0	0	0	0	0.00878683	0	0	0.657306	0.753684	0	0.00553059	0	0.753684	0.0249389
59da0ed6c4b6626c26b73745b1a3ef93	Bacteria	Bacteria	Armatimonadota	Armatimonadia	Armatimonadales	Armatimonadaceae	Armatimonas		1	TACGTAGGGGGCGAGCGTTGTCCGAAGTTACTGGGCGTAAAGCGCGCGTAGGCGGTTATTTAAGTCTGGGGTGAAAGGTTCAGCGCTCAACGTGAACAGTGCCTTGGATACTGGATGACTTGAGTCTGGGAGGGGGAAGGGGAATTCCTGGTGTAGCGGTGAAATGCGTAGATATCAGGAGGAACACCGGTGGCGAAGGCGCCTTCCTGGCCTAAGACTGACGCTGAGGTGCGAAAGCGTGGGGAGCAAACGGG	0	0.0117608	0	0.00826685	0	0	0	0	0	0	0	0	0.0308573	0	0	0.0336735	0.0177814	0.0363108	0	0.0088295	0.0221298	0.0174087	0	0.0206063	0.0261958	0.0203532	0.0129941	0.0109508	0.271886	0.436413	0.0244399	0.0212653	0.611017	0.430676	0	0.0345662	0	0.752022	0.151509
8353f553090faa81765b1ed3f3fdd05f	Bacteria	Bacteria	Proteobacteria	Alphaproteobacteria	Azospirillales	Azospirillaceae	Azospirillum		0.99	TACGAAGGGGGCTAGCGTTGTTCGGAATTACTGGGCGTAAAGGGCGCGTAGGCGGCCTGTTTAGTCGGAAGTGAAAGCCCCGGGCTCAACCTGGGAATTGCTTTCGATACTGGCAGGCTTGAGTTTCGGAGAGGATGGTGGAATTCCCAGTGTAGAGGTGAAATTCGTAGATATTGGGAAGAACACCGGTGGCGAAGGCGGCCATCTGGACGAACACTGACGCTGAGGCGCGAAAGCGTGGGGAGCAAACAGG	0	0	0	0	0	0	0	0	0	0	0	0	0	0	0	0	0	0	0	0	0	0	0	0	0	0	0	0	0	0	0	0	0	0	0	0	0	0.748607	0.0571898
30771f5b18350bdd8620c5878f359498	Bacteria	Bacteria	Bacteroidota	Bacteroidia	Bacteroidales	Paludibacteraceae	Paludibacter		0.99	TACGGAGGATCCAAGCGTTATCCGGATTTATTGGGTTTAAAGGGTGCGTAGGCGGACTAATTAGTCAGTGGTGAAAGTTTGCAGCTTAACTGTAAAATTGCCATTGAAACTGTTAGTCTTGAGTGTAAATGAGGTAGGCGGAATGTGTTGTGTAGCGGTGAAATGCTTAGATATAACACAGAACACCAATTGCGAAGGCAGCTTACTGGGATACAACTGACGCTGAGGCACGAAAGCGTGGGGATCAAACAGG	0.206855	0.231855	0.194211	0.214938	0.324488	0.327534	0.114619	0.119254	0.345183	0.481638	0.64126	0.747129	0	0.0473469	0	0.0181319	0.0711256	0.179418	0.103688	0.200135	0.137205	0.161031	0.120476	0.14682	0	0.0904589	0.072767	0.0657048	0	0	0.0610998	0.0478469	0	0	0	0.168683	0.660874	0.747129	0.0958143
91e21bcbe4164a53c317c2de11acc757	Bacteria	Bacteria	Planctomycetota	OM190					1	TACAGAGAGTGCAAACGTTGTTCGGAATTACTGGGCTTAAAGCGCACGTAGGCGGCTCCGCAAGTGTCGGGTGAAATCCCACGGCTTACCCGTGGAACTGCCCGGCAGACTGCGGAGCTAGAGGATGGTAGGGGAGAGCGGAACTCCAGGTGGAGCGGTGAAATGCGTAGATATCTGGAGGAACACCGGTGGCGAAGGCGGCTCTCTGGTCCATAACTGACGCTGAGGTGCGAAAGCTAGGGGAGCAAACGGG	0	0	0.0171869	0.00413343	0.00889007	0.00536942	0	0	0	0.0069467	0	0	0.00841562	0	0	0.0155416	0.0101608	0	0	0	0	0	0	0	0	0	0.0103953	0	0.213099	0.231387	0	0.015949	0.0740626	0.0307626	0.0685714	0.00967853	0	0.747015	0.147003
5253d98d25bc51baaf939f468ca8ef59	Bacteria	Bacteria	Bacteroidota	Bacteroidia	Sphingobacteriales	Sphingobacteriaceae	Pedobacter		0.93	TACGGAGGATCCAAGCGTTATCCGGATTTATTGGGTTTAAAGGGTGCGTAGGCGGCCTATTAAGTCAGGGGTGAAAGACGGTGGCTCAACCATCGCAGTGCCCTTGATACTGATGGGCTTGATTACACTTGAGGTAGGCGGAATGTGACAAGTAGCGGTGAAATGCATAGATATGTCACAGAACACCAATTGCGAAGGCAGCTTACTAAGGTGTCAATGACGCTGAGGCACGAAAGCGTGGGGATCAAACAGG	0	0	0	0	0	0	0	0	0	0	0	0	0	0	0	0	0	0	0	0	0	0	0	0	0	0	0	0	0	0	0	0	0.740626	0.638324	0	0	0	0.740626	0.0208932
a3717c0dd9bf611f735f6515e6c1dfce	Bacteria	Bacteria	Verrucomicrobiota	Kiritimatiellae	WCHB1-41				1	TACAGAGGTGGCAAGCGTTGTTCGGATTTACTGGGCGTAAAGGGTGCGTAGGTGGTATTGTGTGTCGGTCGTGAAAGCTCACCGCTCAACGGTGAAAGTGCGTCCGAAACTACAAAACTAGAGTGCAGGAGAGGAGAGCGGAATACTTGGTGTAGCGGTGGAATGCGTTGAGATCAAGTAGAACACCGGTGGCGTAGGCGGCTCTCTGGAATGTAACTGACACTGAGGCACGAAAGTTGGGGGAGCAAACAGG	0.0547556	0.062164	0.0515606	0.0812907	0.0755656	0.0501145	0.0458477	0.0233324	0.0114425	0	0	0	0	0.043965	0.0473957	0.0828887	0.109229	0.123884	0.12172	0.103011	0.0796672	0.0957479	0.141428	0.100456	0.0392938	0.0339221	0.0415811	0.0876064	0	0	0.0325866	0.0558214	0	0	0.457143	0.736951	0	0.736951	0.0453087
761ead633066299a844718a936a73d40	Bacteria	Bacteria	Desulfobacterota	Desulfobulbia	Desulfobulbales	Desulfobulbaceae	Desulfobulbus		0.96	TACGGAGGGTGCAAGCGTTGTTCGGAATTACTGGGCGTAAAGGGCGCGTAGGCGGTTTGATAAGTCAGATGTGAAAGCCCACGGCTTAACCGTGGAAGTGCATTTGATACTGTCAGACTTGAGTACCAGAGGGGAAAGTGGAATTCCCGGTGTAGAGGTGAAATTCGTAGATATCGGGAGGAATACCGGTGGCGAAGGCGACTTTCTGGCTGAGTACTGACGCTGAGGCGCGAAAGCGTGGGGAGCAAACAGG	0.223078	0.198253	0.0257803	0.0482233	0.660088	0.73561	0.0875274	0	0.0171638	0	0.0219234	0	0	0	0	0	0	0	0	0	0	0.0130565	0	0.0103032	0	0	0	0	0	0	0	0	0	0	0.297143	0.262703	0.0699749	0.73561	0.0404671
20928cceb9fe86118453db1e89b48015	Bacteria	Bacteria	Desulfobacterota	Desulfuromonadia	Geobacterales	Geobacteraceae	Geobacter		0.98	TACGGGGGGTGCAAGCGTTGTTCGGAATTATTGGGCGTAAAGCGCGTGTAGGCGGTTTGATTAGTCTGATGTGAAAGCCCTGGGCTCAACCCAGGAAGTGCATTGGATACTGTCAGACTTGAATACGGGAGAGGGTAGTGGAATTCCTAGTGTAGGAGTGAAATCCGTAGATATTAGGAGGAACACCGGTGGCGAAGGCGGCTGCCTGGACCGATATTGACGCTGAGACGCGAAAGCGTGGGTAGCAAACAGG	0.115595	0.0789651	0.103121	0.129514	0.0822332	0.0608534	0	0	0.0781906	0.0602047	0.0895206	0.0720124	0.325404	0.165714	0.246957	0.214992	0.421673	0.519031	0.599585	0.279601	0.407188	0.735518	0.429522	0.401824	0.264578	0.260069	0.174121	0.136885	0	0	0.0773931	0.0691122	0	0	0	0	0	0.735518	0.100169
7a9eec99564d70df67d5f4a7b43962b7	Bacteria	Bacteria	Bacteroidota	Bacteroidia	Bacteroidales	Prolixibacteraceae	BSV13		1	TACGGAGGGTGCAAGCGTTATCCGGATTTATTGGGTTTAAAGGGTGCGTAGGCGGCTTTTTAAGTCAGTGGTGAAATCCTGCAGCTCAACTGTAGAACAGCCATTGAAACTGAAAGGCTTGAGTGATCTTGAGGTAGGCGGAATGTGTAGTGTAGCGGTGAAATGCTTAGATATTACACAGAACACCGATTGCGAAGGCAGCTTACTAAGGGTTTACTGACGCTGATGCACGAAAGCGTGGGGATCAAACAGG	0.214967	0.206653	0.137495	0.126758	0.182247	0.148554	0.0187559	0.0362948	0.0553055	0	0.038366	0.0702121	0.0561041	0.189388	0.0848134	0.160597	0.147332	0.164467	0	0.250169	0.106223	0.191496	0.188571	0.164851	0.138838	0.185441	0.116947	0.221754	0	0	0.105906	0.154173	0	0	0.731429	0.61113	0	0.731429	0.0788672
e1664fbc297a312ba966923bfe185845	Bacteria	Bacteria	Bacteroidota	Bacteroidia	Cytophagales	Spirosomaceae	Pseudarcicella		1	TACGGAGGGTGCAAGCGTTGTCCGGATTTATTGGGTTTAAAGGGTGCGCAGGTGGTTTATTAAGTCAGTGGTGAAAGACGGTCGCTCAACGATTGCAGTGCCATTGAAACTAGTAGACTTGAGTAAAGTAGAGGTGGGCGGAATTGATAGTGTAGCGGTGAAATGCATAGATATTATCAAGAACTCCAATTGCGTAGGCAGCTCACTTGGCTTTTACTGACACTCATGCACGAAAGTGTGGGTATCAAACAGG	0.0202799	0.0403226	0.0464045	0.0427121	0	0.0268471	0.0229238	0.0129624	0.0286063	0.0648358	0.0310582	0.0162028	0.0504937	0.0574926	0	0.0777081	0.144791	0.0790294	0.135245	0.135386	0.0885191	0.0957479	0.109999	0.113335	0.0419133	0.0859359	0.0753658	0.0602294	0.568265	0.585789	0.191446	0.146199	0.712853	0.622943	0.137143	0.0594539	0	0.720425	0.174445
1bc46069f39e77648b34fd3c516565c2	Bacteria	Bacteria	Proteobacteria	Alphaproteobacteria	Rickettsiales				0.56	TACATAGGGTGCTAGCGTTACTCGGAATTACTGGGCGTAAAGAATATGTAGGAGGATTGGTAAGTCAGTGGTGTAATACCCAAGCTCAACTTGGGTGCTGCTTCTGATACTGCTAATCTAGAGTAAGATAGAGGATAGCGGAATTCTTAGTGTAGGGGTAAAATCCGTAGATATTAAGAGGAACACCAAAAGCGAAGGCAGCTATCTGGGTCTTTACTGACTCTGAGATATGAAAGCGTGGGGAGCAAACAGG	0.0425877	0.0537634	0.139214	0.103336	0	0.0107388	0.0166719	0.0207399	0.0724693	0.0509424	0.0292312	0.0252043	0.201975	0.125131	0.207045	0.132104	0.246399	0.164467	0.387702	0.359066	0.708153	0.557079	0.492379	0.448188	0.180751	0.0746286	0.213103	0.169737	0	0	0.179226	0.167464	0	0	0	0.0138265	0	0.708153	0.0847473
fa743d03a943c0e715807b028b345bfd	Bacteria	Bacteria	Acidobacteriota	Holophagae	Holophagales	Holophagaceae			1	TACAGAGGGGGCAAGCGTTATTCGGAATTATTGGGCGTAAAGGGCGCGTAGGCGGTTTTTTAAGTCAGATGTGTAATCCCCGAGCTCAACTTGGGAACTGCATCTGAGACTGGAAGGCTAGAGTACTGGAGAGGGTGGTAGAATTCCACGTGTAGCGGTGAAATGCGTAGAGATGTGGAGGAATACCAGTGGCGAAGGCGGCCACCTGGACAGTAACTGACGCTGAGGCGCGAAAGTGTGGGTAGCAAACAGG	0.0912594	0.120968	0.464045	0.479478	0.0688981	0.082331	0.26675	0.261841	0	0	0.0950015	0.0702121	0	0	0	0	0	0	0	0	0	0	0	0	0	0	0	0	0	0	0	0	0	0	0	0.027653	0.526756	0.707216	0.0713621
58c2198b27fb4162762f578241260fa1	Bacteria	Bacteria	Verrucomicrobiota	Verrucomicrobiae	Verrucomicrobiales	Rubritaleaceae	Luteolibacter		0.98	TACGAAGGTCCCGAGCGTTGTTCGGAATCACTGGGCGTAAAGGGAGCGTAGGCGGCGTGGAAAGTCAGATGTGAAATCCCAGAGCTTAACTCTGGAACTGCATCCGATACTACCATGCTAGAGTATTGGAGGGGTAACTGGAATTCTCGGTGTAGCAGTGAAATGCGTAGATATCGAGAGGAACACTCGTGGCGAAAGCGAGTTACTGGACAATTACTGACGCTGAGGCTCGAAGGCCAGGGGAGCAAAAGGG	0	0	0	0	0	0	0	0	0	0	0	0	0	0	0	0	0	0	0	0	0	0	0	0	0	0	0	0	0	0	0	0	0.706681	0.553727	0	0	0	0.706681	0.0263359
aa8e3733bf67ba136e72c6f7fdaa384c	Bacteria	Bacteria	Bacteroidota	Bacteroidia	Sphingobacteriales	NS11-12 marine group			0.99	TACGTAGGATCCAAGCGTTGTCCGGATTTATTGGGTTTAAAGGGTGCGCAGGCGGCCTGATAAGTCAGTGGTGAAAGCCCGTTGCTTAACAACGGAATTGCCATTGATACTGTCGGGCTTGAGTACAGTTGAGGTTGGCGGAATGTATCATGTAGCGGTGAAATGCTTAGATATGATACAGAACACCGATTGCGAAGGCAGCTGACTAAGCTGTTACTGACGCTCAGGCACGAAAGCGTGGGGATCAAACAGG	0	0	0	0	0	0	0	0	0	0	0	0	0	0	0	0	0	0	0	0	0	0	0	0	0	0	0.00519764	0	0.117572	0.102513	0	0	0.703595	0.549112	0	0	0	0.703595	0.0333589
af310bff1abf3d17283f7629193eda66	Bacteria	Bacteria	Acidobacteriota	Holophagae	Holophagales	Holophagaceae	Geothrix		1	TACAGAGGGGGCAAGCGTTATTCGGAATTATTGGGCGTAAAGGGCGCGTAGGCGGTGATTCAAGTTGGATGTGTAATCCCCGAGCTCAACTTGGGAACTGCATCCAAGACTGGATCGCTAGAGTGCTGGAGAGGGTGGTGGAATTCCTCGTGTAGCGGTGAAATGCGTAGAGATGAGGAGGAACACCAGTGGCGAAGGCGGCCACCTGGACAGTAACTGACGCTGAGGCGCGAAAGTGTGGGTAGCAAACAGG	0	0	0	0	0	0	0	0	0	0	0	0	0	0	0	0	0	0	0	0	0	0	0	0	0	0	0	0	0	0	0	0	0	0	0	0	0.701693	0.701693	0.0125797
acebb881e65a3c3ae05610380ebabf1d	Bacteria	Bacteria	Proteobacteria	Alphaproteobacteria	Azospirillales	Azospirillaceae	Azospirillum		1	TACGAAGGGGGCTAGCGTTGTTCGGAATTACTGGGCGTAAAGGGCGCGTAGGCGGTCCGCTCAGTCAGAAGTGAAAGCCCCGGGCTCAACCTGGGAATTGCTTTTGATACTGGTGGACTTGAGTTCCGGAGAGGATGGTGGAATTCCCAGTGTAGAGGTGAAATTCGTAGATATTGGGAAGAACACCGGTGGCGAAGGCGGCCATCTGGACGGACACTGACGCTGAGGCGCGAAAGCGTGGGGAGCAAACAGG	0	0	0	0	0	0	0	0	0	0	0	0	0	0	0	0	0	0	0	0	0	0	0	0	0	0	0	0	0	0	0	0	0	0	0	0	0	0.695258	0.0202307
dc3835d12dc9edc210bddff9c66bf356	Bacteria	Bacteria	Bacteroidota	Bacteroidia	Chitinophagales	Saprospiraceae	Candidatus Aquirestis		1	TACGGAGGGTGCAAGCGTTATCCGGAATCACTGGGTTTAAAGGGTGCGTAGGCGGCCAGATAAGTCAGAGGTGAAAGTTTCCGGCTCAACCGGGAGATTGCCTTTGATACTGTTTGGCTTGAATCAGATTGAGGTTGGCGGAATGTGACATGTAGCGGTGAAATGCATAGATATGTCATAGAACATCGATTGCGAAGGCAGCTGGCTGGATCTGTATTGACGCTGAGGCACGAAAGCGTGGGGAGCAAACAGG	0	0	0	0	0	0	0	0	0	0	0	0	0	0	0	0	0	0	0	0	0	0	0	0	0	0	0	0	0.0955274	0.13766	0	0.0132908	0.691251	0.599871	0	0.0221224	0	0.691251	0.054737
2c079e24dc2f522c954ee445ac382624	Bacteria	Bacteria	Proteobacteria	Alphaproteobacteria	Rhodobacterales	Rhodobacteraceae	Rhodobacter		0.76	TACGGAGGGGGCTAGCGTTATTCGGAATTACTGGGCGTAAAGCGCACGTAGGCGGATTGAAAAGTCAGAGGTGAAATCCCAGAGCTCAACTTTGGAACTGCCTTTGAAACTCTCAGTCTTGAGGTCGAGAGAGGTGAGTGGAATTCCGAGTGTAGAGGTGAAATTCGTAGATATTCGGAGGAACACCAGTGGCGAAGGCGGCTCACTGGCTCGATACTGACGCTGAGGTGCGAAAGCGTGGGGAGCAAACAGG	0	0	0	0	0	0	0	0	0	0	0	0	0	0	0	0	0	0	0	0	0	0	0	0	0	0	0	0	0.029393	0.049792	0.0325866	0.0292398	0.324024	0.364537	0	0	0	0.689191	0.0504927
24abce8f90aa54e03e801aa05270f9fc	Bacteria	Bacteria	Verrucomicrobiota	Verrucomicrobiae	Opitutales	Opitutaceae	IMCC26134		1	TACAGAGACTGCAAGCGTTATTCGGATTCACTGGGCGTAAAGGGTGCGCAGGTGGCCAAGTGTGTCAGGTGTGAAATCCCGGGGCTTAACCCCGGAACTGCGCCTGAAACTGCTTGGCTAGAGCATTGGAGAGGGTAGTGGAATTCACGGTGTAGCAGTGAAATGCGTAGATATCGTGAGGAACACCAGAGGCGAAGGCGACTACCTGGACAATTGCTGACACTCAGGCACGAAAGCGTGGGGAGCCAAAGGG	0	0	0	0	0	0	0	0	0	0	0	0	0	0	0	0	0	0	0	0	0	0	0	0	0	0	0	0	0	0	0	0	0.589415	0.687544	0	0	0	0.687544	0.0193479
9e6b2ade1feeab3caefab643d6fb06d2	Bacteria	Bacteria	Verrucomicrobiota	Omnitrophia	Omnitrophales	Omnitrophaceae	Candidatus Omnitrophus		1	TACAGAGGTGGCGAGCGTTACTCGGATTTATTGGGTGTAAAGGGCAAGTAGGCGTCTTGACAAGTTAGGAGTGAAATCCTGCAGCTCAACTGCAGAACTGCTTTTAAAACTGTTAAGATTGAGACTGGGAGAGGAAAGCGGAATTCTCGGTGTAAGAGTGAAATCTGTAGATATCGAGAGGAACACCAGTGGCGAAGGCGGCTTTCTGGTCCAGTACTGACGCTGAATTGCGAAAGCTAGGGGAGCAAACAGG	0.0162239	0	0.0240616	0	0	0	0	0	0.0171638	0	0	0	0	0	0	0	0	0	0	0	0	0	0	0.0386369	0	0	0	0	0	0	0	0	0	0	0.685714	0.0788109	0	0.685714	0.0130396
3eeb4a6278652363d350b5391ebeb470	Bacteria	Bacteria	Proteobacteria	Gammaproteobacteria	Burkholderiales	Comamonadaceae	Limnohabitans		0.94	TACGTAGGGTGCAAGCGTTAATCGGAATTACTGGGCGTAAAGCGTGCGCAGGCGGTTATATAAGTCAGATGTGAAATCCCCGGGCTCAACCTGGGAACTGCATTTGAGACTGTATAGCTAGAGTACGGTAGAGGGGGATGGAATTCCGCGTGTAGCAGTGAAATGCGTAGATATGCGGAGGAACACCGATGGCGAAGGCAATCCCCTGGACCTGTACTGACGCTCATGCACGAAAGCGTGGGGAGCAAACAGG	0	0	0	0	0	0	0	0	0	0	0	0	0.13465	0.0676384	0.187088	0.0984303	0	0	0.0631142	0	0.0486855	0	0	0	0.157175	0.115335	0.142935	0.0793933	0.235144	0.251889	0.142566	0.124934	0.499923	0.569108	0	0	0	0.685357	0.132188
78c1678dd099b7141d967ed423a99dd9	Bacteria	Bacteria	Proteobacteria	Gammaproteobacteria	Burkholderiales	Nitrosomonadaceae	Ellin6067		1	TACGTAGGGTGCGAGCGTTAATCGGAATTACTGGGCGTAAAGCGTGCGCAGGCGGTTTTGTAAGCCAGATGTGAAATCCCCGGGCTTAACCTGGGAATGGCATTTGGGACTGCAAGGCTCGAGTATGGCAGAGGGGACTAGAATTCCTGGTGTAGCAGTGAAATGCGTAGATATCAGGAGGAATACCGATGGCGAAGGCAGGTCCCTGGGTTAATACTGACGCTCATGCACGAAAGCGTGGGGAGCAAACAGG	0	0	0	0	0	0	0	0	0	0	0	0	0	0	0	0	0	0	0	0	0	0	0	0	0	0	0	0	0	0	0	0	0	0	0	0	0.682256	0.682256	0.0103372
dc17a99d06059905b9fe7239b0b6072a	Bacteria	Bacteria	Planctomycetota	Planctomycetes	Gemmatales	Gemmataceae			0.99	GACGAACCGTGCGAACGTTGTTCGGAATCACTGGGCTTAAAGGGTGCGTAGGCGGAATGGCAAGTCGGAGGTGAAAGCCCCCAGCTTAACTGGGGAAGTGCCCTCGATACTGCTGTTCTCGAGAGAGGTAGGGGCGTGTGGAACTTCCGGTGGAGCGGTGAAATGCGTAGATATCGGAAGGAACGCCGGTGGCGAAAGCGATGCGCTGGACCTTTTCTGACGCTGAGGCACGAAAGCTAGGGGAGCGAACGGG	0.00405597	0.0218414	0	0.0110225	0	0.00894903	0	0	0	0	0.00913476	0	0.0785458	0	0.00498902	0	0.0076206	0.0170874	0	0.0088295	0	0.0174087	0	0.0103032	0.0340546	0.0158303	0	0.0136885	0.0734826	0.155234	0.0162933	0.0292398	0.12961	0.147661	0	0.0359488	0	0.676188	0.170916
cc6d5bb67558ce5d84adf1d6c0ea94d0	Bacteria	Bacteria	Bacteroidota	Bacteroidia	Chitinophagales	Chitinophagaceae	Edaphobaculum		0.98	TACGGAGGGTGCAAGCGTTATCCGGATTTACTGGGTTTAAAGGGTGTGTAGGCGGGTCATTAAGTCAGTGGTGAAATCTCCGAGCTTAACTTGGAAACTGCCATTGATACTATTGATCTTGAATTTTGTTGAGGTAGACGGAATAAGTCATGTAGCGGTGAAATGCATAGATATGACTTAGAACACCAATTGCGAAGGCAGTTTACTAAACAAACATTGACGCTGAGGCACGAAAGCGTGGGGATCAAACAGG	0	0	0	0	0	0	0	0	0.00381417	0.00926226	0	0	0	0.0169096	0.00498902	0.0129514	0.0177814	0.0170874	0	0	0	0	0.0104761	0.0103032	0	0	0	0.0082131	0.553569	0.673657	0.01222	0.00797448	0	0	0	0.00553059	0	0.673657	0.13809
4e7e15b4de79a0edc824ec203cdcdfbb	Bacteria	Bacteria	Proteobacteria	Alphaproteobacteria	Rhizobiales	Xanthobacteraceae	Rhodopseudomonas	parapalustris	0.97	TACGAAGGGGGCTAGCGTTGCTCGGAATCACTGGGCGTAAAGGGTGCGTAGGCGGGTCTTTAAGTCAGAGGTGAAAGCCTGGAGCTCAACTCCAGAACTGCCTTTGATACTGAGGGTCTTGAGTATGGGAGAGGTGAGTGGAACTGCGAGTGTAGAGGTGAAATTCGTAGATATTCGCAAGAACACCAGTGGCGAAGGCGGCTCACTGGCCCATTACTGACGCTGAGGCACGAAAGCGTGGGGAGCAAACAGG	0	0	0	0	0	0	0	0	0	0	0	0	0	0	0	0	0	0	0	0	0	0	0	0	0	0	0	0	0	0	0	0	0	0	0	0	0	0.671755	0.0101781
6b41f484845c5c347df1a78ad2153ced	Bacteria	Bacteria	Bacteroidota	Bacteroidia	Sphingobacteriales	Lentimicrobiaceae			1	TACGGAGGATCCAAGCGTTATCCGGATTCATTGGGTTTAAAGGGTGCGCAGGCGGAATGATAAGTCAGTGGTGAAATCTCTCGGCTCAACTGAGAAACTGCCATTGATACTGTCGTTCTTGAGTACACTTGGAGTGGGCGGAATGTGTCATGTAGCGGTGAAATGCTTAGATATGACACAGAACACCGATCGCGAAGGCAGCTCACTAAGTTGTAACTGACGCTCAGGCACGAAAGCGTGGGGATCAAACAGG	0.154127	0.189852	0.115152	0.104713	0.226697	0.209407	0.0520996	0.0544422	0.0762835	0.0787292	0.0621163	0.0486084	0.0392729	0.0473469	0	0.0388541	0.0711256	0.0640779	0.0721306	0.0941814	0.0398336	0.073987	0.0838091	0.0901527	0.0288154	0.0474909	0.0259882	0.0766556	0	0	0.0203666	0.0398724	0	0	0.388571	0.342897	0.670593	0.670593	0.0564886
401cfcfcd4d901b6927bdda16869deb8	Bacteria	Bacteria	Cyanobacteria	Cyanobacteriia	Cyanobacteriales	Microcystaceae	Microcystis PCC-7914		0.66	TACGGAGGATGCAAGCGTTATCCGGAATCATTGGGCGTAAAGCGTCCGCAGGTGGTAATGTAAGTTCTTAGTTAAAGACAGAAGCTCAACTTCTGAAAGGCTAAGAAAACTGCATAACTAGAGGCAGGTAGGGGTAGCAGGAATTCCCAGTGTAGCGGTGAAATGCGTAGAGATTGGGAAGAACATCGGTGGCGAAAGCGTGCTACTGGGCTGAGCCTGACACTGAGGGACGAAAGCTAGGGGAGCGAAAGGG	0.0283918	0.015121	0.0103121	0.00964466	0.0133351	0	0.0104199	0	0.0171638	0.0069467	0	0.00900155	0	0.0372011	0	0	0.0101608	0.0170874	0	0.00588633	0	0	0	0.0103032	0.0235763	0	0.00779646	0.0109508	0.0538872	0.0322184	0.105906	0.175439	0.206758	0.195343	0	0.0304183	0	0.670264	0.0781804
adfb67f460d65aa8614bed0880411c61	Bacteria	Bacteria	Proteobacteria	Gammaproteobacteria	Burkholderiales	Rhodocyclaceae	Ferribacterium	limneticum	1	TACGTAGGGTGCGAGCGTTAATCGGAATTACTGGGCGTAAAGCGTGCGCAGGCGGTTTGTTAAGATAGGCGTGAAATCCCCGGGCTCAACCTGGGAACTGCGTTTATGACTGGCAGGCTAGAGTATGGCAGAGGGGGGTGGAATTCCACGTGTAGCAGTGAAATGCGTAGAGATGTGGAGGAACACCGATGGCGAAGGCAGCCCCCTGGGCCAATACTGACGCTCATGCACGAAAGCGTGGGTAGCAAACAGG	0	0	0	0	0	0	0	0	0	0	0	0	0	0	0	0	0	0	0	0	0	0	0	0	0	0	0	0	0	0	0	0	0	0	0	0	0	0.661251	0.0277709
52f00b06dd9754298ed46da86a57d7dd	Bacteria	Bacteria	Bacteroidota	Bacteroidia	Bacteroidales	Prolixibacteraceae	WCHB1-32		1	TACGGAGGATGCAAGCGTTATCCGGATTCATTGGGTTTAAAGGGTGCGTAGGCGGCTTTTTAAGTCAGTGGTGAAATCCTGCCGCTTAACGGTAGAATTGCCATTGATACTGAAAAGCTTGAGTACAATTGAGGTAAGCGGAATGTGTAGTGTAGCGGTGAAATGCTTAGATATTACACAGAACACCAATTGCGAAGGCAGCTTACTAAACTGTTACTGACGCTGATGCACGAAAGCGTGGGGAGCGAACAGG	0	0	0	0	0	0	0	0	0	0	0	0	0	0	0	0	0	0	0	0	0	0	0	0	0	0	0	0	0	0	0	0	0	0	0	0	0	0.651042	0.0182242
4914017d1e8b57acadaa5106cf9d8c29	Bacteria	Bacteria	Chloroflexi	Anaerolineae	Anaerolineales	Anaerolineaceae			0.86	AACGTAGGAGGCGAGCGTTATCCGGATTTACTGGGCGTAAAGCGTGTGTAGGCGGTACGGCAAGTTGGATGTGAAAGCTCCTGGCTTAACTAGGAGAGGTCGTTCAATACTACCGAACTTGAGGGCATCAGAGGAGAGTGGAATTCCCGGTGTAGTGGTGAAATGCGTAGATATCGGGAGGAACACCAGTGGCGAAAGCGGCTCTCTGGGATGCATCTGACGCTCAGACACGAAAGCTAGGGTAGCGAACGGG	0.0770635	0.131048	0.13062	0.14467	0.0733431	0.0536942	0.0250078	0.0440723	0.0381417	0.0254712	0.0255773	0.0306053	0.081351	0.040583	0	0	0.119389	0.217865	0.135245	0.273715	0.243427	0.187144	0.167618	0.19576	0	0	0	0	0	0	0	0.0212653	0	0	0.571429	0.645697	0.174937	0.645697	0.0587082
a904a3989c100cf31ec1be5cb52a85d0	Bacteria	Bacteria	Patescibacteria	Parcubacteria					1	TACGAGTGCCTCGAGCGTTATCCGGAATCATTGGGCGTAAAGGGTGTGCAGGCGGTCTTGTTAGTCTTCTGTTAAATTTCTCGGCTTAACCGGGAACCTGCAGGGGAAACGGCAAGACTCGAGGATGCGAGAGGTTAACGGAACTCATAGTGTAGCGGTGAAATGCGTTGATATTATGGGGAACACCAAATGCGAAGGCAGTTAACTGGAGCACTCCTGACGCTGAAACACGAAAGCGTGGGTAGCGAATGGG	0.0608396	0.0672043	0.0893716	0.0799129	0.0911233	0.119917	0.0166719	0.0518497	0.0705622	0.0578891	0.0511546	0.0504087	0.0897666	0.121749	0.0898024	0.09584	0.175274	0.147379	0.180326	0.153045	0.119501	0.152326	0.172856	0.123638	0.0812071	0.108551	0.127342	0.117721	0	0	0.154786	0.146199	0	0	0.64	0.239198	0	0.64	0.0612638
f5020a920c33ec0b9b52a4b8c121b7d8	Bacteria	Bacteria	Cyanobacteria	Cyanobacteriia	Thermosynechococcales	Thermosynechococcaceae	Cyanothece PCC 7425		1	GACGGAGGAGGCAAGCGTTATCCGGAATTATTGGGCGTAAAGCGTCCGCAGGTGGCTTCCCAAGTCTGTTGTCAAAGCCCAGGGCTCAACTCTGGATAGGCAATGGAAACTGGGTCGCTAGAGTATGGCAGGGGTAGAGGGAATTCCCGGTGTAGCGGTGAAATGCGTAGATATCGGGAAGAACACCAGTGGCGAAGGCGCTCTACTGGACCATAACTGACACTCATGGACGAAAGCTAGGGGAGCGAAAGGG	0.0223078	0.0252016	0.0481232	0.0385787	0.151131	0.121707	0.0395957	0.0466648	0.0247921	0	0.0255773	0.0432074	0.0757406	0	0.0473957	0.0155416	0.0330226	0.0469905	0.027049	0.0382612	0.0663893	0.0435218	0.0471426	0.0103032	0.0392938	0.0135688	0	0.0136885	0.340469	0.234316	0.142566	0.0717703	0.0648048	0.144584	0	0.0221224	0	0.637436	0.13884
96cdc2598420800428c9781e8fd9819e	Bacteria	Bacteria	Bacteroidota	Bacteroidia	Flavobacteriales	Crocinitomicaceae	Fluviicola		1	TACGGAGGGTGCAAGCGTTATCCGGAATCATTGGGTTTAAAGGGTCCGCAGGCGGGCGTATAAGTCAGTGGTGAAATCCTGCAGCTTAACTGCAGAACTGCCATTGATACTGTACGTCTTGAATTCGGTCGAAGTGGGCGGAATGTGTAGTGTAGCGGTGAAATGCATAGATATTACACAGAACACCGATAGCGAAGGCAGCTCACTAGGCCTGGATTGACGCTCAGGGACGAAAGCGTGGGGATCAAACAGG	0	0	0	0	0	0	0	0	0	0	0	0	0	0	0	0	0	0	0	0	0	0	0	0	0	0	0	0	0.120022	0.125945	0	0	0.632618	0.553727	0	0	0	0.632618	0.0309534
96e8c62d0c8552e811fead893d265742	Bacteria	Bacteria	Firmicutes	Clostridia	Lachnospirales	Lachnospiraceae			0.71	TACGTAGGGGGCAAGCGTTATCCGGAATTACTGGGTGTAAAGGGTACGTAGGCGGTATAGTAAGTCAGATGTGAAAGCCCCGGGCTCAACCTGGGGACTGCATTTGAAACTGCTTTACTAGAGTGCAGGAGAGGTAAGTGGAATTCCTAGTGTAGCGGTGAAATGCGTAGATATTAGGAGGAACACCAGTGGCGAAGGCGACTTACTGGACTGTAACTGACGCTGAGGTACGAAAGCGTGGGGAGCGAACAGG	0	0	0	0	0	0	0.0771074	0.101107	0	0	0.00913476	0.00540093	0	0	0	0	0	0	0	0	0	0	0	0	0	0	0	0	0	0	0	0	0	0	0	0	0	0.62864	0.0208576
22404d48e2cab8c051712512d1571eb0	Bacteria	Bacteria	Bacteroidota	Bacteroidia	Bacteroidales	Bacteroidetes BD2-2			0.94	TACGGAGGATCCAAGCGTTATCCGGATTTATTAGGTTTAAAGGGTGCGCAGGCGGCCCTATAAGTCAGTGGTGAAAGTTTGCGGCTCAACCGTAAAATTGCCATTGATACTGTAGGGCTTGAATATGGTAGAGGTAGGCGGAATGTGTAGTGTAGCGGTGAAATGCTTAGAGATTACACAGAACACCGATTGCGAAGGCAGCTTACTATGCCATGATTGACGCTGAGGCACGAAAGCGTGGGTAGCGAACAGG	0	0	0	0	0	0	0	0	0	0	0	0	0	0	0	0	0	0	0	0	0	0	0	0	0	0	0	0	0	0	0	0	0	0	0	0	0.627831	0.627831	0.00951258
e2b82a3e451a8e43e175bbeb3a56a713	Bacteria	Bacteria	Verrucomicrobiota	Verrucomicrobiae	Verrucomicrobiales	Verrucomicrobiaceae			0.9	TACGAAGGTCCCGAGCGTTGTTCGGAATCACTGGGCGTAAAGGGAGCGTAGGCTGCACGGTAAGTCAGATGTGAAAGCCCGGGGCTCAACCCCGGAACTGCATCCGATACTGCCGTGCTTGAGGACTGGAGAGGAGTCTGGAATTCACAGTGGAGCAGTGAAATGCGTAGATATTGTGAGGAACACTAGTAGCGAAGGCGAGACTCTGGACAGATCCTGACGCTGAGGCTCGAAGGCCAGGGGAGCAAACGGG	0.00811194	0.0100806	0	0.0137781	0	0	0	0	0	0	0	0	0.0504937	0.0202915	0	0.0207222	0.012701	0	0	0	0	0	0	0.00515159	0	0	0	0.027377	0.0220448	0.0292894	0	0.0132908	0.0432032	0.0522964	0	0.023505	0	0.626004	0.0954715
5f00bacc28ce993af3af1108aec67216	Bacteria	Bacteria	Bdellovibrionota	Bdellovibrionia	Bdellovibrionales	Bdellovibrionaceae	OM27 clade		0.98	TACAGAGGGTGCAAGCGTTGCTCGGATTTATTGGGCGTAAAGCGTGCGTAGACGGTATGGAAGGTCGGGCGTGAAATCCCTGGGCTCAACCCAGGAGCTGCGCTCGAAACCACCACACTCGAGTTCGGGAGAGGGAAGCGGAATTCCTAGTGTAGAGGTGAAATTCGTAGATATTAGGAGGAACACCGGTGGCGAAGGCGGCTTCCTGGCCCGATACTGACGTTCAGGCACGAAAGCGTGGGTAGCAAACAGG	0	0	0	0	0	0	0	0	0	0	0	0	0	0	0	0	0.0584246	0	0.0631142	0	0	0	0	0	0.0576308	0	0	0	0.494783	0.535997	0	0.10101	0	0	0	0	0	0.620633	0.058898
8c151c20a2ca15c89d2f062f41e38b96	Bacteria	Bacteria	Proteobacteria	Gammaproteobacteria	Burkholderiales	Rhodocyclaceae	Sulfuritalea		1	TACGTAGGGTGCGAGCGTTAATCGGAATTACTGGGCGTAAAGCGTGCGCAGGCGGTTATATAAGACAGATGTGAAATCCCCGGGCTTAACCTGGGAACTGCGTTTGTGACTGTATAACTTGAGTGTGGCAGAGGGGGGTGGAATTCCACGTGTAGCAGTGAAATGCGTAGAGATGTGGAGGAACACCGATGGCGAAGGCAGCCCCCTGGGTCAACACTGACGCTCATGCACGAAAGCGTGGGGAGCAAACAGG	0.265666	0.223454	0.151244	0.168093	0.111126	0.119917	0	0.0518497	0.139217	0.0764137	0.0913476	0	0.406755	0.476851	0.541309	0.48179	0.337846	0.326797	0.311063	0.282544	0.380632	0.322061	0.419046	0.350308	0.544873	0.361835	0.348242	0.221754	0	0	0.619145	0.611377	0	0	0	0.318009	0	0.619145	0.137281
dddc3d960ff8252d2e0ca3f90aee2737	Bacteria	Bacteria	Proteobacteria	Alphaproteobacteria	Rhizobiales	Xanthobacteraceae	Rhodopseudomonas		0.91	TACGAAGGGGGCTAGCGTTGCTCGGAATCACTGGGCGTAAAGGGTGCGTAGGCGGGTCTTTAAGTCAGAGGTGAAAGCCTGGAGCTCAACTCCAGAACTGCCTTTGATACTGGAGATCTTGAGTATGGGAGAGGTGAGTGGAACTGCGAGTGTAGAGGTGAAATTCGTAGATATTCGCAAGAACACCAGTGGCGAAGGCGGCTCACTGGCCCATTACTGACGCTGAGGCACGAAAGCGTGGGGAGCAAACAGG	0	0	0	0	0	0	0	0	0	0	0	0	0	0	0	0	0	0	0	0	0	0	0	0	0	0	0	0	0	0	0	0	0	0	0	0	0	0.617443	0.00935519
6254434493716f3e8a33ca02a548fb6d	Bacteria	Bacteria	Verrucomicrobiota	Omnitrophia	Omnitrophales	Omnitrophaceae	Candidatus Omnitrophus		1	TACAGAGGTGGCAAGCGTTGTTCGGATTTATTGGGCGTAAAGGGTCCGTAGGCGGCCTGGAAAGTTGGATGTGAAATCCCACAGCTTAACTGTGGAACTGCATTCAAAACTTCTAGGCTCGAGTGTGATAGGGGTAAAGGGAATTCCCGGTGTAAGGGTGAAATCTGCAGAGATCGGGAGGAACACCAGTCGCGAAGGCGCTTTACTGGATCACTACTGACGCTGAGGGACGAAAGCCAGGGGAGCAAACGGG	0	0.0302419	0.0292177	0.0496011	0.0755656	0.0590636	0.0312598	0.0648122	0.022885	0	0	0	0	0	0.0224506	0.0932498	0.0609648	0.0683498	0.175818	0.0794655	0	0	0	0.0489401	0	0	0.0701681	0.0602294	0	0	0	0	0	0	0.617143	0.478396	0	0.617143	0.0323912
cdcc3afd3d944a689480601359e3c039	Bacteria	Bacteria	Verrucomicrobiota	Verrucomicrobiae	Opitutales	Opitutaceae			1	TACAGAGACTGCAAGCGTTATTCGGATTCACTGGGCGTAAAGGGTGCGCAGGCGGCCAAATGTGTGAGGCGTGAAAGCCCGGGGCTTAACCCCGGAATTGCACCTCAAACTATTTGGCTAGAGCATTGGAGAGGGTAGCAGAATTCACGGTGTAGCAGTGAAATGCGTAGATATCGTGAGGAATACCAGAGGCGAAGGCGGCTACCTGGACAATTGCTGACGCTCAGGCACGAAAGCGTGGGGAGCAAAAGGG	0	0	0	0	0	0	0	0	0	0	0	0	0.0476885	0	0	0	0	0	0	0	0	0	0	0	0	0.038445	0	0	0.413952	0.386621	0	0.0318979	0.0277735	0.0261482	0	0	0	0.617087	0.0837326
5d5868c29b49d1b193f621384950ae8d	Bacteria	Bacteria	Actinobacteriota	Actinobacteria	Corynebacteriales	Mycobacteriaceae	Mycobacterium		1	TACGTAGGGTGCGAGCGTTGTCCGGAATTACTGGGCGTAAAGAGCTCGTAGGTGGTTTGTCGCGTTGTTCGTGAAATCTCACAGCTTAACTGTGAGCGTGCGGGCGATACGGGCAGACTGGAGTACTGCAGGGGAGACTGGAATTCCTGGTGTAGCGGTGGAATGCGCAGATATCAGGAGGAACACCGGTGGCGAAGGCGGGTCTCTGGGCAGTAACTGACGCTGAGGAGCGAAAGCGTGGGGAGCGAACAGG	0.168323	0.117608	0.0446858	0.114358	0.0866782	0.055484	0.0375117	0	0	0.0231557	0.0200965	0.00720124	0.0617145	0.0541107	0.0399122	0.0362638	0.0457236	0.061942	0.0450816	0.0412043	0.0398336	0.0304652	0.0523807	0.0386369	0.0471525	0	0.0233894	0	0.0857297	0.120087	0.0773931	0.0903775	0.0339454	0.0553727	0	0.150709	0.01555	0.614518	0.129926
384a1ddfc7237b0d7e28d839b673c656	Bacteria	Bacteria	Bacteroidota	Kryptonia	Kryptoniales	BSV26			1	TACGTAGGACCCAAGCGTTGTCCGGATTTACTGGGTGTAAAGGGAGCGCAGGCGGATTTATAAGTCGATGGTGAAATCTTGCGGCTCAACCGCAAAACAGCCGTCGATACTGTTAATCTTGAGTGTGGAAGAGAGTGGCGGAATTCATGGTGTAGCAGTGAAATGCGTAGATATCATGAAGAACACCGGTTGCGAAGGCGGCCACTTAGTCCATTACTGACGCTCATGCTCGAAAGCGTGGGGATCAAACAGG	0.436017	0.401546	0.281864	0.246628	0.297817	0.291738	0.0646035	0.0466648	0.173545	0.289446	0.0895206	0.11702	0.0785458	0.118367	0.0898024	0.0802984	0.177814	0.220001	0.144261	0.17659	0.119501	0.130565	0.267142	0.221518	0.0969246	0.119858	0.0987552	0.125934	0	0	0.0610998	0.116959	0	0	0.32	0.204632	0.612281	0.612281	0.095716
a381f0333e4b087bbf5bf606bcb0a631	Bacteria	Bacteria	Actinobacteriota	Actinobacteria	Frankiales	Sporichthyaceae	hgcI clade		0.98	TACATAGGGTGCAAGCGTTGTCCGGAATTATTGGGCGTAAAGAGCTCGTAGGTGGTTAGTTACGTCGGATGTGAAAATCTAGGGCTCAACCCTAGACCTGCATCCGATACGGGCTAGCTTGAGTTTGGTAGGGGAGACTGGAATTCCTGGTGTAGCGGTGGAATGCGCAGATATCAGGAGGAACACCAATGGCGAAGGCAGGTCTCTGGGCCAATACTGACACTGAGGAGCGAAAGTGTGGGGAGCGAACAGG	0.0547556	0.0436828	0.0257803	0.0261784	0.0266702	0.0322165	0	0.0285174	0.0419559	0.0277868	0.0475007	0.0378065	0.103793	0.0676384	0.137198	0.0699373	0.0431834	0.0448545	0.0631142	0.070636	0	0.0348174	0.0261904	0.0334853	0.0445329	0.0497524	0.057174	0.0684425	0.188605	0.292894	0.130346	0.0877193	0.611017	0.566032	0	0.0221224	0	0.611017	0.138591
5183d97b2862d0ab4cacfd081ab5d0fe	Bacteria	Bacteria	Proteobacteria	Alphaproteobacteria	Rickettsiales	Rickettsiaceae	Candidatus Megaira		1	GACGGAGGGGGCTAGCGTTGTTCGGAATTACTGGGCGTAAAGGGCGCGTAGGCGGATTAGTAAGTTGGGAGTGAAAGCCCGGGGCTTAACCTCGGAACTGCTTTCAAAACTGCTAGTCTTGAGTGAAGTAGGGGATGATGGAATTCCTAGTGTAGAGGTGAAATTCTTAGATATTAGGAGGAACACCGGTGGCGAAGGCGGTCATCTGGACTTCAACTGACGCTGAGGCGCGAAAGCGTGGGGAGCAAACAGG	0	0	0.00515606	0.00826685	0	0	0	0	0	0	0	0	0.0757406	0	0.00997805	0.0181319	0.0228618	0	0.0315571	0.0323748	0.0309817	0.0261131	0.0419046	0.0360611	0.00523917	0.0158303	0.0129941	0	0.367413	0.342686	0.101833	0.108985	0.330196	0.610638	0	0	0	0.610638	0.086969
f129c714a6cafe176cb9568355d03099	Bacteria	Bacteria	Cyanobacteria	Cyanobacteriia	Cyanobacteriales	Nostocaceae	Dolichospermum NIES41		0.69	TACGGAGGATGCAAGCGTTATCCGGAATGATTGGGCGTAAAGGGTCCGCAGGTGGCATTGTAAGTCTGCTGTTAAAGAGTTTGGCTCAACCAAATAAAAGCAGTGGAAACTACAAAGCTAGAGTTTGGTCGGGGCAGAGGGAATTCCTGGTGTAGCGGTGAAATGCGTAGATATCAGGAAGAACACCAGTGGCGAAGGCGCTCTGCTAGGCCGAGACTGACACTGAGGGACGAAAGCTAGGGGAGCGAATGGG	0	0	0	0	0.0133351	0	0	0	0.00572126	0.0115778	0.0109617	0.0144025	0	0	0	0.0103611	0.0330226	0.0213593	0	0.0382612	0.0663893	0	0.0471426	0.0180305	0	0.0180918	0	0.0109508	0.217998	0.251889	0.0407332	0.0611377	0.203672	0.183037	0	0.0152091	0	0.604499	0.053334
d34e21cd0ccea5e925bcaf63f781d389	Bacteria	Bacteria	Spirochaetota	Spirochaetia	Spirochaetales	Spirochaetaceae	Spirochaeta 2		0.91	CACGTAAGGGGCGAGCGTTGTTCGGAATTATTGGGCGTAAAGGGCACGCAGGCGGTTTTACAAGTCCGATGTTAAAGACCTGGGCTTAACTCAGGGAATGCGTTGGAAACTGTAAGACTAGAATCTTGGAGGGGGAGTCGGAATTCCTAGTGTAGGGGTGAAATCTGTTGATATTAGGAAGAACACCGGTGGCGAAGGCGGACTCCTGGCCGAAGATTGACGCTGAGGTGCGAAAGCATAGGGAGCAAACAGG	0	0	0	0	0	0	0	0	0	0	0	0	0	0	0	0	0	0	0	0	0	0	0	0	0	0	0	0	0	0	0	0	0	0	0	0	0	0.600794	0.0370636
916adc5619fafc4705b3e937d5b00c6f	Bacteria	Bacteria	Bacteroidota	Bacteroidia	Flavobacteriales	Flavobacteriaceae	Flavobacterium	aquatile	1	TACGGAGGATCCAAGCGTTATCCGGAATCATTGGGTTTAAAGGGTCCGTAGGCGGTTTAATAAGTCAGTGGTGAAATCTGGTCGCTCAACGATCAAACGGCCATTGATACTGTTAGACTTGAATTATTAGGAAGTAACTAGAATATGTAGTGTAGCGGTGAAATGCTTAGATATTACATGGAATACCAATTGCGAAGGCAGGTTACTACTAATGGATTGACGCTGATGGACGAAAGCGTGGGGAGCGAACAGG	0	0	0	0	0	0	0	0	0	0	0	0	0	0	0	0	0	0	0	0	0	0	0	0	0	0	0	0	0	0	0	0	0	0	0	0	0	0.59845	0.0340317
4c3c91a07e2685ea9eef6c712380549c	Bacteria	Bacteria	Proteobacteria	Gammaproteobacteria	Burkholderiales	Burkholderiaceae	Polynucleobacter	acidiphobus	0.99	TACGTAGGGTGCGAGCGTTAATCGGAATTACTGGGCGTAAAGCGTGCGCAGGCGGTTATACAAGACAGGCGTGAAATCCCCGGGCTTAACCTGGGAATGGCGTCTGTGACTGTATAGCTAGAGTGTGTCAGAGGGGGGTGGAATTCCACGTGTAGCAGTGAAATGCGTAGATATGTGGAGGAACACCAATGGCGAAGGCAGCCCCCTGGGATAACACTGACGCTCATGCACGAAAGCGTGGGGAGCAAACAGG	0	0	0	0	0	0	0	0	0	0	0	0	0	0	0	0	0	0	0	0	0	0	0	0	0	0	0	0	0	0	0	0	0.330196	0.598333	0	0	0	0.598333	0.0191694
1bf3423d5feba55ffc14a7702390d783	Bacteria	Bacteria	Spirochaetota	Spirochaetia	Spirochaetales	Spirochaetaceae			0.99	CACGTAGGGGGCGAGCGTTGTTCGGAATTACTGGGCGTAAAGGGCATGTAGGCGGCCTTGTAAGCCTGGCGTGAAAGTCACTGGCTCAACCAGTGGATTGCGTCGGGAACTGCAGGGCTTGAGTCACGGAGGGGAGAGTAGAATTCCTGGTGTAGGGGTGAAATCTGTAGAGATCAGGAAGAATACCAGTGGCGAAGGCGACTCTCTGGCCGATGACTGACGCTGAGGTGCGAAAGTGTGGGGATCAAACAGG	0.103427	0.129368	0.226866	0.166715	0.0955683	0.105599	0.0750234	0.090737	0.169731	0.111147	0.496931	0.597703	0.213196	0.311137	0.296847	0.253847	0.215917	0.168739	0.243441	0.267828	0.115075	0.235018	0.282856	0.252428	0.120501	0.248762	0.249487	0.268295	0	0	0.313646	0.396066	0	0	0.297143	0.236433	0	0.597703	0.111447
3d81ab7ab7fc40a7f0ef4b43941136ab	Bacteria	Bacteria	Bacteroidota	Bacteroidia	Flavobacteriales	NS9 marine group			1	TACGGAGGGTGCAAGCGTTATCCGGATTTATTGGGTTTAAAGGGTCCGTAGGCGGATCGTTAAGTCAGTGGTGAAAGCCCGCAGCTCAACTGCGGAACTGCCATTGATACTGGCGATCTTGAGTACAATTGAAGTGGGCGGAATGTGTGGTGTAGCGGTGAAATGCTTAGATATCACACAGAACACCGATTGCGAAGGCAGCTCACTAATTTGTAACTGACGCTGAGGGACGAAAGTGTGGGGATCAAACAGG	0	0	0	0	0	0	0	0	0	0	0	0	0	0	0	0	0	0	0	0	0	0	0	0	0	0	0	0	0.0563366	0.0380763	0	0	0.595587	0.504507	0	0	0	0.595587	0.0256606
d295b9a63b6148b9f4663819da1c914b	Bacteria	Bacteria	Proteobacteria	Gammaproteobacteria	Burkholderiales	Comamonadaceae	Curvibacter		0.84	TACGTAGGGTGCGAGCGTTAATCGGAATTACTGGGCGTAAAGCGTGCGCAGGCGGTTATGTAAGACAGATGTGAAATCCCCGGGCTCAACCTGGGAACTGCATTAGTGACTGCATAGCTGGAGTACGGCAGAGGGGGATGGAATTCCGCGTGTAGCAGTGAAATGCGTAGATATGCGGAGGAACACCGATGGCGAAGGCAATCCCCTGGGCCTGTACTGACGCTCATGCACGAAAGCGTGGGGAGCAAACAGG	0	0	0	0	0	0	0	0	0	0	0	0	0	0	0	0	0	0	0	0	0	0	0	0	0	0	0	0	0	0	0	0	0	0	0	0	0	0.594411	0.0287297
8b0204fa04e90882ab3d9af0b260fd10	Bacteria	Bacteria	Verrucomicrobiota	Verrucomicrobiae	Chthoniobacterales	Terrimicrobiaceae	Terrimicrobium		1	TACAGAGGTCTCAAGCGTTGTTCGGATTCATTGGGCGTAAAGGGTGCGCAGGCGGCGTGGAAAGTTGAGTGTGAAATCCCGGGGCTTAACCCCGGAACTGCACTCAATACTCCCATGCTAGAGGAATGTAGAGGAGAGTGGAATTCACGGTGTAGCAGTGAAATGCGTAGATATCGTGAGGAAGACCAGTTGCGAAGGCGACTCTCTGGGCATTTCCTGACGCTCATGCACGAAGGCCAGGGGAGCAAACGGG	0	0	0	0.0248006	0	0	0	0	0	0	0	0	0	0	0	0	0.0304824	0.0363108	0	0	0	0	0	0	0	0	0	0	0	0	0	0	0	0	0.594286	0.277912	0	0.594286	0.0146029
2b5c4d5f7042f7a58e388989d3aece64	Bacteria	Bacteria	Bacteroidota	Bacteroidia	Bacteroidales	FTLpost3			1	TACGGAGGATGCGAGCGTTATCCGGATTCATTGGGTTTAAAGGGTGCGCAGGCGGACTGATAAGTCAGTGGTGAAATCCCATAGCTCAACTATGGAACTGCCATTGATACTGTCAGACTAGAGTATAGATGACGTAGGCGGAATGCGACATGTAGCGGTGAAATGCTTAGATATGTCGCAGAACACCGATTGCGAAGGCAGCTTACGAAACTATAACTGACGCTCATGCACGAAAGCGTGGGGATCAAACAGG	0.265666	0.240255	0.101402	0.11298	0.59119	0.492196	0.260498	0.165919	0.122054	0.180614	0.0347121	0.0378065	0	0	0	0	0	0	0	0	0	0	0	0	0	0	0	0	0	0	0	0	0	0	0	0	0	0.59119	0.0394742
a2ab8e83ba2e9518a848ffa9ac218c15	Bacteria	Bacteria	Bacteroidota	Bacteroidia	Bacteroidales	Bacteroidetes BD2-2			0.84	TACGGAGGATGCAGGCGTTATCCGGATTTATTAGGTTTAAAGGGTGCGTAGGCGGTCTATTAAGTCAGCGGTGAAAGTTTGCAGCTTAACTGTAAAATTGCCATTGATACTGGTAGACTTGAATATGGTAGAGGTAGGCGGAATGTGTAGTGTAGCGGTGAAATGCTTAGATATTACACAGAACACCAATTGCGAAGGCAGCTTACTATGCCATTATTGACGCTGAGGCACGAAAGCGTGGGGAGCGAACAGG	0	0	0	0	0	0	0	0	0	0	0	0	0	0	0	0	0	0	0	0	0	0	0	0	0	0	0	0	0	0	0	0	0	0	0	0	0.590899	0.590899	0.00895302
34333aca18b9467c8d1c7abcb708c05b	Bacteria	Bacteria	Actinobacteriota	Actinobacteria	Frankiales	Sporichthyaceae	hgcI clade		0.99	TACATAGGGTGCAAGCGTTGTCCGGAATTATTGGGCGTAAAGAGCTCGTAGGTGGTTTATCACGTCGGATGTGAAATTCTGAGGCTCAACCTCGGACCTGCATTCGATACGGGCAAACTAGAGTGTGGTAGGGGAGACTGGAATTCCTGGTGTAGCGGTGGAATGCGCAGATATCAGGAGGAACACCAATGGCGAAGGCAGGTCTCTGGGCCATTACTGACACTGAGGAGCGAAAGCGCGGGGAGCGAACAGG	0.0385317	0.0352823	0.0481232	0.0303118	0.0377828	0.0572738	0	0	0.0286063	0.0301023	0.0548085	0.0450077	0.0925718	0.0744022	0.10477	0.0751179	0.0457236	0.0533983	0.0360653	0.0470907	0.0442595	0.0609305	0.0680949	0.0386369	0.0838267	0.0271377	0.0623717	0.0766556	0.342919	0.363189	0.118126	0.15949	0	0	0	0.0359488	0	0.587715	0.191501
0974ece5480d836053a626f11260ed4c	Bacteria	Bacteria	Bacteroidota	Bacteroidia	Bacteroidales	Prolixibacteraceae	WCHB1-32		1	TACGGAGGATGCAAGCGTTATCCGGATTCATTGGGTTTAAAGGGTGCGTAGGCGGCTCTTTAAGTCAGTGGTGAAATCCTGCCGCTTAACGGTAGAATTGCCATTGATACTGAAGAGCTTGAGTACAGTTGAGGTAGGCGGAATGTGTAGTGTAGCGGTGAAATGCTTAGATATTACACAGAACACCGATTGCGAAGGCAGCTTACTAAACTGTTACTGACGCTGATGCACGAAAGCGTGGGGAGCGAACAGG	0	0.0117608	0.0103121	0.0344452	0	0	0.31885	0.228139	0	0.0138934	0.0237504	0.0414071	0	0	0	0	0	0	0	0	0	0	0	0	0	0	0	0	0	0	0	0	0	0	0	0	0.577293	0.577293	0.0224557
5275f5487a35a7212b033846a7dd7632	Bacteria	Bacteria	Bacteroidota	Bacteroidia	Cytophagales	Microscillaceae			1	TACGTAGGTGGCGAGCGTTGTCCGGATTTATTGGGTTTAAAGGGTGCGTAGGCGGTCCCTTAAGTCAGTGGTGAAATACGGCAGCTCAACTGTCGAGGTGCCATTGATACTGAAGGACTTGAGTACAGTCGAGGTAGGCGGAATTGACGGTGTAGCGGTGAAATGCTTAGATATCGTCAAGAACACCGATAGCGAAGGCAGCTTGCTAGGCTGTAACTGACGCTGAGGCACGAAGGTGCGGGGATCAAACAGG	0.00608396	0	0	0	0	0	0.00416797	0	0.00572126	0	0.00548085	0	0	0	0	0	0	0	0	0.017659	0.0177038	0	0	0.0154548	0.00785875	0.0113074	0	0	0.281683	0.371976	0	0.0265816	0.101836	0.0984403	0	0.00414794	0	0.576209	0.0689405
4e49b06ab17745ddde240ca73eef71a1	Bacteria	Bacteria	Planctomycetota	Planctomycetes	Pirellulales	Pirellulaceae			1	GACGAACCGTACGAACGTTATTCGGAATTACTGGGCTTAAAGGGTGCGTAGGCGGTGCGGTAAGTTGGGTGTGAAAGCCCTCAGCTCAACTGAGGAATTGCACTCAAAACTACCGTGCTAGAGGGAGACAGAGGTAAGCGGAACTCAAGGTGGAGCGGTGAAATGCGTTGATATCTTGAGGAACACCGGTGGCGAAGGCGGCTTACTGGGTCTTTTCTGACGCTGAGGCACGAAAGCCAAGGTAGCAAACGGG	0.129791	0.105847	0.0464045	0.0909354	0.060008	0.0590636	0.0354277	0	0	0	0.0328851	0.0324056	0.193559	0.101458	0.134704	0.121743	0.0812864	0.0598061	0.085655	0.0618065	0.0885191	0.0957479	0.0838091	0.074698	0.102164	0.0746286	0.057174	0.0657048	0.0881791	0.131802	0.211813	0.236576	0.0432032	0.0938259	0	0.127204	0	0.572706	0.137698
316ae54c3b5bd9979e0f6bcf94f640f5	Bacteria	Bacteria	Proteobacteria	Gammaproteobacteria	Burkholderiales	Rhodocyclaceae	Propionivibrio		0.97	TACGTAGGGTGCGAGCGTTAATCGGAATTACTGGGCGTAAAGCGTGCGCAGGCGGTTGTGTAAGTCAGATGTGAAATCCCCGGGCTCAACCTGGGAACTGCATTTGAGACTGCACGGCTAGAGTGTAGCAGAGGGGGGTAGAATTCCACGTGTAGCAGTGAAATGCGTAGAGATGTGGAGGAATACCGATGGCGAAGGCAGCCCCCTGGGTTACTACTGACGCTCATGCACGAAAGCGTGGGGAGCAAACAGG	0.0385317	0.0369624	0.0309363	0.0248006	0	0.0232675	0	0	0	0	0	0	0	0	0	0	0	0	0	0	0	0	0	0	0	0	0	0	0	0	0	0	0	0	0	0	0.0427625	0.572507	0.032654
b2d236a6c8f5e8689803a0eb5e2b31a4	Bacteria	Bacteria	Bacteroidota	Bacteroidia	Bacteroidales	Prolixibacteraceae	BSV13		1	TACGGAGGGTGCAAGCGTTATCCGGATTTATTGGGTTTAAAGGGTGCGTAGGCGGCACTTTAAGTCAGTGGTGAAATCCTGCAGCTCAACTGTAGAACAGCCATTGAAACTGAAGTACTTGAGTAATCTTGAGGTAGGCGGAATGTGTAGTGTAGCGGTGAAATGCTTAGATATTACACAGAACACCGATTGCGAAGGCAGCTTACTAAGGATTTACTGACGCTGATGCACGAAAGCGTGGGGATCAAACAGG	0.34273	0.448589	0.115152	0.10058	0.386718	0.372279	0	0	0.167824	0.069467	0.0237504	0.0414071	0.13465	0.145423	0.107264	0.145055	0.37849	0.301166	0.247949	0.35318	0.20802	0.261131	0.309046	0.358035	0.0550113	0.149257	0.103953	0.139623	0	0	0.0977597	0.0717703	0	0	0.571429	0.460422	0.00583124	0.571429	0.101105
a4fda25f33dfcd56a26f52d9632e1c86	Bacteria	Bacteria	Proteobacteria	Gammaproteobacteria	Burkholderiales	Comamonadaceae			1	TACGTAGGGTGCGAGCGTTAATCGGAATTACTGGGCGTAAAGCGTGCGCAGGCGGTTATGCAAGACAGATGTGAAATCCCCGGGCTCAACCTGGGAGCTGCATTTGTGACTGCATGGCTAGAGTGCGGCAGAGGGGGATGGAATTCCGCGTGTAGCAGTGAAATGCGTAGATATGCGGAGGAACACCGATGGCGAAGGCAATCCCCTGGGCCTGCACTGACGCTCATGCACGAAAGCGTGGGGAGCAAACAGG	0	0	0	0	0	0	0	0	0	0	0	0	0	0	0	0	0	0	0	0	0	0	0	0	0	0	0	0	0	0	0	0	0	0	0	0	0	0.570565	0.0167472
3a95055df1d6c851d83ae8d8ab9983be	Bacteria	Bacteria	Proteobacteria	Gammaproteobacteria	Burkholderiales	Rhodocyclaceae			1	TACGTAGGGTGCGAGCGTTAATCGGAATTACTGGGCGTAAAGCGTGCGCAGGCGGTTTTTTAAGACAGGCGTGAAATCCCCGGGCTCAACCTGGGAACTGCGCTTGTGACTGGAAGGCTAGAGTACGGCAGAGGGGGGTGGAATTCCACGTGTAGCAGTGAAATGCGTAGAGATGTGGAGGAACACCAATGGCGAAGGCAGCCCCCTGGGTCGATACTGACGCTCATGCACGAAAGCGTGGGGAGCAAACAGG	0	0	0	0	0	0	0	0	0.020978	0	0	0	0	0	0	0	0	0	0	0	0	0	0	0	0	0	0	0	0	0	0	0	0	0	0	0	0	0.568987	0.0300233
3bb0bf5132b0f988573de9bd6059b22c	Bacteria	Bacteria	Proteobacteria	Gammaproteobacteria	Burkholderiales	Comamonadaceae			1	TACGTAGGGTGCAAGCGTTAATCGGAATTACTGGGCGTAAAGCGTGCGCAGGCGGTTATGTAAGACAGAGGTGAAATCCCCGGGCTCAACCTGGGAACTGCCTTTGTGACTGCATAGCTAGAGTACGGTAGAGGGGGATGGAATTCCGCGTGTAGCAGTGAAATGCGTAGATATGCGGAGGAACACCGATGGCGAAGGCAATCCCCTGGACCTGTACTGACGCTCATGCACGAAAGCGTGGGGAGCAAACAGG	0	0	0	0	0	0	0	0	0	0	0	0	0	0	0	0	0	0	0	0	0	0	0	0	0	0	0	0	0	0.0410052	0	0	0	0	0	0	0	0.56807	0.0297563
a1b5c22937f5d5a044f7d3d1769975c3	Bacteria	Bacteria	Campylobacterota	Campylobacteria	Campylobacterales	Arcobacteraceae	Pseudarcobacter	suis	1	TACGGAGGGTGCAAGCGTTACTCGGAATCACTGGGCGTAAAGAGCGTGTAGGCGGATATATAAGTCAGAAGTGAAATCCAATAGCTTAACTATTGAACTGCTTTTGAAACTGTATATCTAGAATGTGGGAGAGGTAGATGGAATTTCTGGTGTAGGGGTAAAATCCGTAGAGATCAGAAGGAATACCGATTGCGAAGGCGATCTACTGGAACATTATTGACGCTGAGACGCGAAAGCGTGGGGAGCAAACAGG	0	0	0	0	0	0	0	0	0	0	0	0	0	0	0	0	0	0	0	0	0	0	0	0	0	0	0	0	0	0	0	0	0.0246875	0	0	0	0	0.567146	0.0181011
cc6bb642e1ae30ce746a9a72b0fd93f0	Bacteria	Bacteria	Proteobacteria	Gammaproteobacteria	Methylococcales	Methylomonadaceae	Methylobacter		0.79	TACGGAGGGTGCAAGCGTTAATCGGAATTACTGGGCGTAAAGCGTGCGTAGGCGGTTCGTTAAGTCAGATGTGAAAGCCCCGGGCTCAACCTGGGAACTGCATTTGAAACTGGCGAACTAGAGTTTAGTAGAGGGGAGTGGAATTTCAGGTGTAGCGGTGAAATGCGTAGATATCTGAAGGAACACCAGTGGCGAAGGCGACTCCCTGGACTAAAACTGACGCTGAGGTACGAAAGCGTGGGTAGCAAACAGG	0.172379	0.178091	0.135776	0.184626	0.060008	0.0751718	0.0625195	0.0622197	0.0629339	0.0740981	0.036539	0	0.0645197	0.186006	0.122231	0.155416	0.269261	0.373788	0.247949	0.311976	0.190316	0.161031	0.29857	0.386369	0.117881	0.162826	0.467788	0.492786	0.0661343	0.0644368	0.411405	0.566188	0	0	0	0.189423	0	0.566188	0.0977931
df31fc8fda82253da5f973a029c1741f	Bacteria	Bacteria	Spirochaetota	Brevinematia	Brevinematales	Brevinemataceae	Brevinema		0.95	TACGTGAGGGGCGAGCGTTACTCGGAATTACTGGGCGTAAAGGGCGTGCAGGCGGTCTTTCAAGTCTAATGTTAAAACCCACGGCTTAACTGTGGATCTGCATTGGAAACTGTGAGACTTGAGTCTGGTGGAGGGTAATGGAATTCCCGGTGTAGCGGTGAAATGCGTAGATATCGGGAAGAACACCGAAGGCTAAAGCAGTTACCTATGCCAAGACTGACGCTGAGGCGCGAAAGCATGGGTATCAAACAGG	0	0	0.00515606	0	0	0	0	0	0	0	0	0	0	0	0	0	0	0	0	0	0	0	0	0	0	0	0	0	0	0	0	0	0	0	0	0	0.563687	0.563687	0.00861883
43dd638a8f5f0a672da28e741d7e12b9	Bacteria	Bacteria	Proteobacteria	Gammaproteobacteria	Burkholderiales	Comamonadaceae	Ideonella		0.79	TACGTAGGGTGCAAGCGTTAATCGGAATTACTGGGCGTAAAGCGTGCGCAGGCGGTTTTGTAAGACAGAGGTGAAATCCCCGGGCTTAACCTGGGAACTGCCTTTGTGACTGCAAAGCTTGAGTGCGGCAGAGGGGGATGGAATTCCGCGTGTAGCAGTGAAATGCGTAGATATGCGGAGGAACACCGATGGCGAAGGCAATCCCCTGGGCCTGCACTGACGCTCATGCACGAAAGCGTGGGGAGCAAACAGG	0	0	0	0	0	0	0	0	0	0	0	0	0	0	0	0	0.0355628	0	0	0	0	0	0	0.0309095	0.0340546	0	0	0	0.132269	0.169879	0	0	0.0493751	0.0907497	0	0	0	0.559333	0.0622208
ba773d8a1b7f1d3d71fa5533874fca01	Bacteria	Bacteria	Proteobacteria	Alphaproteobacteria	Rickettsiales	Rickettsiaceae			0.94	TACGAAGGGAGCTAGCGTTTTTCGGAATTACTGGGCGTAAAGCGCATGTAGGCGGCCAATTAAGTTGGAAGTGAAATCCCAGGGCTTAACCCTGGAGCTGCTTCCAAAACTGGTAGGCTAGAGAGTGATAGAGGATGGCGGAATTCCTAGTGTAGAGGTGAAATTCTTAGATATTAGGAGGAACATCAATGGCGAAGGCAGCCATCTGGGTCATTTCTGACGCTGAGATGCGAAAGCGTGGGGAGCAAACAGG	0	0	0	0	0	0	0	0	0	0	0	0	0	0.0135277	0	0	0	0	0	0	0	0	0	0	0	0	0	0	0.257189	0.275321	0	0.0132908	0	0.00922878	0	0	0	0.559229	0.0789729
48f6168a6143b5591d3fa1b72f87ce28	Bacteria	Bacteria	Verrucomicrobiota	Kiritimatiellae	WCHB1-41				1	TACAGAGGTGGCGAGCGTTGTTCGGATTTACTGGGCGTAAAGGGCGCGTAGGCGGCCGTGTGTGTGGGGTGTGAAATCTCCGGGCTCAACCCGGAAAGTGCGCCCCAAACTGCACGGCTCGAGTTCGGGAGGGGGGATCGGAATACAGGGTGTAGCGGTGAAATGCGTTGATATCCTGTAGAACACCGGTGGCGAAGGCGGATCCCTGGAACGAAACTGACGCTGAGGCGCGAAAGCAGGGGGAGCAAACAGG	0.0851754	0.0739247	0.116871	0.0950688	0.0822332	0.0948597	0.0604356	0.0518497	0.0629339	0.0995693	0.0475007	0.0954164	0	0.0946938	0.0573738	0.0854789	0.0990677	0.0982528	0	0.0941814	0.137205	0.143622	0.178094	0.108183	0	0.0949818	0.158528	0.10677	0	0	0.0733198	0.0877193	0	0	0.32	0.557207	0	0.557207	0.0524321
4e88579530afedc3ba64c33a96a9e9d6	Bacteria	Bacteria	Bacteroidota	Bacteroidia	Sphingobacteriales	Sphingobacteriaceae	Solitalea		0.99	TACGGAGGATCCAAGCGTTATCCGGATTTATTGGGTTTAAAGGGTGCGTAGGCGGCGTTGTAAGTCAGTGGTGAAAGTTTTCAGCTTAACTGGAAAATTGCCATTGATACTGCAGTGCTTGAGTATAGATGAGGTGGGCGGAATGTGTCATGTAGCGGTGAAATGCATAGATATGACACAGAACACCGATTGCGAAGGCAGCTCACTAAACTATAACTGACGCTGAGGCACGAAAGCGTGGGGATCAAACAGG	0	0	0	0.00964466	0	0	0	0	0.0190709	0.016209	0	0	0	0.0642565	0.0997805	0.0932498	0.0609648	0	0.0811469	0.035318	0	0.0435218	0.0628568	0.0540916	0.0890659	0.0836744	0.0597729	0.0438032	0.355166	0.41591	0.236253	0.257842	0.0216016	0.0399914	0	0.0110612	0	0.556449	0.113717
cee96bd7838b7da0a35a6cc5d6f62768	Bacteria	Bacteria	Campylobacterota	Campylobacteria	Campylobacterales	Sulfurospirillaceae	Sulfurospirillum		1	TACGGAGGGTGCAAGCGTTACTCGGAATCACTGGGCGTAAAGGATGCGTAGGCTGGAAATCAAGTCGAGAGTGAAATCCAACGGCTCAACCGTTGAACTGCTCTCGAAACTGATTACCTAGAATATGGGAGAGGTAGATGGAATTGGTGGTGTAGGGGTAAAATCCGTAGATATCACCAGGAATACCGATTGCGAAGGCGATCTACTGGAACATTATTGACGCTGAGGCATGAAAGCGTGGGGAGCAAACAGG	0	0	0	0	0	0	0	0	0	0	0	0	0	0	0	0	0	0	0	0	0	0	0	0	0	0	0	0	0	0	0	0	0	0	0	0	0	0.555451	0.016342
4fecdb809342a4fcf200afffd42ca2e3	Bacteria	Bacteria	Bacteroidota	Bacteroidia	Flavobacteriales	Crocinitomicaceae	Fluviicola		1	TACGGAGGGTGCAAGCGTTATCCGGAATCATTGGGTTTAAAGGGTCCGCAGGCGGGCATATAAGTCAGTGGTGAAAGCCTACAGCTCAACTGTAGAACTGCCATTGATACTGTAAGTCTTGAATTCGGTCGAAGTGGGCGGAATGTGTAGTGTAGCGGTGAAATGCATAGATATTACACAGAACACCGATAGCGAAGGCAGCTCACTAGGCCTGGATTGACGCTCAGGGACGAAAGCGTGGGGATCAAACAGG	0	0	0	0	0	0	0	0	0	0	0	0	0	0	0	0	0	0	0	0.0206022	0	0	0	0	0	0	0	0	0.333121	0.210884	0	0	0.0864064	0.0446058	0	0	0	0.548827	0.0785988
09b3ae637e15bbfc9f967f2628d0c1e5	Bacteria	Bacteria	Desulfobacterota	Syntrophia	Syntrophales	Syntrophaceae	Syntrophus		0.97	TACGGGGGGTGCAAGCGTTGTTCGGAATTATTGGGCGTAAAGAGCGTGTAGGCGGCCTGATGTGTCAGATGTGAAAGCCCTGGGCTTAACCCAGGAAGTGCATTTGAAACTGTCAGGCTTGAGTAGGGGAGAGGGAAGTGGAATTCCTGGTGTAGAGGTGAAATTCGTAGATATCAGGAGGAACACCGGTGGCGAAGGCGACTTCCTGGCCCTATACTGACGCTGAGACGCGAGAGCGTGGGTAGCAAACAGG	0.36301	0.351142	0.336862	0.338941	0.437836	0.381229	0.158383	0.171104	0.387139	0.321864	0.325197	0.394268	0.145871	0.355102	0.279385	0.251256	0.340387	0.269127	0.306555	0.244283	0.20802	0.243722	0.340475	0.352884	0.193849	0.235193	0.246888	0.328524	0	0	0.150713	0.106326	0	0	0.548571	0.331835	0	0.548571	0.14312
0cf422a60210c22dbdb5e23ff1ab79c3	Bacteria	Bacteria	Actinobacteriota	Actinobacteria	PeM15				1	TACGTAGGGTGCAAGCGTTGTCCGGATTTATTGGGCGTAAAGAGCTCGTAGGCGGTTAGTCACGTCGGATGTGAAAACCAGGAGCTTAACTCCTGGCCTGCATTCGATACGGGCTGACTAGAGTGTTGTAGGGGAGACTGGAACTCCTGGTGTAGCGGTGAAATGCGCAGATATCAGGAAGAACACCGGTGGCGAAGGCGGGTCTCTGGGCAACTACTGACGCTGAGGAGCGAAAGCGTGGGGAGCAAACAGG	0.170351	0.142809	0.0859343	0.0978244	0.0422279	0.0536942	0.0270918	0.0155549	0	0.0185245	0.0127887	0.00900155	0.252469	0.125131	0.0922969	0.129514	0.203216	0.164467	0.252457	0.141272	0.119501	0.161031	0.151904	0.141669	0.18861	0.0746286	0.0337847	0.0958195	0	0	0.219959	0.465178	0	0	0.548571	0.09402	0.0291562	0.548571	0.0669761
984b83e14e28ba64b223bfdd737fdee5	Bacteria	Bacteria	Chloroflexi	Anaerolineae	RBG-13-54-9				1	AACGTAGGTGGCGAGCGTTATCCGGATTCATTGGGCGTAAAGAGCTTGTAGGTGGCCAGATAAGTTTGACGTGAAAACTCCGGGCTTAACTTGGAGAGGCCGTTGAATACTGTATGGCTAGAGGATGTCAGAGGGAAGTAGAATTCCTGGTGTAGCAGTGAAATGCGTAGATATCAGGAGGAATACCCGTGGCGAAGGCGGCTTCCTGGGGCACACCTGACACTGAGAAGCGAAAGCTAGGGGAGCAAACAGG	0.129791	0.136089	0.0945277	0.0923132	0.0288927	0.0375859	0.0250078	0.00777746	0	0	0.0127887	0.00720124	0.0280521	0.0744022	0.0548793	0.028493	0.0711256	0.1367	0.0811469	0.103011	0.097371	0.0957479	0.109999	0.105608	0.0157175	0.0836744	0.0753658	0.0164262	0	0	0.0814664	0.0637959	0	0	0.548571	0.280677	0.0174937	0.548571	0.0415409
b1d50d1c0fc23d5516601adc239681fe	Bacteria	Bacteria	Patescibacteria	Gracilibacteria	Absconditabacteriales (SR1)				1	TACGTAGGTCTCAAGCGTTATCCGGATTTACTGGGCGTAAAGTGTCTGTAGCCTGATATATAAGTCCGTTTTCAAATACTCTGACTCAATCAGAGAAAGGGGATGGATACTGTATATCTAGAAGTTATTAGGGGTTAGTGGAATTTCCGGTGGAGCGGTGAAATGCGTTGATATCGGAAAGAACGCCGAAAGCGAAAGCAGCTAACTATAATAAACTTGACGGTGAGAGACGACAGCGTGGGGAGCAAACAGG	0.0608396	0.0856855	0.0292177	0.064757	0.122239	0.112758	0.0145879	0	0.0114425	0.0208401	0.0328851	0.0270046	0	0.0270554	0	0	0.0330226	0.0384468	0.0180326	0	0	0	0	0.0180305	0	0	0.0363835	0	0	0	0	0	0	0	0.548571	0.0912548	0	0.548571	0.0211069
b75365d43d6e8bd1b7dfec2b6d4a5fe9	Bacteria	Bacteria	LCP-89						1	TACGGGGGGAGCAAGCGTTGTCCGGATTTATTGGGCGTAAAGGGCATGTAGGTGGTCTTTTAAGTCAGTTGTTAAAACTATCGGCTTAACCGGTAATTGCAATTGATACTGGAGGACTTGAATTTGAGAGGGGATAGTGGAATATCAAGTGTAGCGGTGGAATGCGTAGATATTTGATAGAACACCTGAGGTGAAGACGACTATCTGGCTCATGATTGACACTGAAATGCGAAAGCATGGGGAGCAAACAGG	0.545528	0.520833	0.123745	0.0895576	0.400053	0.402706	0	0.0414798	0.247921	0.296392	0	0	0	0	0	0	0	0	0	0	0	0	0	0	0	0	0	0	0	0	0	0	0	0	0	0	0	0.545528	0.0404275
ad08767a8cb37521e892f354f5cb41a6	Bacteria	Bacteria	Verrucomicrobiota	Verrucomicrobiae	Pedosphaerales	Pedosphaeraceae	ADurb.Bin063-1		0.82	TACAGAGGTCCCAAGCGTTGTTCGGATTCACTGGGCGTAAAGGGTGCGTAGGTGGTGGGGCAAGTCGGATGTGAAATCTCGGAGCTTAACTCCGAAACTGCATTGGAAACTGCCTTGCTAGAGGTTTGGAGGGGGGACTGGAATGCTTGGTGTAGCAGTGAAATGCGTAGATATCAAGCGGAACACCAGTGGCGAAGGCGAGTCCCTGGACAACACCTGACACTGAGGCACGAAAGCTAGGGGAGCAAACAGG	0.31231	0.341062	0.314519	0.279695	0.244477	0.27563	0.150047	0.160734	0.125868	0.164405	0.219234	0.126022	0.095377	0.26379	0.134704	0.19427	0.248939	0.326797	0.175818	0.270771	0.278835	0.235018	0.251427	0.306519	0.0838267	0.151519	0.140336	0.112246	0	0	0.252546	0.326954	0	0	0.525714	0.539233	0	0.539233	0.115586
347716bb5136891ef74d6eb5d119e41a	Bacteria	Bacteria	Planctomycetota	Phycisphaerae	Phycisphaerales	Phycisphaeraceae	CL500-3		0.99	TACAGAGGGTGCGAGCGTTAATCGGAATCACTGGGCTTAAAGGGTGCGTAGGCGGATGCATAGGCGCTTTGTGAAATCCCACGGCTCAACCGTGGAATTGCTTGGCGAACCATGCGTCTTGAGGTTGGTAGAGGTCACTGGAACGATAGGTGGAGCGGTGAAATGCGTAGATATCTATCGGAACGCCAAAGGTGAAGACAGGTGACTGGGCCAAATCTGACGCTGAGGCACGAAAGCGTGGGGAGCAAACGGG	0.0223078	0.0252016	0.0412485	0.035823	0.0488954	0.0608534	0	0.0233324	0.0152567	0.0416802	0.0127887	0.00900155	0.0252469	0.0372011	0.0449012	0.0362638	0.0533442	0.0405827	0.103688	0.088295	0.0486855	0.0696349	0.0628568	0.0437885	0.0209567	0.0520138	0.0311858	0.0301147	0.33802	0.243102	0.0529532	0.066454	0	0	0.0914286	0.106464	0	0.539064	0.130343
edfd9fe7b9fc7af35fba481211003097	Bacteria	Bacteria	Proteobacteria	Alphaproteobacteria	Acetobacterales	Acetobacteraceae			1	TACGAAGGGGGCTAGCGTTGCTCGGAATGACTGGGCGTAAAGGGCGCGTAGGCGGTTTGATCAGTTAGGTGTGAAATTCCTGGGCTTAACCTGGGGGCTGCACTTAATACGGTCAGGCTAGAGTGTGAAAGAGGGTCGTGGAATTCCCAGTGTAGAGGTGAAATTCGTAGATATTGGGAAGAACACCGGTGGCGAAGGCGGCGACCTGGTTCATTACTGACGCTGAGGCGCGAAAGCGTGGGGAGCAAACAGG	0	0	0	0	0	0	0	0	0	0	0	0	0	0	0	0	0	0	0	0	0	0	0	0	0	0	0	0	0.198403	0.181595	0	0	0.0370313	0.035377	0	0	0	0.535518	0.0925203
bb8a1a26d0c9ff329c110f83efd15eb6	Bacteria	Bacteria	Verrucomicrobiota	Lentisphaeria	Victivallales				1	TACGTAGGTGGCGAGCGTTGTTCGGATTTATTGGGCGTAAAGGGTCTGTAGGGGGTTGATTAAGTCTGATGTGAAATCCCGTGGCTCAACCATGGAACTGCATTGGAGACTGATTGACTAGAGTTCTGGAGAGGTAAGCGGAATTCCAGGTGTAGCGGTGGAATGCGTAGATATCTGGAAGAACACCGATAGCGAAGGCAGCTTACTGGACAGTGACTGACCCTGAAAGACGAAAGCGTGGGGAGCAAACAGG	0.399513	0.383065	0.417641	0.326541	0.480064	0.535152	0.260498	0.251471	0.221222	0.30797	0.118752	0.144025	0.0196364	0.182624	0.0848134	0.160597	0.172734	0.18369	0.2209	0.217794	0.159334	0.226313	0.199047	0.208639	0.110023	0.162826	0.0831622	0.134147	0	0	0.105906	0.103668	0	0	0.365714	0.410646	0.00583124	0.535152	0.111638
a5794c4039565023347c2ef9ac7e3e77	Bacteria	Bacteria	Bdellovibrionota	Oligoflexia	Silvanigrellales	Silvanigrellaceae			1	TACGAAGGGTGCGAGCGTTGTTCGGAATGATTGGGCGTAAAGGGTTCGTAGGCGGGAGCGTAAGACAAGTGTGAAACCCCTGGGCTCAACCTAGGACGTGCATTTGAGACTGCGTTTCTTGAGTGACGGAGAGGGCAATGGAATTGCTGGTGTAGGAGTGACATCCGTAGAGATCAGCAGGAACACCGGAGGCGAAGGCGATTGCCTGGCCGTATACTGACGCTGAGGAACGAAAGCGTGGGGAGCAAACAGG	0	0	0	0	0	0	0	0	0	0	0	0	0	0	0	0	0	0	0	0	0	0	0	0	0	0	0	0	0.0563366	0.0439342	0	0.0106326	0.530782	0.495278	0	0	0	0.530782	0.0459313
09b5e711020f25cbcddf5eaacd1bfdce	Bacteria	Bacteria	Proteobacteria	Gammaproteobacteria	Burkholderiales	Chitinibacteraceae	Chitinibacter		1	TACGTAGGGTCCAAGCGTTAATCGGAATTACTGGGCGTAAAGCGTGCGCAGGTGGTTTGTTAAGCACGATGTGAAATCCCCGAGCTCAACTTGGGAATTGCATTGTGAACTGGCTAACTAGAGTACGGCAGAGGGGGGTGGAATTCCACGTGTAGCAGTGAAATGCGTAGAGATGTGGAGGAACACCGATGGCGAAGGCAACCCCCTGGGCTGATACTGACACTCATGCACGAAAGCGTGGGGAGCAAACAGG	0	0	0	0	0	0	0	0	0	0	0	0	0	0	0	0	0	0	0	0	0	0	0	0	0	0	0	0	0	0	0	0	0.166641	0.422986	0	0	0	0.526073	0.034757
cd655b060ddee4a73b22a91d34abfa95	Bacteria	Bacteria	Verrucomicrobiota	Verrucomicrobiae	Opitutales	Opitutaceae	Lacunisphaera		0.63	TACAGAGACTGCAAGCGTTATTCGGATTCACTGGGCGTAAAGGGTGCGCAGGCGGCCAGGTGTGTTAGGCGTGAAAGCCCGTCGCTCAACGACGGAATTGCACCTAAAACTATCTGGCTAGAGTACTGGAGAGGGTAGTGGAATTCACGGTGTAGCAGTGAAATGCGTAGATATCGTGAGGAACACCAATGGCGAAGGCAACTACCTGGACAGTTACTGACGCTCAGGCACGAAAGCGTGGGGAGCAAAAGGG	0	0	0	0	0	0	0	0.0181474	0	0	0	0.00900155	0	0	0	0	0	0	0	0	0	0	0	0	0	0	0	0	0	0	0	0.00531632	0	0	0	0	0	0.519862	0.0252015
d6cfb2f6e8ea176e6644d821267dddca	Bacteria	Bacteria	Firmicutes	Clostridia	Peptostreptococcales-Tissierellales	Fusibacteraceae	Fusibacter		0.85	TACGTAGGGGGCAAGCGTTATCCGGAATCACTGGGCGTAAAGGGTGCGTAGGTGGTTCGACAAGTCAGAAGTGAAAGGCTACGGCTTAACCGTGGTAAGCTTTTGAAACTGTTGAACTTGAGTGCAGGAGAGGTAAGTGGAATTCCTAGTGTAGCGGTGAAATGCGTAGATATTAGGAGGAACACCAGTGGCGAAGGCGACTTACTGGACTGTAACTGACACTGAGGCACGAAAGCGTGGGGAGCAAACAGG	0.141959	0.179772	0.0687474	0.0620014	0.446726	0.519044	0	0	0.0972614	0.0879915	0	0	0	0	0	0	0	0	0	0	0	0	0	0	0	0	0	0	0	0	0	0	0	0	0	0	0.456781	0.519044	0.034205
22fd0dfd6ba60d6232c352bf071f296e	Bacteria	Bacteria	Acidobacteriota	Holophagae	Holophagales	Holophagaceae			1	TACAGAGGGGGCAAGCGTTATTCGGAATTATTGGGCGTAAAGGGCGCGTAGGCGGTTTGTTAAGTCAGATGTGTAATCCCCGAGCTCAACTTGGGAACTGCATCTGAGACTGGGAGACTAGAGTGCTGGAGAGGGTGGTAGAATTCCACGTGTAGCGGTGAAATGCGTAGAGATGTGGAGGAATACCAGTGGCGAAGGCGGCCACCTGGACAGTAACTGACGCTGAGGCGCGAAAGTGTGGGTAGCAAACAGG	0	0	0	0	0	0	0	0	0	0	0	0	0	0	0	0	0	0	0	0	0	0	0	0	0	0	0	0	0	0	0	0	0	0	0	0	0	0.513624	0.0167377
fe38288024b02ff1b28b366c422f0173	Bacteria	Bacteria	Actinobacteriota	Actinobacteria	Frankiales	Sporichthyaceae	Candidatus Planktophila		0.96	TACATAGGGTGCAAGCGTTGTCCGGAATTATTGGGCGTAAAGAGCTCGTAGGTGGTTCGTCACGTCGGATGTGAAAATCTGGGGCTCAACCCCAGACCTGCATTCGATACGGGCGATCTAGAGTGTGGTAGGGGAGACTGGAATTCCTGGTGTAGCGGTGGAATGCGCAGATATCAGGAGGAACACCAATGGCGAAGGCAGGTCTCTGGGCCATTACTGACACTGAGGAGCGAAAGCGTGGGGAGCGAACAGG	0.0730075	0.0638441	0.0842156	0.0551124	0.0822332	0	0	0	0.066748	0.0740981	0.115098	0.0684118	0.356261	0.152186	0.309319	0.181319	0.119389	0.119612	0.144261	0.129499	0.137205	0.1001	0.141428	0.110759	0.275056	0.128904	0.140336	0.164262	0.115123	0.123016	0.509165	0.49176	0	0	0	0.107847	0	0.509165	0.120552
2ef5a00e4104ec9039b1676ef9837df9	Bacteria	Bacteria	Dependentiae	Babeliae	Babeliales				1	TACGAAGGGTACGAGCGTTATTCGGAGTTACTGGGCGTAAAGAGCGTGTAGGCGGTTTGTTAAGTTAGTTGTTAAATTCCCCGGCCTAACTGGGGGCGAGCAACTAAAACTGATGAGCTAGAGTGCAAGAGAGAGAAGTAGAATTCCCGGAGTAGCGGTAAAATGCGTAGATCTCGGGAGGAATACCGATGGCGAAGGCAGCTTCTTGGCTTGTAACTGACGCTAAAGCGCGAAAGCGTGGGGAGCAAACAGG	0.0405597	0.0336022	0.0687474	0.0661348	0.0333378	0.0214777	0	0.0233324	0.0171638	0.0324179	0.0858667	0.0378065	0.182338	0.169096	0.274396	0.116562	0.104148	0.0768935	0.130737	0.147158	0.20802	0.23937	0.104761	0.105608	0.144077	0.115335	0.166324	0.14236	0	0	0.484725	0.507709	0	0	0.388571	0.326305	0.00971874	0.507709	0.0697676
eb42880248eebf07b5a0ac0701079476	Bacteria	Bacteria	Bdellovibrionota	Bdellovibrionia	Bdellovibrionales	Bdellovibrionaceae	OM27 clade		1	TACGGAGGGTGCAAGCGTTGCTCGGATTTACTGGGCGTAAAGCGCACGCAGGCGGTCTGGAAGGTCGGGTGTGAAAGCCCGGGGCTCAACCCCGGAACTGCACTCGAAACCGCCAGACTTGAGGTCGAGAGAGGAGGGTAGAATTCCTGGTGTAGAGGTGAAATTCGTTGATATCAGGAGGAATACCGGTGGCGAAGGCGGCCCTCTGGCTCGATTCTGACGCTCATGTGCGAAAGCGTGGGGAGCAAACAGG	0	0	0	0	0	0	0	0	0	0	0	0	0	0	0	0	0	0	0	0	0	0	0	0	0	0	0	0	0	0	0	0	0	0	0	0	0	0.507624	0.0191244
95e40ccc424c7c7e3b64a70bed6b64d7	Bacteria	Bacteria	Proteobacteria	Gammaproteobacteria	Enterobacterales	Alteromonadaceae	Rheinheimera		0.67	TACAGAGGGTGCAAGCGTTAATCGGAATTACTGGGCGTAAAGCGCACGCAGGCGGTTGGTTAAGTCAGATGTGAAAGCCCCGGGCTCAACCTGGGAATTGCATTTGAAACTGGCCAACTAGAGTACGTGAGAGGGGGGTAGAATTCCAAGTGTAGCGGTGAAATGCGTAGAGATTTGGAGGAATACCAGTGGCGAAGGCGGCCCCCTGGCACGATACTGACGCTCAGGTGCGAAAGCGTGGGGAGCAAACAGG	0	0	0	0	0	0	0	0	0	0	0	0	0	0	0	0	0	0	0	0	0	0	0	0	0	0	0	0	0	0	0	0	0.305508	0.506045	0	0	0	0.506045	0.0230352
0f2bcfa4157524bc3d02f93ade784b2f	Bacteria	Bacteria	Acidobacteriota	Holophagae	Holophagales	Holophagaceae			1	TACAGAGGGGGCAAGCGTTATTCGGAATTATTGGGCGTAAAGGGCGCGTAGGCGGTTTGTTAAGTCAGATGTGTAATCCCCGAGCTCAACTTGGGAACTGCATCTGAGACTGGCAGGCTAGAGTACTGGAGAGGGTGGTAGAATTCCACGTGTAGCGGTGAAATGCGTAGAGATGTGGAGGAATACCAGTGGCGAAGGCGGCCACCTGGACAGTAACTGACGCTGAGGCGCGAAAGTGTGGGTAGCAAACAGG	0.0912594	0.0672043	0.417641	0.504278	0	0.0375859	0.187559	0.129624	0	0	0.0255773	0.0378065	0	0	0	0	0	0	0	0	0	0	0	0	0	0	0	0	0	0	0	0	0	0	0	0	0.0272125	0.504278	0.024076
7dd5acfe02170187156601007b9ac23c	Bacteria	Bacteria	Patescibacteria	Parcubacteria					1	TACGAGTGCCTCGAGCGTTATCCGGAATCATTGGGCGTAAAGGGTGTGCAGGTGGTTTTGTTAGTCTTCTGTTAAATTTCTCGGCTTAACCGGGAACCTGCAGGGGAAACGGCAAGACTAGAGGATGCGAGAGGTTTACGGAACTCATAGTGTAGCGGTGAAATGCGTTGATATTATGGGGAACACCAAATGCGAAGGCAGTAAACTGGAGCACTCCTGACATTGAAACACGAAAGCGTGGGTAGCGAATGGG	0	0	0	0	0	0	0	0	0	0	0	0	0	0	0	0	0.0584246	0	0	0	0	0	0	0	0	0	0	0.0848687	0	0	0	0.0265816	0	0	0.502857	0.0884895	0	0.502857	0.0115337
9908c9915252492d511efb4776093aaa	Bacteria	Bacteria	Verrucomicrobiota	Omnitrophia	Omnitrophales	Omnitrophaceae	Candidatus Omnitrophus		1	TACGGAGGTGGCAGGCGTTACTCGGATTGATTGGGTGTAAAGGGCATGTAGGCGGTGCGCTAAGTCGAATGTGAAATCCCTTGGCTTAACCAAGGAACTGCATTCGAAACTGGCGTACTTGAGTGTTGGAGAGGAAGATGGAATTCCCGGTGTAACAGTGAAATGTGTAGATATCGGGAGGAACACCAGTGGCGAAGGCGATCTTCTGGACAACTACTGACGCTGAAATGCGAAAGCTAGGGGAGCAAACAGG	0.0141959	0	0.0257803	0.0165337	0	0.0286369	0	0	0	0.0138934	0	0.0162028	0	0.0202915	0.00498902	0	0.0330226	0.0277671	0	0.0441475	0	0.0304652	0	0.0334853	0.0392938	0.0293991	0	0	0	0	0	0	0	0	0.502857	0.258555	0	0.502857	0.0172654
b2638c9b860f2713ece5b56d3afbc001	Bacteria	Bacteria	Bacteroidota	Bacteroidia	Bacteroidales	Prolixibacteraceae	BSV13		1	TACGGAGGGTGCAAGCGTTATCCGGATTTATTGGGTTTAAAGGGTGCGTAGGCGGTGAAATAAGTCAGTGGTGAAAAGCTGCAGCTCAACTGTAGTCCTGCCATTGAAACTGTTTTACTTGAGTAACCATGAGGTAGGCGGAATGTGTAGTGTAGCGGTGAAATGCTTAGATATTACACAGAACACCGATTGCGTAGGCAGCTTACTAGCGGTTCACTGACGCTGATGCACGAAAGCGTGGGGATCAAACAGG	0.275806	0.226815	0.0859343	0.0744017	0.164466	0.159293	0	0	0.114425	0.152827	0.0438468	0.0360062	0	0.0811661	0.0723409	0.108791	0.157492	0.132428	0.112704	0.138329	0.132779	0.134918	0.0995233	0.110759	0	0.0859359	0.0701681	0	0	0	0.0733198	0.0717703	0	0	0.502857	0.225372	0	0.502857	0.0552193
2043bd9a00ac8aee1491f032bfd7b38c	Bacteria	Bacteria	Chloroflexi	Anaerolineae	Anaerolineales	Anaerolineaceae			0.83	AACGTAGGAGGCGAGCGTTATCCGGATTTACTGGGCGTAAAGCGTGTGTAGGCGGTACGGCAAGTTGGATGTGAAAGCTCCTGGCTTAACTAGGAGAGGTCGTTCAATACTACCGAACTTGAGGTCATCAGAGGAGAGTGGAATTCCCGGTGTAGTGGTGAAATGCGTAGATATCGGGAGGAACACCAGTGGCGAAAGCGGCTCTCTGGGATGAATCTGACGCTCAGACACGAAAGCTAGGGTAGCGAACGGG	0.304198	0.295699	0.386704	0.501522	0.100013	0.127076	0.0812754	0.0985145	0	0	0.0675972	0	0	0	0	0.0259027	0.208296	0.200777	0.207375	0.155988	0.0840931	0.252426	0.256665	0.154548	0.0864463	0.0565368	0.0675693	0.0930818	0	0	0	0	0	0	0	0.100933	0.190487	0.501522	0.0621777
5fd994b4f3bfe1d40d8d49f4d86f06fd	Bacteria	Bacteria	Proteobacteria	Gammaproteobacteria	Burkholderiales	Rhodocyclaceae	Propionivibrio		0.89	TACGTAGGGTGCGAGCGTTAATCGGAATTACTGGGCGTAAAGCGTGCGCAGGCGGTTTTGTAAGTCAGATGTGAAATCCCCGGGCTCAACCTGGGAACTGCATTTGAGACTGCAAGGCTAGAGTGTAGCAGAGGGGGGTAGAATTCCACGTGTAGCAGTGAAATGCGTAGAGATGTGGAGGAATACCGATGGCGAAGGCAGCCCCCTGGGTTACTACTGACGCTCATGCACGAAAGCGTGGGGAGCAAACAGG	0	0	0	0	0	0	0	0	0	0	0	0	0	0	0	0	0	0	0	0	0	0	0	0	0	0	0	0	0	0	0	0	0	0	0	0	0	0.498969	0.0293832
e4bd2072410f41ac3a5b7304ed0df3fa	Bacteria	Bacteria	Bdellovibrionota	Bdellovibrionia	Bdellovibrionales	Bdellovibrionaceae	OM27 clade		1	TACGGAGGGTGCAAGCGTTGCTCGGATTTACTGGGCGTAAAGCGCACGCAGGCGGTCTGGAAGGTCGGGTGTGAAAGCCCGGGGCTCAACCCCGGAACTGCATTCGAAACCGCCAGACTTGAGGTCGAGAGAGGAGGGTAGAATTCCTGGTGTAGAGGTGAAATTCGTTGATATCAGGAGGAATACCGGTGGCGAAGGCGGCCCTCTGGCTCGATTCTGACGCTCATGTGCGAAAGCGTGGGGAGCAAACAGG	0	0	0	0	0	0	0	0	0	0	0	0	0	0	0	0	0	0	0	0	0	0	0	0	0	0	0	0	0.115123	0	0	0	0	0	0	0	0	0.498772	0.0214745
cb83c7e5cba66a2a1ab8853f4ae7e522	Bacteria	Bacteria	Campylobacterota	Campylobacteria	Campylobacterales	Sulfurospirillaceae	Sulfurospirillum		1	TACGGAGGGTGCAAGCGTTACTCGGAATCACTGGGCGTAAAGGATGCGTAGGCTGGAAATCAAGTCGAAAGTGAAATCCAACGGCTCAACCGTTGAACTGCTTTCGAAACTGATTACCTAGAATATGGGAGAGGTAGATGGAATTAGTGGTGTAGGGGTAAAATCCGTAGATATCACTAGGAATACCGATTGCGAAGGCGATCTACTGGAACATTATTGACGCTGAGGCATGAAAGCGTGGGGAGCAAACAGG	0	0	0	0	0	0	0	0	0	0	0	0	0	0	0	0	0	0	0	0	0	0	0	0	0	0	0	0	0	0	0	0	0	0	0	0	0	0.492832	0.0162865
654de788a639956c91e21f5ec37b8760	Eukaryota	Eukaryota							1	TTCCAGCTCTAATAGCATATATTAAAGTTGTTGCAGTTAAAAAGCTCGTAGTCGGATTTTGGGCGCGTGTGGGCTGTTGGCCTCTGGTCGGACGGCACGCGCGTGCCTTTCTGCTTGGGAGCCCCATGGCGGTTCACGCCGTCGTGGTGGGTCGCAGGCCGTTTACTTTGAAAAAATTAGAGTGTTCAAAGCAGGCTGTTGCTTGAATAGATTAGCATGGAATAATGGAATAGGACCTTGGTGCTATTTCGTTGGTTATGGGACCGGGGTAATGATTAATAGGGACAGTTGGGGCCGTTCATATTTCGTTGTCAGAGGTGAAATTCTTGGATTTACGAACGATGAACTTGTGCGAAAGCATTCGGCAAGGATGTTTTCATTGATCAAGAACGAAAGTTA…	0	0	0	0	0	0	0	0	0	0	0	0	0.0280521	0	0	0	0	0	0	0	0	0	0	0	0	0	0	0	0.0195954	0	0.435845	0.49176	0	0	0	0	0	0.49176	0.0149759
e5b87e1925bea86ca8b66c9fd52114ed	Bacteria	Bacteria	Verrucomicrobiota	Verrucomicrobiae	Methylacidiphilales	Methylacidiphilaceae			1	TACAGAGGCCCCAAGCGTTGTTCGGATTTACTGGGCGTAAAGGGTGTGTAGGGGGTCGTGTAAGTTTGACGTGAAATCCCGTTGCTCAACAACGGAACTGCGTCGAATACTGCTCGGCTGGAGGTTCGGAGATGAGGGCGGAATTCTCGGTGTAGCGGTGAAATGCGTAGATATCGAGAGGAACGCCGATGGCGAAAGCAGCCCTCAAGACGAAATCTGACCCTGAAACACGAAGGCCAGGGGAGCAAACGGG	0	0	0.00859343	0.00964466	0	0.0268471	0	0	0	0.00926226	0.00913476	0.00900155	0	0	0	0	0.0330226	0	0	0.0294317	0	0	0.0261904	0	0.0157175	0	0	0	0.350267	0.3339	0	0.015949	0.253047	0.269173	0	0.0262703	0	0.488228	0.149442
cbc8bd8c12e24b9b199a0ccc60d846c7	Bacteria	Bacteria	Proteobacteria	Alphaproteobacteria	Acetobacterales	Acetobacteraceae	Roseomonas		0.98	TACGAAGGGGGCTAGCGTTGCTCGGAATTACTGGGCGTAAAGGGCGCGTAGGCGGCTTAGTCAGTCAGGCGTGAAATTCCTGGGCTTAACCTGGGGGCTGCGTTTGAGACGGCTAGGCTAGAGGGTAGGAGAGGGTCGTGGAATTCCCAGTGTAGAGGTGAAATTCGTAGATATTGGGAAGAACACCGGTGGCGAAGGCGGCGACCTGGCCTATTACTGACGCTGAGGCGCGACAGCGTGGGGAGCAAACAGG	0	0	0	0	0	0	0	0	0	0	0	0	0.0448833	0	0	0	0.0279422	0	0	0	0	0	0	0	0	0	0	0	0.220448	0.190381	0.089613	0.0398724	0.237618	0.247639	0	0.0207397	0	0.487005	0.0650123
5fa97937c087ce34a2c5ae09d617b9b1	Bacteria	Bacteria	Verrucomicrobiota	Verrucomicrobiae	Pedosphaerales	Pedosphaeraceae			1	TACAGAGGTCCCAAGCGTTGTTCGGATTCACTGGGCGTAAAGGGTGCGTAGGCGGTCGGGTAAGTCTGACGTGAAATCTTCGAGCCTAACTCGGAAACTGCGTCGGATACTATTCGGCTAGAGGAATGGAGGGGAGACTGGAATACTTGGTGTAGCAGTGAAATGCGTAGATATCAAGTGGAACACCAGTGGCGAAGGCGAGTCTCTGGACATTTCCTGACGCTGAGGCACGAAAGCCAGGGGAGCAAACGGG	0	0	0	0	0	0	0	0	0	0	0	0	0.0196364	0	0	0	0.0228618	0.0170874	0	0	0	0	0	0	0	0.0293991	0	0	0.205751	0.243102	0	0.0345561	0.172813	0.216876	0	0.0124438	0	0.485779	0.116645
0a9d3ffa0c1c6966da018259e569deb9	Bacteria	Bacteria	Chloroflexi	KD4-96					1	TACGTAGGTGACAAGCGTTGTCCGGATTTACTGGGCGTAAAGAGCGCGCAGGCGGTCGATCAAGTCGAGTGTGAAAGCCCCCGGCTCAACTGGGGAGGGTCATTCGATACTGGTCGACTTGAAGGCAGGAGAGGGAAGCGGAATTCCCGGTGTAGTGGTGAAATGCGTAGATATCGGGAGGAACACCAGTGGCGAAGGCGGCTTCCTGGCCTGTTCTTGACGCTGAGGCGCGAAAGCTAGGGGAGCAAACGGG	0.259582	0.243616	0.484669	0.475344	0.175579	0.157503	0.0937793	0.103699	0.00953543	0	0	0.00540093	0.014026	0.0507288	0	0	0.342927	0.365244	0.302047	0.335521	0.190316	0.230665	0.209523	0.265307	0.094305	0.0836744	0.0519764	0.0711802	0	0	0	0	0	0	0.205714	0.138265	0.0641437	0.484669	0.0761253
4112eeace57200636aefa80277a9968b	Bacteria	Bacteria	Proteobacteria	Gammaproteobacteria	Burkholderiales	Comamonadaceae	Simplicispira		0.55	TACGTAGGGTGCGAGCGTTAATCGGAATTACTGGGCGTAAAGCGTGCGCAGGCGGTTATATAAGACAGATGTGAAATCCCCGGGCTCAACCTGGGAACTGCATTTGTGACTGTATAGCTAGAGTGCGGCAGAGGGGGATGGAATTCCGCGTGTAGCAGTGAAATGCGTAGATATGCGGAGGAACACCGATGGCGAAGGCAATCCCCTGGGCCTGCACTGACGCTCATGCACGAAAGCGTGGGGAGCAAACAGG	0	0	0	0	0	0	0	0	0	0	0	0	0	0	0	0	0	0	0	0	0	0	0	0	0	0	0	0	0.181257	0.207955	0	0	0.34254	0.482973	0	0	0	0.482973	0.0464719
b135fbde5a9c861d458a21258afbda94	Bacteria	Bacteria	Fusobacteriota	Fusobacteriia	Fusobacteriales	Leptotrichiaceae	Hypnocyclicus		1	TACGTATGTCGCAAGCGTTATCCGGAATTATTGGGCATAAAGGGCGTCTAGGCGGTTTAGAAAGTCTGATGTGAAAATGCGGGGCTCAACCCCGTATTGCGTTGGAAACTACTAGACTAGAGTATTGGAGAGGTAAGCGGAACTACAAGTGTAGAGGTGAAATTCGTAGATATTTGTAGGAATGCCAATTGGGAAGCCAGCTTACTGGACAAATACTGACGCTGAAGCGCGAAAGCTAGGGGAGCAAACAGG	0.0101399	0	0	0	0.00666756	0.0125286	0	0	0	0	0	0	0	0	0	0	0	0	0	0	0	0	0	0	0	0	0	0	0	0	0	0	0	0	0	0	0	0.482437	0.0146996
aba2c70636b7828ac59429df5a3f0b67	Bacteria	Bacteria	Patescibacteria	Parcubacteria					1	TACGAGTGCCTCAAGCGTTATCCGGAATTATTGGGCGTAAAGGGTGTGTAGGTGGTTTTGTTAGTCTTCTGTTAAATTTCTCGGCTCAACCGGGAACCTGCAGGGGAAACGGCAAGACTAGAGTATGCGAGGGGTCTGTGGAACTCATGGTGTAGCGGTGAAATGCGTTGATATCATGGGGAACACCAAAAGCGAAGGCAGCAGACTGGAGCATTACTGACACTGAAACACGAAAGCGTGGGTAGCGAATGGG	0.0263638	0.0352823	0.0412485	0.0523567	0.0511179	0.0501145	0.0229238	0.0233324	0.0171638	0.0208401	0.0274043	0.0198034	0.0645197	0.043965	0.0324287	0.0518054	0.0533442	0.0427186	0.0450816	0.0618065	0.106223	0	0	0.0643948	0.0157175	0.0316606	0.0467788	0.0492786	0	0	0.0407332	0.0451887	0	0	0.48	0.171448	0	0.48	0.0278037
f6143775264d3bf7ab70d2f3a046ecea	Bacteria	Bacteria	Desulfobacterota	Desulfuromonadia	Geobacterales	Pseudopelobacteraceae	Pseudopelobacter		0.71	TACGGGGGGTGCAAGCGTTGTTCGGAATTATTGGGCGTAAAGCGCGTGTAGGCGGTTTGTTAAGTCTGATGTGAAAGCCCTGGGCTCAACCCAGGAAGTGCATTGGAAACTGGCAGACTTGAATACGGGAGAGGGTAGTGGAATTCCTGGTGTAGGAGTGAAATCCGTAGATATCAGGAGGAACACCGGTGGCGAAGGCGGCTACCTGGACCGATATTGACGCTGAGACGCGAAAGCGTGGGTAGCAAACAGG	0	0	0	0	0.0622305	0.0662228	0	0	0.440537	0.479322	0.104136	0.0684118	0	0	0	0	0	0	0	0	0	0	0	0	0	0	0	0	0	0	0	0	0	0	0	0	0	0.479322	0.0184979
0155b2a88cf8d6c2fd4c73002390ad9b	Bacteria	Bacteria	Actinobacteriota	Thermoleophilia	Gaiellales				0.74	TACGTAGGTGGCGAGCGTTGTCCGGAATCATTGGGCGTAAAGAGCGCGTAGGCGGCTTGTCAGGTCTGATGTGAAACCTTGGGGCTCAACCCCAAGCGTGCATCGGAAACCGGCTTGCTAGAGTCCGGGAGAGGAGAGTGGAATTCCTGGTGTAGCGGTGAAATGCGTAGATATCAGGAGGAACACCAGTTGCGAAGGCGGCTCTCTGGAACGGTACTGACGCTGAGGCGCGAAAGCTAGGGGAGCAAACAGG	0	0	0	0	0	0	0	0	0	0	0	0	0	0	0	0	0	0	0	0	0	0	0	0	0	0	0	0	0	0	0	0	0	0	0	0	0.478162	0.478162	0.00724488
f23d1b5bad097d1c7d5418684fe9d2c2	Bacteria	Bacteria	Bacteroidota	Bacteroidia	Bacteroidales	Paludibacteraceae	Paludibacter		1	TACGGAGGATCCAAGCGTTATCCGGATTTATTGGGTTTAAAGGGTGCGTAGGCGGACCCTTAAGTCAGTGGTGAAAGTTTGCGGCTCAACCGTAAAATTGCCATTGAAACTGAGGGTCTTGAGTGTAAATGAGGTAGGCGGAATGTGTTGTGTAGCGGTGAAATGCTTAGATATAACACAGAACACCAATTGCGAAGGCAGCTTACTGGGATACAACTGACGCTGAGGCACGAAAGCGTGGGGATCAAACAGG	0.0385317	0.0520833	0.0498419	0.0744017	0	0.0608534	0	0	0.0896331	0.101885	0.164426	0.241241	0	0	0.0648573	0.0699373	0.0812864	0.0555342	0	0.0824087	0	0.0826914	0	0.105608	0	0	0.057174	0.0602294	0	0	0	0.0770867	0	0	0	0.0967853	0.476218	0.476218	0.0422865
a5f1239c47e42e8bd3cf7250b33d8721	Bacteria	Bacteria	Proteobacteria	Gammaproteobacteria	Burkholderiales	Rhodocyclaceae	Dechloromonas		0.65	TACGTAGGGTGCGAGCGTTAATCGGAATTACTGGGCGTAAAGCGTGCGCAGGCGGTTTGATAAGACAGGCGTGAAATCCCCGGGCTCAACCTGGGAACTGCGTTTGTGACTGTCTCACTAGAGTACGGCAGAGGGGGGTGGAATTCCACGTGTAGCAGTGAAATGCGTAGAGATGTGGAGGAACACCAATGGCGAAGGCAGCCCCCTGGGTCGATACTGACGCTCATGCACGAAAGCGTGGGGAGCAAACAGG	0	0	0	0	0	0	0	0	0	0	0	0	0	0	0	0	0	0	0	0	0	0	0	0	0	0	0	0	0	0	0	0	0	0	0	0	0	0.464999	0.0146281
2312bbdaf2d160ae56518eb508cfc0f9	Bacteria	Bacteria	Bdellovibrionota	Oligoflexia	Silvanigrellales	Silvanigrellaceae			0.95	TACGAAGGGTGCGAGCGTTGTTCGGAATTATTGGGCGTAAAGGGTTCGTAGGCGGGAATCCAAGTCAGATGTGAAAACCCTGAGCTTAACTTGGGACGTGCATTTGATACTGGATTTCTTGAGTACTGAAGAGGGTGGTGGAATTGCTGGTGTAGGAGTGACATCCGTAGATATCAGCAGGAACACCGGAGGCGAAAGCGGCCACCTGGTCGAGTACTGACGCTGAGGAACGAAAGCGTGGGGAGCAAACAGG	0.464409	0.420027	0.109996	0.195649	0.215584	0.245203	0	0	0	0	0	0	0	0	0	0	0	0	0	0	0	0	0	0	0	0	0	0	0	0	0	0	0	0	0	0	0	0.464409	0.0250132
88a69b1336f158f8d423ebc4526c3685	Bacteria	Bacteria	Margulisbacteria						0.96	TACGTAGGGGGCGAGCGTTATCCGGATTTACTGGGCATAAAGCGCGCGTAGGTGGTATCTTAAGTCAGATGTTAAATGCCTTGGCTTAACCAAGGTCCGCATTTGATACTGAGATTCTAGAGATCAGGAGAGGAAAGCGGAACTCACGGTGTAGCGGTGAAATGCGTAGATATCGTGAGGAACACCAGTTGCGAAGGCGGCTTTCTGGACTGAATCTGACGCTAAGGCGCGAAAGCGTGGGGAGCAAACGGG	0	0	0	0	0	0	0	0	0	0	0	0	0	0	0	0	0	0	0	0	0	0	0	0	0	0	0	0	0.0416401	0.0410052	0	0.00797448	0	0	0	0	0	0.461124	0.016311
2950abe3815428547c4eb7d9002a4c91	Bacteria	Bacteria	Actinobacteriota	Actinobacteria	Frankiales	Sporichthyaceae	hgcI clade		1	TACATAGGGTGCAAGCGTTGTCCGGAATTATTGGGCGTAAAGAGCTCGTAGGTGGCTCGTCACGTCGAATGTGAAACCCTGAGGCTCAACCTCAGGCCTGCATCCGATACGGGCGAACTGGAGTGTGGTAGGGGAGACTGGAATTCCTGGTGTAGCGGTGGAATGCGCAGATATCAGGAGGAACACCAATGGCGAAGGCAGGTCTCTGGGCCACTACTGACACTGAGGAGCGAAAGCGTGGGGAGCAAACAGG	0.0567836	0.0436828	0.0464045	0.0206671	0.0488954	0.0447451	0.0145879	0.0259249	0.0286063	0	0.0968284	0.075613	0.0504937	0.0913118	0.114748	0.0828887	0.0711256	0.0576701	0.0721306	0.0618065	0	0.0609305	0.0471426	0.0412127	0.0995442	0.0678441	0.0441799	0.0602294	0.264537	0.234316	0.195519	0.175439	0.104922	0.0922878	0	0.0179744	0	0.459026	0.131653
ba70c088a85c54955a5e48de019de3d4	Bacteria	Bacteria	Verrucomicrobiota	Verrucomicrobiae	Opitutales	Opitutaceae	Lacunisphaera		0.67	TACAGAGACTGCAAGCGTTATTCGGATTCACTGGGCGTAAAGGGTGCGCAGGCGGCCATGTGTGTTAGGCGTGAAAGCCCGAGGCTCAACCTCGGAATTGCACCTAAAACTACATGGCTAGAGTACTGGAGAGGGTAGCAGAATTCATGGTGTAGCAGTGAAATGCGTAGATATCATGAGGAATACCAATGGCGAAGGCAGCTACCTGGACAGTTACTGACGCTCAGGCACGAAAGCGTGGGGAGCAAAAGGG	0	0	0	0	0	0	0	0	0	0	0	0	0	0	0	0	0	0	0	0	0	0	0	0	0	0	0	0	0	0	0	0	0	0	0	0	0	0.45772	0.0263463
29e1302db8380ed9ad8c9bd911416431	Bacteria	Bacteria	Bacteroidota	Bacteroidia	Bacteroidales	Tannerellaceae	Macellibacteroides		1	TACGGAGGATCCGAGCGTTATCCGGATTTATTGGGTTTAAAGGGTGCGTAGGTGGTTTAATAAGTCAGCGGTGAAAGTTTACAGCTTAACTGTAAAAATGCCGTTGAAACTGTTAGACTTGAGTGTAAATGAGGTAGGCGGAATGCGTGGTGTAGCGGTGAAATGCTTAGATATCACGCAGAACTCCGATTGCGAAGGCAGCTTACCAAGCTACAACTGACACTGAAGCACGAAAGCGTGGGGATCAAACAGG	0	0	0	0	0	0	0	0	0	0	0	0	0	0	0	0	0	0	0	0	0	0	0	0	0	0	0	0	0	0	0	0	0	0	0	0	0	0.457365	0.00692977
133e54693b5fac9f814e47ea81644cd2	Bacteria	Bacteria	Patescibacteria	Gracilibacteria	Absconditabacteriales (SR1)				1	TACGTAGGTCTCAAGCGTTATCCGGATTTACTGGGCGTAAAGTGTCCGTAGACTGATATATAAGTCCGTTTTCAAATACTCCGACTCAATCGGAGAAAGGGGATGGATACTGTATATCTAGAAGTTATTAGGGGTTAGTGGAATTTCCGGTGGAACGGTGAAATGTGTTGATATCGGAAAGAACGCCGAAAGCGAAAGCAGCTAACTATAATAAACTTGACGTTGAGGGACGACAGTGTGGGGAGCAAACAGG	0.0324478	0.0302419	0.0223429	0.0261784	0.0244477	0.0322165	0	0	0	0	0	0	0	0	0	0	0	0	0	0	0	0	0	0	0	0	0	0	0	0	0	0	0	0	0.457143	0.0387141	0	0.457143	0.0100565
4027c3ad8d28e34e5bebd6d3fa0ff2bb	Bacteria	Bacteria	Patescibacteria	Parcubacteria					1	TACGAGTGCCTCGAGCGTTATCCGGAATCATTGGGCGTAAAGGGTGTGCAGGTGGTTTTGTTAGTCTTCTGTTAAATTCTTCGGCTCAACCGGGGACCTGCAGGGGAAACGGCAAGACTAGAGGATGCGAGAGGTTTACGGAACTCATAGTGTAGCGGTGAAATGCGTTGATATTATGGGGAACACCAAATGCGAAGGCAGTAAACTGGAGCACTCCTGACATTGAAACACGAAAGCGTGGGTAGCGAATGGG	0	0	0	0	0	0	0	0	0	0	0	0	0	0	0	0	0.0203216	0	0	0	0	0	0.073333	0	0	0	0	0	0	0	0	0	0	0	0.457143	0.0829589	0	0.457143	0.00960237
c3dc89741dfcf91fff80a6b385f9a10e	Bacteria	Bacteria	Bacteroidota	Bacteroidia	Sphingobacteriales	NS11-12 marine group			1	TACGAAGGATCCAAGCGTTGTCCGGATTTACTGGGTTTAAAGGGTGCGTAGGCGGACTTATAAGTCAGTGGTGAAAGCCTTCAGCTTAACTGAAGAACTGCCATTGAAACTGTAAGTCTCGAGTTCGGTTGAGGTCATTGGAATGTAACATGTAGCGGTGAAATGCATAGATATGTTACAGAACACCAATTGCGAAGGCAGATGACTAAACCGAAACTGACGCTGAGGCACGAAAGCGTGGGGATCAAACAGG	0	0	0	0	0	0	0	0.0103699	0	0	0	0	0	0.0135277	0	0.0207222	0	0.0213593	0.027049	0	0	0.0174087	0.0261904	0.00772738	0.0104783	0.0203532	0	0.0136885	0.323323	0.36026	0.0407332	0.0292398	0.0648048	0.0646015	0	0.00691324	0	0.455027	0.0769542
62b831eefb7b440f2cbf563770311533	Bacteria	Bacteria	Bacteroidota	Bacteroidia	Sphingobacteriales	Lentimicrobiaceae			0.97	TACGGAGGATCCAAGCGTTATCCGGATTCATTGGGTTTAAAGGGTGCGCAGGCGGAATGATAAGTCAGTGGTGAAATCCTACAGCTTAACTGTAGAACTGCCATTGATACTGTCGTTCTTGAGTACACTTGGAGTGGGCGGAATGTGTCATGTAGCGGTGAAATGCTTAGATATGACACAGAACACCGATCGCGAAGGCAGCTCACTAAATTGTAACTGACGCTCATGCACGAAAGCGTGGGGATCAAACAGG	0.24133	0.226815	0.175306	0.148803	0.453394	0.443872	0.112535	0.127032	0.0610268	0	0.204619	0.192633	0	0.0913118	0	0.0518054	0.137171	0.230681	0.117212	0.208965	0.146056	0.187144	0.172856	0.139093	0	0.0881974	0.0701681	0.0574917	0	0	0.0610998	0.0531632	0	0	0	0.210162	0.254631	0.453394	0.0706754
9dac1bf15941bd11fc8866335619742c	Bacteria	Bacteria	Bdellovibrionota	Oligoflexia	Silvanigrellales	Silvanigrellaceae	Silvanigrella		0.61	TACGAAGGGTGCAAGCGTTGTTCGGAATTATTGGGCGTAAAGGGTTCGTAGGCGGGAAGACAAGTCAGATGTGAAATCCCTGAGCTTAACTTGGGACGTGCATTTGATACTGTTTTTCTTGAGTACTGAAGAGGGTGGTGGAATTGCTGGTGTAGGAGTGACATCCGTAGATATCAGCAGGAACACCGGAGGCGAAAGCGGCCACCTGGTCGAGTACTGACGCTGAGGAACGAAAGCGTGGGGAGCAAACAGG	0.318394	0.299059	0	0	0.402276	0.452821	0	0	0.0743764	0.0486269	0	0	0	0	0	0	0	0	0	0	0	0	0	0	0	0	0	0	0	0	0	0	0	0	0	0	0	0.452821	0.024175
c53c03c968989613d1d10495e9b56d34	Bacteria	Bacteria	Bacteroidota	Bacteroidia	Flavobacteriales	Crocinitomicaceae	Fluviicola		1	TACGGAGGGTGCAAGCGTTATCCGGAATCATTGGGTTTAAAGGGTCCGCAGGCGGTGCTATAAGTCAGTGGTGAAATCTCATAGCTTAACTATGAAACTGCCATTGATACTGTAGCACTTGAATTCGGTCGAAGTGGGCGGAATATGACATGTAGCGGTGAAATGCATAGATATGTCATAGAACACCGATAGCGAAGGCAGCTCACTAGGCCTGGATTGACGCTCAGGGACGAAAGCGTGGGGAGCAAACAGG	0	0	0	0	0	0	0	0	0	0	0	0	0.100987	0.155568	0.0823189	0.168368	0.0177814	0	0	0	0.0221298	0	0	0	0.117881	0.126642	0.0363835	0.0520163	0.384559	0.451057	0.0407332	0.0239234	0.361055	0.219953	0	0	0	0.451057	0.0806188
df1bc60df4e80a40c8ebe109072765e7	Bacteria	Bacteria	Bacteroidota	Bacteroidia	Bacteroidales				0.92	TACGGAGGATCCAAGCGTTATCCGGATTTATTAGGTTTAAAGGGTGCGTAGGCGGACTTATAAGTCAGTGGTGAAATCCTGCAGCTTAACTGCGGAACTGCCATTGATACTGTTAGTCTTGAATACGGTTGAGGTAGGCGGAATGTGTAGTGTAGCGGTGAAATGCTTAGATATTACACAGAACACCGATTGCGTAGGCAGCTTACTAAGCCGTGATTGACGCTGAGGCACGAAAGCGTGGGGATCGAACAGG	0	0	0	0	0	0	0	0	0	0	0	0	0	0	0	0	0	0	0	0	0	0	0	0	0	0	0	0	0	0	0	0	0	0	0	0	0.45095	0.45095	0.00683257
5eb13d4b818150c08eb33eaabbd2da71	Bacteria	Bacteria	Bacteroidota	Bacteroidia	Flavobacteriales	Flavobacteriaceae	Flavobacterium		1	TACGGAGGATCCAAGCGTTATCCGGAATCATTGGGTTTAAAGGGTCCGTAGGCGGTCAGATAAGTCAGTGGTGAAATCCCATCGCTCAACGGTGGAACGGCCATTGATACTGTCTGACTTGAATTATTAGGAAGTAACTAGAATATGTAGTGTAGCGGTGAAATGCTTAGAGATTACATGGAATACCAATTGCGAAGGCAGGTTACTACTAATGGATTGACGCTGATGGACGAAAGCGTGGGTAGCGAACAGG	0	0	0	0	0	0	0	0	0	0	0	0	0	0	0	0	0	0	0	0	0	0	0	0	0	0	0	0	0.0195954	0	0	0	0	0	0	0	0	0.449106	0.039613
0e1a21f014887edc560531b0c9d0e691	Bacteria	Bacteria	Proteobacteria	Alphaproteobacteria	Rhizobiales	Beijerinckiaceae	alphaI cluster		0.93	TACGAAGGGGGCTAGCGTTGCTCGGAATCACTGGGCGTAAAGCGCACGTAGGCGGATCTTTAAGTCAGAGGTGAAATCCCAAGGCTCAACCTTGGAACTGCCTTTGATACTGGGGATCTCGAGTCCGGAAGAGGTGAGTGGAACTCCGAGTGTAGAGGTGAAATTCGTAGATATTCGGAAGAACACCAGTGGCGAAGGCGGCTCACTGGTCCGGTACTGACGCTGAGGTGCGAAAGCGTGGGGAGCAAACAGG	0	0	0	0	0	0	0	0	0	0	0	0	0	0	0	0	0	0	0	0	0	0	0	0	0.0104783	0	0	0	0.0391907	0	0.01222	0.0186071	0	0.0215338	0	0	0	0.446473	0.0599019
f120ef7fdc1d1bc82a59ee02f4fa3683	Bacteria	Bacteria	Verrucomicrobiota	Verrucomicrobiae	Chthoniobacterales	Chthoniobacteraceae	Chthoniobacter		0.98	TACAGAGGTCTCAAGCGTTGTTCGGATTCATTGGGCGTAAAGGGTGCGTAGGCGGCTTGGTAAGTCAGATGTGAAATCCTGGGGCTCAACCTCGGAACTGCATTTGATACTGCCAGGCTAGAGTACTGGAGAGGAGACTGGAATTTACGGTGTAGCAGTGAAATGCGTAGATATCGTAAGGAAGGCCAGTGGCGAAGGCGAGTCTCTGGACAGTAACTGACGCTGAGGCACGAAGGCCAGGGGAGCAAACGGG	0	0	0	0.00551124	0	0	0	0	0	0	0	0	0.0196364	0	0	0	0	0.0106797	0	0	0	0	0	0.00772738	0	0	0	0	0.159212	0.237244	0	0.0292398	0	0	0	0	0	0.446097	0.0799136
a71c2b364419addf3c4a76844f1355fc	Bacteria	Bacteria	Proteobacteria	Gammaproteobacteria	Burkholderiales	Comamonadaceae	Limnohabitans		0.65	TACGTAGGGTGCAAGCGTTAATCGGAATTACTGGGCGTAAAGCGTGCGCAGGCGGTTATATAAGACAGATGTGAAATCCCCGAGCTTAACTTGGGAACTGCATTTGTGACTGTATAGCTAGAGTACGGCAGAGGGGGATGGAATTCCGCGTGTAGCAGTGAAATGCGTAGATATGCGGAGGAACACCGATGGCGAAGGCAATCCCCTGGGCCTGTACTGACGCTCATGCACGAAAGCGTGGGGAGCAAACAGG	0	0	0	0	0	0	0	0	0	0	0	0	0	0	0	0	0	0	0	0	0	0	0	0	0	0	0	0	0.205751	0.199168	0	0	0.237618	0.370689	0	0	0	0.444254	0.0901812
772ccec897aa13ca7458f659e3a6470c	Bacteria	Bacteria	Bacteroidota	Bacteroidia	Sphingobacteriales	Lentimicrobiaceae			0.9	TACGGAGGATGCAAGCGTTATCCGGATTCATTGGGTTTAAAGGGTGCGCAGGCGGAATGATAAGTCAGTGGTGAAATCCTAGAGCTTAACTCTAGAACTGCCATTGATACTGTCATTCTTGAGTACACTTGAAGTGGGCGGAATGTGTCATGTAGCGGTGAAATGCTTAGATATGACAAGGAACACCGATCGCGAAGGCAGCTCACTAAAGTGCAACTGACGCTCAGGCACGAAAGCGTGGGGATCAAACAGG	0.186575	0.241935	0.204524	0.190138	0.277815	0.270261	0.0916953	0.186659	0.225036	0.305655	0.436641	0.34746	0	0	0	0	0	0.0854372	0	0	0	0	0	0	0	0	0	0	0	0	0	0	0	0	0	0.0774283	0.0252687	0.436641	0.0477656
1659062601639ba4fe146f25703d9080	Bacteria	Bacteria	Bacteroidota	Bacteroidia	Bacteroidales	Bacteroidetes vadinHA17			1	TACGGAGGATGCGAGCGTTATCCGGATTTATTGGGTTTAAAGGGTGCGTAGGCGGATTATTAAGTCAGTGGTGAAAACCTGCAGCTTAACTGTAGAATTGCCATTGATACTGATAGTCTTGAGTACGGTCAAGGTAGGCGGAATGTGTAATGTAGCGGTGAAATGCTTAGATATTACACAGAACACCGATTGCGAAGGCAGCTTACTGGGCCATTACTGACGCTGATGCACGAAAGCGTGGGGAGCGAACAGG	0	0.0218414	0	0	0	0	0	0	0	0	0	0	0	0.0169096	0.00997805	0	0	0	0	0	0	0	0	0	0	0	0	0	0	0	0	0	0	0	0.434286	0.117525	0	0.434286	0.00909909
48f74a5c2e0cf6726a42ff1f5f900dd4	Bacteria	Bacteria	LCP-89						1	TACGGGGGGAGCTAGCGTTGTCCGGAATCATTGGGCGTAAAGGGCATGTAGGTGGGACTTTAAGTCAATTGTTAAATCGTACGGCTTAACCGTATTATGCAGTTGATACTGGAGTTCTTGAGTGTGAGAGGGGACAGAGGAATACCTGGTGTAGCGGTGGAATGCGTAGATATTAGGTAGAACACTTGAGGCGAAGGCGTCTGTCTGGCTCATCACTGACACTGAAATGCGAAAGTATGGGGAGCAAACAGG	0	0	0	0	0	0	0	0	0	0	0	0	0	0	0	0	0	0	0.0135245	0	0	0	0	0	0	0	0	0.0054754	0	0	0	0	0	0	0.434286	0.110612	0	0.434286	0.0085439
cb4b35c8c0e7fb57ea18f7c4b55f4b64	Bacteria	Bacteria	Verrucomicrobiota	Lentisphaeria	Victivallales	PRD18C08			0.99	TACGTAGGGTGCGAGCGTTGTTCGGAATTATTGGGCGTAAAGGGTTCGTAGGAGGTTCATTAAGATTGGTGTGAAATCCCAAGGCTCAACCTTGGAACTGCATTGATTACTGATGGACTAGAGTATCGTAGAGGAGAGCGGAATTCCAGGTGTAGCGGTGGAATGCGTAGATATCTGGAAGAACACCGACAGCGAAGGCAGCTCTCTGGGCGAAAACTGACTCTGAGGAACGAAAGCGTGGGTAGCAAACAGG	0.0304198	0.0168011	0.0103121	0.0137781	0.0200027	0.0357961	0	0.0155549	0.0114425	0.00926226	0.0164426	0	0	0	0	0.0155416	0.0152412	0.0341749	0.0315571	0	0.0221298	0.0261131	0	0.012879	0	0.0180918	0.00779646	0.027377	0	0	0	0.015949	0	0	0.434286	0.117525	0	0.434286	0.0145223
19ea34eba18e85f90f1c035f1f190c8c	Bacteria	Bacteria	Proteobacteria	Alphaproteobacteria	Caulobacterales	Caulobacteraceae	Caulobacter		0.95	TACGAAGGGGGCTAGCGTTGCTCGGAATTACTGGGCGTAAAGGGAGCGTAGGCGGATAGTTTAGTCAGAGGTGAAAGCCCAGGGCTCAACCTTGGAAATGCCTTTGATACTGGCTATCTTGAGTATGGGAGAGGTAAGCGGAATTCCGAGTGTAGAGGTGAAATTCGTAGATATTCGGAAGAACACCGGTGGCGAAGGCGGCTTACTGGCCCATTACTGACGCTGAGGCTCGAAAGCGTGGGGAGCAAACAGG	0	0	0	0	0	0	0	0	0.0152567	0	0	0	0.0476885	0	0	0	0	0.0170874	0.0405734	0.0412043	0.0265557	0	0	0	0	0.0180918	0	0	0.244942	0.225529	0	0	0.0925783	0.11536	0	0	0	0.430928	0.077383
f7b8e5d594064c82c9a4cc905b98107e	Bacteria	Bacteria	Verrucomicrobiota	Verrucomicrobiae	Verrucomicrobiales	DEV007			1	CACGGAGGCCCCGAGCGTTGTTCGGATTTACTGGGCGTAAAGCGTGCGTAGGCGGTTGGGTAAGTCAGATGTGAAAGCCCGGGGCTCAACCTCGGAACTGCATCCGATACTGCCTGACTAGAGGGCTGGAGAGGAGACTGGAATTCACGGTGTAGCAGTGAAATGCGTGGATATCGTGAGGAAGACCAATGGCGAAGGCAGGTCTCTGGACAGCATCTGACGCTGATGCACGAAGGCCGGGGGAGCAAAAAGG	0.00405597	0	0.00687474	0	0	0	0	0	0	0	0	0	0	0	0	0	0.0050804	0.0106797	0.0135245	0	0	0	0	0	0.0209567	0	0	0	0.0244942	0.0322184	0.0244399	0.0212653	0.283907	0.430676	0	0	0	0.430676	0.029041
9d77cb79f29735ac46eb373959f42bfc	Bacteria	Bacteria	Bacteroidota	Bacteroidia	Sphingobacteriales	env.OPS 17			1	GACGAAGGATGCAAGCGTTATCCGGATTCATTGGGTTTAAAGGGTGCGTAGGCGGACTGATAAGTCAGTGGTGAAATCTCTCAGCTTAACTGAGAAACTGCCATTGATACTGTCGGTCTAGAGTATAGATGACGTTGGCGGAATATGACATGTAGTGGTGAAATACTTAGATATGTCATAGAACACCGATTGCGAAGGCAGCTAACGAAACTATAACTGACGCTGAGGCACGAAAGTGCGGGGATCAAACAGG	0	0	0	0	0	0	0	0	0	0	0	0	0	0	0	0	0	0	0	0	0	0	0	0	0	0	0	0	0	0	0	0	0	0	0	0	0	0.428449	0.0140567
6661ac6bc146e2d9770d4755704787cb	Bacteria	Bacteria	Desulfobacterota	Desulfuromonadia	Geobacterales	Geobacteraceae	Geobacter		0.83	TACGGGGGGTGCAAGCGTTGTTCGGAATTATTGGGCGTAAAGCGCGTGTAGGCGGTTTGTTAAGTCTGTTGTGAAAGCCCTGGGCTCAACCCAGGAAGTGCACTGGATACTGGCAGACTTGAATACGGGAGAGGGTAGTGGAATTCCTGGTGTAGGAGTGAAATCCGTAGATATCAGGAGGAACACCGGTGGCGAAGGCGGCTGCCTGGACCGATATTGACGCTGAGACGCGAAAGCGTGGGTAGCAAACAGG	0	0	0	0	0	0	0	0	0.419559	0.42838	0.102309	0.100817	0	0	0	0	0	0	0	0	0	0	0	0	0	0	0	0	0	0	0	0	0	0	0	0	0	0.42838	0.0284248
d17fabe49eb5cb89f1e04754435d4dac	Bacteria	Bacteria	Bacteroidota	Bacteroidia	Bacteroidales	Prolixibacteraceae	BSV13		1	TACGGAGGGTGCAAGCGTTATCCGGATTTATTGGGTTTAAAGGGTGCGTAGGCGGTTAAATAAGTCAGTGGTGAAAAGCTGCAGCTCAACTGTAGTCCTGCCATTGAAACTGTTTTACTTGAGTAACCATGAGGTAGGCGGAATGTGTAGTGTAGCGGTGAAATGCTTAGATATTACACAGAACACCGATTGCGTAGGCAGCTTACTAGAGGTTCACTGACGCTGATGCACGAAAGCGTGGGGATCAAACAGG	0.427905	0.364583	0.134057	0.108847	0.186692	0.189719	0.0250078	0	0.276528	0.22461	0.0420199	0	0.0757406	0.135277	0.117242	0.129514	0.12955	0.226409	0	0.150102	0.097371	0.126213	0.151904	0.247276	0.117881	0.146996	0.0779646	0.150574	0	0	0.0610998	0.0558214	0	0	0	0.203249	0	0.427905	0.0664958
195e1d0cc797986f36fd15f8c09c9e13	Bacteria	Bacteria	Desulfobacterota	Desulfuromonadia	Geobacterales	Geobacteraceae	Geobacter		0.85	TACGGAGGGTGCGAGCGTTGTTCGGAATTATTGGGCGTAAAGCGCGTGTAGGCGGTTTGTTAAGTCTGATGTGAAAGCCCTGGGCTCAACCCAGGAAGTGCATTGGAAACTGGCAGACTTGAATACGGGAGAGGGTAGTGGAATTCCTAGTGTAGGAGTGAAATCCGTAGATATTAGGAGGAACACCGGTGGCGAAGGCGGCTGCCTGGACCGATATTGACGCTGAGACGCGAAAGCGTGGGTAGCAAACAGG	0	0	0	0	0	0	0	0	0	0	0	0	0	0	0	0	0	0	0	0	0	0	0	0	0	0	0	0	0	0	0	0	0	0	0	0	0	0.42374	0.0207044
2bfae25fbc3f2d9f43f4587a1c52f963	Bacteria	Bacteria	Acidobacteriota	Holophagae	Holophagales	Holophagaceae			1	TACAGAGGGGGCAAGCGTTATTCGGAATTATTGGGCGTAAAGGGCGCGTAGGCGGTTTGTTAAGTCAGATGTGTAATCCCCGAGCTCAACTTGGGAACTGCATCTGAGACTGGGAGACTAGAGTACTGGAGAGGGTGGTAGAATTCCACGTGTAGCGGTGAAATGCGTAGAGATGTGGAGGAATACCAGTGGCGAAGGCGGCCACCTGGACAGTAACTGACGCTGAGGCGCGAAAGTGTGGGTAGCAAACAGG	0.0689515	0.0571237	0.28702	0.24525	0.137796	0.0626432	0.377201	0.422575	0.0514913	0	0.0767319	0.0414071	0	0	0	0	0	0	0	0	0	0	0	0	0	0	0	0	0	0	0	0	0	0	0	0.0400968	0	0.422575	0.0283074
f3538ade555ccbc08a47367e5d07a103	Bacteria	Bacteria	Desulfobacterota	Desulfobacteria	Desulfobacterales	Desulfosarcinaceae	Desulfatirhabdium		0.96	TACGGGGGGTGCAAGCGTTATTCGGATTTATTGGGCGTAAAGAGCGCGTAGGCGGTTTAGCAAGTCAGATGTGAAAGCCCTGGGCTCAACCTGGGAAGTGCATTTGAAACTATTAGACTTGAGTATGGGAGAGGGGAGTGGAATTCCTGGTGTAGAGGTGAAATTCGTAGATATCAGGAGGAACACCGGTGGCGAAGGCGACTTCCTGGACCAATACTGACGCTGAGGCGCGAAGGCGTGGGGAGCAAACAGG	0.371121	0.421707	0.146088	0.117114	0.240032	0.282789	0.104199	0.0622197	0.135403	0.0439957	0.153464	0.142224	0.168312	0.145423	0.0399122	0.0906595	0.0457236	0.0704857	0.0991795	0.0470907	0.0354076	0.0696349	0.0785711	0.113335	0.0445329	0.0361835	0.0779646	0.0602294	0	0	0	0.0558214	0	0	0	0.110612	0.0427625	0.421707	0.0553363
c00e08e4f703884e5c78e5906f063fe5	Bacteria	Bacteria	Dependentiae	Babeliae	Babeliales				1	TACGAAGGGTACGAGCGTTATTCGGAGTTACTGGGCGTAAAGAGCGTGTAGGCGGCCTGTTAAGTTAGTTGTTAAATTCCCCGGCCTAACCGGGGGCAAGCGACTAAAACTGGTGGGCTAGAGTACAAGAGAGAGAAGTAGAATTCCCGGAGTAGCGGTAAAATGCGTAGATCTCGGGAGGAATACCGATGGCGAAGGCAGCTTCTTGGCTTGTAACTGACGCTAAAGTGCGAAAGCGTGGGGAGCAAACAGG	0.0324478	0.015121	0.0154682	0.0220449	0.0177801	0.0143184	0.0229238	0.0129624	0.0190709	0.0301023	0.0310582	0.0162028	0.0561041	0.0980757	0.149671	0.124333	0.0838266	0.0961169	0.085655	0.0912382	0.309817	0.165383	0.0680949	0.0721222	0.0523917	0.0791515	0.103953	0.0684425	0	0	0.419552	0.276449	0	0	0	0.0857242	0	0.419552	0.0414485
fce241477ab1fc9698107cde9d1e8fb5	Bacteria	Bacteria	Actinobacteriota	Actinobacteria	Frankiales	Sporichthyaceae	Candidatus Planktophila		0.92	TACATAGGGTGCAAGCGTTGTCCGGAATTATTGGGCGTAAAGAGCTCGTAGGTGGTTCGTCACGTCGGATGTGAAAATCTGGGGCTCAACCCCAGACCTGCATTCGATACGGGCGAGCTAGAGTGTGGTAGGGGAGACTGGAATTCCTGGTGTAGCGGTGGAATGCGCAGATATCAGGAGGAACACCAATGGCGAAGGCAGGTCTCTGGGCCATTACTGACACTGAGGAGCGAAAGCGTGGGGAGCGAACAGG	0.135875	0.115927	0.147807	0.115736	0.162244	0.18614	0	0	0.127775	0.157458	0.105963	0.108019	0.331014	0	0.321792	0.235715	0.134631	0.145243	0	0	0	0	0	0	0	0	0.200109	0	0	0	0.419552	0.417331	0	0	0	0.26132	0	0.419552	0.058025
b7a07939d4875f2d87d9a355a769398a	Bacteria	Bacteria	Proteobacteria	Gammaproteobacteria	Burkholderiales	Gallionellaceae	Gallionella	capsiferriformans	0.98	TACGTAGGGTGCGAGCGTTAATCGGAATTACTGGGCGTAAAGCGTGCGCAGGCGGTTTTTTAAGTCAGATGTGAAATCCCCGGGCTCAACCTGGGAACTGCATTTGAAACTGGAAGACTAGAGTATAGCAGAGGGGGGTAGAATTCCACGTGTAGCAGTGAAATGCGTAGATATGTGGAGGAATACCAATGGCGAAGGCAGCCCCCTGGGTTAATACTGACGCTCATGCACGAAAGCGTGGGGAGCAAACAGG	0.375177	0.320901	0.254365	0.282451	0.177801	0.148554	0.0437637	0.0311098	0.129682	0.136618	0.0328851	0.0738127	0.173923	0.206297	0.119737	0.170958	0.292123	0.328933	0.229916	0.229567	0.252279	0.274187	0.235713	0.350308	0.24886	0.293991	0.335248	0.325786	0	0	0.14664	0.175439	0	0	0.274286	0.414794	0	0.414794	0.107365
7247b8d3b54c89d07cb4d87402db2ea4	Bacteria	Bacteria	Proteobacteria	Gammaproteobacteria	Burkholderiales	Chitinibacteraceae	Formivibrio		0.93	TACGTAGGGTGCAAGCGTTAATCGGAATTACTGGGCGTAAAGCGTGCGCAGGTGGTTGTACAAGACCGACGTGAAATCCCCGGGCTCAACCTGGGAATGGCGTTGGTGACTGTGCGACTAGAGTGTGGCAGAGGGGGGTGGAATTCCACGTGTAGCAGTGAAATGCGTAGAGATGTGGAGGAACACCGATGGCGAAGGCAGCCCCCTGGGCTAACACTGACACTCATGCACGAAAGCGTGGGGAGCAAACAGG	0	0	0	0	0	0	0	0	0	0	0	0	0	0	0	0	0	0	0	0	0	0	0	0	0	0	0	0	0	0	0	0	0	0	0	0	0	0.414563	0.0124285
790a759182894c1cc00019f205a6ec89	Bacteria	Bacteria	Bacteroidota	Ignavibacteria	Ignavibacteriales	Ignavibacteriaceae	Ignavibacterium		0.64	TACGTAGGGGGCAAGCGTTGTCCGGATTTACTGGGTGTAAAGGGCGCGTAGGCGGGCTCGTAAGTCAGAGGTGAAATCCTACAGCTTAACTGTAGAACTGCCTTTGATACTGCGAGTCTTGAGTTCAGAAGAGAGAGATGGAATTCCAGGTGTAGTGGTGAAATACGTAGATATCTGGAAGAACACCAGTTGCGAAGGCGATCTCTTGGTCTGACACTGACGCTGAGGCGCGAAAGCGTGGGGAGCAAACAGG	0	0	0	0	0	0	0	0	0	0	0	0	0	0	0	0	0	0	0	0	0	0	0	0	0	0	0	0	0	0	0	0	0	0	0	0	0.412075	0.412075	0.00624355
de732b60a70795e3faed1c3a878d7902	Bacteria	Bacteria	Verrucomicrobiota	Kiritimatiellae	WCHB1-41				0.97	TACAGAGGTGGCAAGCGTTGTTCGGATTTACTGGGCGTAAAGGGTGCGTAGGTGGTATGGTATGTCGGGCGTGAAAGCTCATCGCTCAACGGTGAAATGTCGTCCGAAACTACCAAACTAGAGTGCAGGAGAGGAGAGCGGAATACTTGGTGTAGCGGTGGAATGCGTTGAGATCAAGTAGAACACCGGTGGCGTAGGCGGCTCTCTGGAATGTAACTGACACTGAGGCACGAAAGTTGGGGGAGCAAACAGG	0.0385317	0.0386425	0.0446858	0.0440899	0.0377828	0.0375859	0	0	0	0.016209	0	0	0.0589093	0.0473469	0.0224506	0.0155416	0.0406432	0.0640779	0.0405734	0.052977	0.0708153	0.0522261	0.0523807	0.0669706	0.0288154	0.0316606	0	0	0	0	0	0.0265816	0	0	0.388571	0.412029	0	0.412029	0.0262136
43dc0de2166ccbb90a6a1f031e062452	Archaea	Archaea	Nanoarchaeota	Nanoarchaeia	Woesearchaeales				0.99	TCCCGGCAGTTCAAGTTGCAACCAACATTATTGGGTCTAAAACATCCGTAGCTTGTTTAACAAGTCTCTTGTGAAATCTCATGTCTCAAGTATGAGGCGTGCAAGAGATACTGTTAAGCTAGAGATCGGTAGGTGTAAGAAGTACACGAGAGGTAGTGGTTAAATACGTTAATCTTTCGTGGACTCACAATTAGCGAAGGCATCTTACAAGAACGAGTCTGACAGTGAGGGATGAAGGCTAGGGGCGCAAAACGG	0.0162239	0.0134409	0.0154682	0.0234228	0.0133351	0.0125286	0.00416797	0	0.0133496	0.0069467	0.0109617	0.00720124	0.0112208	0.0202915	0	0.0207222	0.0279422	0.0384468	0.0495898	0.0412043	0.0265557	0.0261131	0.0314284	0.0231821	0	0.0226147	0.00519764	0	0.00734826	0	0.01222	0.00797448	0	0	0.411429	0.156239	0	0.411429	0.0165628
9eb4daf2514a9afaa2b19a77d4db0399	Bacteria	Bacteria	Verrucomicrobiota	Verrucomicrobiae					1	TACAGAGACTGCAAGCGTTACTCGGATTCACTGGGCGTAAAGGGAGCGCAGGCGGACTTATGTGTCGGACGTGAAATACCGGGGCTTAACCCCGGTGCTGCGTCCGAAACTATGAGTCTAGAGACTTGGAGGGGTAAGCGGAATTCTTGGTGGAGCAGTGAAATGCGTAGATATCAAGAGGAACACCAACGGCGAAGGCAGCTTACTGGACAAGATCTGACGCTCAGGCTCGAAAGCGTGGGGAGCAAAAGGG	0.0932874	0.0588038	0.0670287	0.0633792	0.0577855	0	0.0812754	0.0674047	0.0343276	0.0764137	0.036539	0	0.148676	0.192769	0.162143	0.150236	0.0787462	0.0939809	0.2209	0.141272	0.119501	0.147974	0.240951	0.0953043	0.0890659	0.162826	0.0883599	0.10677	0.186156	0.169879	0.114053	0.103668	0.108008	0.0599871	0.411429	0.168683	0	0.411429	0.0932159
d584973fb3e961f39fdefba6085b2b87	Bacteria	Bacteria	Patescibacteria	Saccharimonadia	Saccharimonadales	Saccharimonadaceae	TM7a		0.56	TACGTAGGGTGCAAGCATTATCCGGAGTGACTGGGCGTAAAGAGTTGCGTAGGTGGCTAAGTTAGCGAATAGTGAAATCTGGTGGCTCAACCACACAGACTATTATTCGAACTGCTTAGCTCGAGAATAGCAGAGGTAACTGGAATTTCTAGTGTAGGAGTGAAATCCGTAGATATTAGAAGGAACACCAATGGCGTAGGCAGGTTACTGGGCTATTTCTGACACTGAGGCACGAAAGCGTGGGGAGCGAACCGG	0.0162239	0	0	0	0	0	0	0	0	0	0	0	0	0.0135277	0	0	0	0	0	0.0147158	0	0	0	0	0	0	0.00779646	0.0136885	0	0	0.0244399	0	0	0	0.411429	0.241963	0	0.411429	0.0112695
d93a43ccb193a793d09cbd3c8b4db012	Bacteria	Bacteria	Bacteroidota	Ignavibacteria	SJA-28				1	TACGTAGGGGGCAAGCGTTGTCCGGATTTACTGGGTGTAAAGGGTGCTCAGGCGGATTCGTAAGTCAGTGGTGAAATCCCGGAGCTTAACTCCGGAACTGCCATTGATACTGCGAGTCTCGAGTTTGGAAGAGGTAGATGGAATATCTGGTGTAGCAGTGAAATGCGTAGATATCAGATAGAACACCAATGGCGAAGGCAGTCTACTGGTCCAATACTGACGCTAAAGCACGAAAGTGTGGGTAGCAAACAGG	0.127763	0.126008	0.180462	0.205294	0.102236	0.0751718	0.135459	0.0674047	0.0171638	0.0115778	0.0310582	0.0144025	0.123429	0.0710203	0	0.0466249	0.0914472	0.0427186	0.0631142	0.0470907	0	0.0652827	0.0471426	0.0850012	0.0916854	0.0248762	0.0259882	0	0	0	0.0529532	0.0850611	0	0	0.411429	0.131352	0.00777499	0.411429	0.039623
65c01a4bb59b453e9d2004937dd2e05f	Bacteria	Bacteria	Myxococcota	Myxococcia	Myxococcales	Anaeromyxobacteraceae	Anaeromyxobacter		0.96	TACAGAGGGTGCGAGCGTTGTTCGGAATTATTGGGCGTAAAGCGCTTGTAGGCGGTTTGCCAAGTCGCATGTGAAAGCTCCAGGCTCAACCTGGAAAGTGCGCGCGAAACTGGCAGACTTGAGTGCCGGAGAGGGTGGCGGAATTCCCGGTGTAGAGGTGAAATTCGTAGATATCGGGAGGAACACCAGAGGCGAAGGCGGCCACCTGGACGGACACTGACGCTGAGACGCGAAAGCGTGGGGAGCAAACAGG	0	0	0	0	0	0	0	0	0	0	0	0	0	0	0	0	0	0	0	0	0	0	0	0	0	0	0	0	0.340469	0.254818	0	0	0	0	0	0	0	0.411391	0.0354628
aa8553ebd7e5dcc37bd9437e0cbe425e	Bacteria	Bacteria	Proteobacteria	Gammaproteobacteria					0.9	TACAGAGGGTGCGAGCGTTAATCGGAATTACTGGGCGTAAAGCGCATGCAGATGGTTTGACAAGTCGGATGTGAAAGCCCCGGGCTTAACCTGGGAACGGCACTCGAAACTGTCAGACTAGAATGTGGAAGAGGGAAGTGGAATTCCGGGTGTAGCAGTGAAATGCGTAGATATCCGGAGGAACATCAGTGGCGAAGGCGACTTCCTGGTCCAACATTGACATTCAGATGCGAAAGCGTGGGGAGCAAACAGG	0	0	0	0	0	0	0	0	0	0	0	0	0.0168312	0	0	0	0	0	0	0	0	0	0	0	0	0	0	0	0.333121	0.310468	0	0	0.104922	0.0584489	0	0	0	0.411391	0.0719367
04d3995a315c3db34a03c16dda9ddea1	Bacteria	Bacteria	Proteobacteria	Gammaproteobacteria	Burkholderiales	Comamonadaceae	Candidatus Symbiobacter		0.59	TACGTAGGGTGCGAGCGTTAATCGGAATTACTGGGCGTAAAGCGTGCGCAGGCGGTTTTGTAAGACGGATGTGAAATCCCCGGGCTCAACCTGGGACCTGCATTTGTGACTGCAAGGCTAGAGTACGGTAGAGGGGGATGGAATTCCGCGTGTAGCAGTGAAATGCGTAGATATGCGGAGGAACACCGATGGCGAAGGCAATCCCCTGGACCTGTACTGACGCTCATGCACGAAAGCGTGGGGAGCAAACAGG	0	0	0	0	0	0	0	0	0	0	0	0	0	0	0	0	0	0	0	0	0	0	0	0	0	0	0	0	0	0	0	0	0	0	0	0	0	0.40453	0.0119629
6cb87b9319bdbc4a22f4b297518fb8c7	Bacteria	Bacteria	Proteobacteria	Alphaproteobacteria	Rhizobiales	Beijerinckiaceae	Methylorosula		0.67	TACGAAGGGGGCTAGCGTTGTTCGGATTTACTGGGCGTAAAGCGCACGTAGGCGGATCTTTAAGTCAGAGGTGAAATCCCAAGGCTCAACCTTGGAACTGCCTTTGATACTGGGGATCTCGAGTTCGGGAGAGGTGAGTGGAACTGCGAGTGTAGAGGTGAAATTCGTAGATATTCGCAAGAACACCAGTGGCGAAGGCGGCTCACTGGCCCGATACTGACGCTGAGGTGCGAAAGCGTGGGGAGCAAACAGG	0	0	0	0	0	0	0	0	0	0	0	0	0	0	0	0	0	0	0	0	0	0	0	0	0	0	0	0	0	0	0	0	0	0	0	0	0	0.403053	0.00610686
e0ec5cb70833185a87c89fdf6425e0c1	Bacteria	Bacteria	Proteobacteria	Alphaproteobacteria	Holosporales	Holosporaceae			0.84	GACGAAGGGAGCAAGCGTTGCTCGGAATAATTGGGCGTAAAGGGTGCGTAGGTGGTTTTTTAAGTGGGATGTTAAAGGCCTGGGCTCAACCTAGGAAATGCATTTCATACTGAAAAACTTGAGGGTGAAAGAGGAAACAGGAATTCCTCATGTAGAGGTGAAATTCGTAGATATGAGGAGGAACACCAAAGGCGAAGGCAAGTTTCTGGGGCACTACTGACACTGAGGCACGAAAGCGTGGGGAGCAAACAGG	0	0	0	0	0	0	0	0	0	0	0	0	0	0	0	0	0	0	0	0	0	0	0	0	0	0	0	0	0	0	0	0	0	0	0	0	0	0.402742	0.0115108
7de8357661e8182771db98b376924183	Bacteria	Bacteria	Proteobacteria	Gammaproteobacteria	Burkholderiales	Comamonadaceae	Ideonella		0.59	TACGTAGGGTGCAAGCGTTAATCGGAATTACTGGGCGTAAAGCGTGCGCAGGCGGTTTTGTAAGACAGAGGTGAAATCCCCGGGCTCAACCTGGGAACTGCCTTTGTGACTGCAAAGCTTGAGTGCGGCAGAGGGGGATGGAATTCCGCGTGTAGCAGTGAAATGCGTAGATATGCGGAGGAACACCGATGGCGAAGGCAATCCCCTGGGCCTGCACTGACGCTCATGCACGAAAGCGTGGGGAGCAAACAGG	0	0	0	0	0	0	0	0	0	0	0	0	0	0	0	0	0	0	0	0	0	0	0	0	0	0	0	0	0	0	0	0	0	0	0	0	0	0.401062	0.0114583
e0c802d55028fb874c473df186538230	Bacteria	Bacteria	Bacteroidota	Bacteroidia	Sphingobacteriales	Z4MB62			0.59	TACGGAGGATGCAAGCGTTATCCGGATTCATTGGGTTTAAAGGGTCCGCAGGCGGGGTAATAAGTCAGAGGTGAAATCCTACGGCTCAACTGTAGAACTGCCTTTGATACTGTTATCCTAGAGTGTAGTTGATGTGGGCGGAATATGTCATGTAGCGGTGAAATGCTTAGATATGACATAGAACACCGATCGCGAAGGCAGCTCACAAAGCTACAACTGACGCTCAGGGACGAAAGCGTGGGGATCAAACAGG	0.253498	0.216734	0.400454	0.283829	0.266702	0.27384	0.222986	0.274804	0.0781906	0.090307	0.175387	0.196234	0	0.0304373	0	0.0207222	0.0685854	0.0811654	0.0495898	0.0853519	0.0752412	0.104452	0.0366665	0.0927285	0.0157175	0.0158303	0	0.0301147	0	0	0.0366599	0.015949	0	0	0	0.0290356	0.0311	0.400454	0.0538229
5a9138d972862da6e3008b5d3cbc0bf4	Bacteria	Bacteria	Bacteroidota	Bacteroidia	Chitinophagales	Saprospiraceae			1	TACGGAGGGTGCAAGCGTTATCCGGAATCACTGGGTTTAAAGGGTGCGTAGGCGGCCCAATAAGTCAGTCGTGAAATCGCTGGGCTCAACCCATGCAATTGCGATTGATACTGTTGGACTTGAATGGGGTTGAGGCTGGCGGAATGCGACATGTAGCGGTGAAATGCTTAGATATGTCGCAGAACACCGATTGCGAAGGCAGCCAGCTGGGCCTTTATTGACGCTGAGGCACGAAAGCGTGGGGAGCAAACAGG	0	0	0.00343737	0	0	0	0	0	0	0	0	0	0	0	0	0	0	0	0	0	0	0	0	0	0	0	0.0103953	0	0.188605	0.184523	0	0	0	0.00769065	0	0.0124438	0	0.399124	0.0530915
416d587357455745fff326bf21d748e0	Bacteria	Bacteria	Proteobacteria	Gammaproteobacteria	Burkholderiales	Rhodocyclaceae	Sulfurisoma		0.6	TACGTAGGGTGCGAGCGTTAATCGGAATTACTGGGCGTAAAGCGTGCGCAGGCGGTTCTATAAGACAGATGTGAAATCCCCGGGCTTAACCTGGGAACTGCGTTTGTGACTGTAGGACTTGAGTGTGGCAGAGGGGGGTGGAATTCCACGTGTAGCAGTGAAATGCGTAGAGATGTGGAGGAACACCGATGGCGAAGGCAGCCCCCTGGGTCAACACTGACGCTCATGCACGAAAGCGTGGGGAGCAAACAGG	0.121679	0.126008	0	0.121247	0	0	0	0	0	0	0	0	0.316988	0	0.329276	0.313423	0.302284	0.19437	0.274998	0.147158	0	0	0	0.170002	0	0	0	0.177951	0	0	0.395112	0.398724	0	0	0	0.0995506	0	0.398724	0.0528602
f672aa3aea2d03f0b297739022e9b716	Bacteria	Bacteria	Proteobacteria	Gammaproteobacteria	Burkholderiales	Comamonadaceae			1	TACGTAGGGTGCGAGCGTTAATCGGAATTACTGGGCGTAAAGCGTGCGCAGGCGGTCTTGCAAGACAGGTGTGAAATCCCCGGGCTTAACCTGGGAACTGCACTTGTGACTGCAAGGCTGGAGTACGGCAGAGGGGGATGGAATTCCGCGTGTAGCAGTGAAATGCGTAGATATGCGGAGGAACACCGATGGCGAAGGCAATCCCCTGGGCCTGTACTGACGCTCATGCACGAAAGCGTGGGGAGCAAACAGG	0	0	0	0	0	0	0	0	0	0	0	0	0	0	0	0	0	0	0	0	0	0	0	0	0	0	0	0	0.0783814	0.0292894	0	0	0.12961	0.130741	0	0	0	0.397187	0.0317545
61ef5d6eef9404ecfcc67d5d2cd90053	Bacteria	Bacteria	Desulfobacterota	Desulfuromonadia	Geobacterales	Geobacteraceae	Geobacter		0.56	TACGGGGGGTGCAAGCGTTGTTCGGATTTATTGGGCGTAAAGCGCGTGTAGGCGGTTTTTTAAGTCTGATGTGAAAGCCCTGGGCTCAACCTGGGAAGTGCATTGGATACTGGAAGACTTGAATACGGGAGAGGGCAGTGGAATTCCTGGTGTAGGAGTGAAATCCGTAGATATCAGGAGGAACACCGGTGGCGAAGGCGGCTGCCTGGACCGATATTGACGCTGAGACGCGAAAGCGTGGGTAGCAAACAGG	0	0.0571237	0.0412485	0.0496011	0.104458	0.116337	0.104199	0.0777746	0	0	0.0292312	0	0	0	0	0	0	0	0	0	0	0	0	0	0	0	0	0	0	0	0	0	0	0	0	0	0.394581	0.394581	0.014766
f36ea145be9e036f9307bc28da74da86	Bacteria	Bacteria	Bdellovibrionota	Bdellovibrionia	Bdellovibrionales	Bdellovibrionaceae	OM27 clade		1	TACAGAGGGTGCAAGCGTTGCTCGGATTTACTGGGCGTAAAGCGTACGCAGACGGTTTGGTAGGTCGGGTGTGAAAGCCCAGGGCTCAACCCTGGAAATGCACTCGAAACCACCTCACTTGAGTATAGGAGAGGGAAGCGGAATTCCTGGTGTAGAGGTGAAATTCGTAGATATCAGGAGGAACACCGGTGGCGAAGGCGGCTTCCTGGCCTATTACTGACGTTCAGGTACGAAAGCGTGGGTAGCAAACAGG	0	0	0	0	0	0	0	0	0	0	0	0	0	0	0.00997805	0	0	0	0	0	0	0	0	0	0	0	0	0	0.325773	0.319255	0	0	0	0	0	0	0	0.393659	0.0427587
048ace022a16d6cdb62afebfdae6c6fc	Bacteria	Bacteria	Planctomycetota	Planctomycetes	Pirellulales	Pirellulaceae	Pirellula		1	GACGAGCTCCCCAAACGTTATTCGGTATTACTGGGCTTAAAGAGTTCGTAGGCGGCGAAGTAGGTGAGGTGTGAAAGCCCTCGGCTCAACCGAGGAACTGCGCTTCAAACCACTTTGCTAGAGGGAGATAGGGGTAAGCGGAACAGATGGTGGAACGGTGAAATGTATTGATATCATCTGGAACACCGGTGGCGAAAGCGGCTTACTGGGTCTTTTCTGACGCTGAGGAACGAAAGCTAGGGTAGCGAACGGG	0.0182519	0.0117608	0	0.0124003	0.00666756	0.00715922	0	0	0	0	0.00913476	0	0	0	0	0	0.0152412	0.0192234	0	0	0.0132779	0	0.0209523	0	0	0.0113074	0	0.0246393	0.0367413	0.0585789	0.0244399	0.0239234	0.120352	0.0769065	0.0685714	0.0428621	0	0.39181	0.0740399
45c4933e5ab68c17b8f6ff0afb981d82	Bacteria	Bacteria	Desulfobacterota	Desulfovibrionia	Desulfovibrionales	Desulfovibrionaceae	Desulfovibrio		0.93	TACGGAGGGCGCAAGCGTTAATCGGAATCACTGGGCGTAAAGCGCGCGTAGGCGGTCTGGTAAGTCAGACGTGAAATCCCTCAGCTCAACTGGGGAACTGCGTTTGATACTGCCGGACTTGAGTCCCGGAGAGGGTGGCGGAATTCCAGGTGTAGGAGTGAAATCCGTAGATATCTGGAGGAACACCGGTGGCGAAGGCGGCCACCTGGACGGGTACTGACGCTGAGGTGCGAAAGCGTGGGGAGCAAACAGG	0	0.0252016	0	0	0.391163	0.345432	0	0	0.0705622	0.125041	0.0146156	0.0378065	0	0	0	0	0	0	0	0	0	0	0	0	0	0	0	0	0	0	0	0	0	0	0	0	0	0.391163	0.0153003
1e1290398ce6d2cfdf6f4da4990d348c	Bacteria	Bacteria	Proteobacteria	Gammaproteobacteria	Burkholderiales	MWH-UniP1 aquatic group			0.99	TACGTAGGGTGCAAGCGTTAATCGGAATTACTGGGCGTAAAGCGTGCGCAGGCGGTTTGTTAAGACAGTCGTGAAATCCCCGGGCTTAACCTGGGAACTGCGATTGTGACTGGCAAGCTAGAGTACGGCAGAGGGGGGTGGAATTCCTGGTGTAGCAGTGAAATGCGTAGAGATCAGGAGGAACACCGATGGCGAAGGCAGCCCCCTGGGCTAGTACTGACGCTCATGCACGAAAGCGTGGGGAGCAAACAGG	0	0	0	0	0	0	0	0	0	0	0	0	0	0	0	0	0	0	0	0	0	0	0	0	0	0	0	0	0	0.0380763	0	0	0.385743	0.390685	0	0	0	0.390685	0.0276596
659b4c9b27cd6c0602a376e9cd8c9a55	Bacteria	Bacteria	Firmicutes	Clostridia	Peptostreptococcales-Tissierellales	Acidaminobacteraceae	Acidaminobacter		0.63	TACGTAGGGGGCAAGCGTTATCCGGAATCACTGGGCGTAAAGGGTGCGTAGGCGGTCCTTCAAGCCAGAGGTAAAAGGCATTGGCTTAACCAATGTAAGCCTTTGGAACTGTGGGACTTGAGTGTAGGAGAGGTAAGTGGAATTCCTAGTGTAGCGGTGAAATGCGTAGATATTAGGAGGAACACCAGTGGCGAAGGCGACTTACTGGACTATAACTGACGCTGAGGCACGAAAGCGTGGGGAGCAAACAGG	0.0831474	0.0453629	0.0412485	0.0592458	0.0155576	0.0125286	0	0	0	0	0	0	0	0	0	0	0	0	0	0	0	0	0	0	0	0	0	0	0	0	0	0	0	0	0	0	0	0.389193	0.021817
f7d481c6e4ae9e0ac296fe40603965f7	Bacteria	Bacteria	Bacteroidota	Bacteroidia	Flavobacteriales	Crocinitomicaceae	Fluviicola		1	TACGGAGGGTGCAAGCGTTATCCGGAATCATTGGGTTTAAAGGGTCCGCAGGCGGATTTATAAGTCAGTGGTGAAATCCTATCGCTTAACGATAGAACTGCCATTGATACTGTAAGTCTTGAATTCGGTCGGAGTGGGCGGAATGTGTAGTGTAGCGGTGAAATGCATAGATATTACACAGAACACCGATAGCGAAGGCAGCTCACTAGGCCTGAATTGACGCTCAGGGACGAAAGCGTGGGGATCAAACAGG	0	0	0	0	0	0	0	0	0	0	0	0	0	0	0	0	0	0	0	0	0	0	0	0	0	0	0	0	0.029393	0.0585789	0	0	0.286993	0.389147	0	0	0	0.389147	0.0135068
d9f7d1bb4d654d0e3a2d06621a467d5a	Bacteria	Bacteria	Bacteroidota	Bacteroidia	Bacteroidales	Paludibacteraceae	Paludibacter		1	TACGGAGGATCCAAGCGTTATCCGGATTTATTGGGTTTAAAGGGTGCGTAGGCGGACCCTTAAGTCAGTGGTGAAAGTTTGCGGCTCAACCGTAAAATTGCCATTGAAACTGAGGGTCTTGAGTGTAAATGAGGTAGGCGGAATGTGTTGTGTAGCGGTGAAATGCTTAGATATAACACAGAACACCAATTGCGAAGGCAGCTTACTAGGATACAACTGACGCTGAGGCACGAAAGCGTGGGGATCAAACAGG	0	0	0	0	0	0	0	0	0	0	0	0	0	0	0	0	0	0	0	0	0	0	0	0	0	0	0	0	0	0	0	0	0	0	0	0	0.38875	0.38875	0.00589015
0f96a9e308bf51dd1f696f4961e3eb1b	Bacteria	Bacteria	Actinobacteriota	Actinobacteria	Corynebacteriales	Mycobacteriaceae	Mycobacterium		1	TACGTAGGGTCCGAGCGTTGTCCGGAATTACTGGGCGTAAAGAGCTCGTAGGTGGTTTGTCGCGTTGTTCGTGAAATCTCACAACTCAATTGTGAGCGTGCGAGCGATACGGGCAGACTGGAGTACTGCAGGGGAGACTGGAATTCCTGGTGTAGCGGTGGAATGCGCAGATATCAGGAGGAACACCGGTGGCGAAGGCGGGTCTCTGGGCAGTAACTGACGCTGAGGAGCGAAAGCGTGGGGAGCGAACAGG	0.0547556	0.0571237	0.032655	0.0413343	0.0400053	0.0250573	0	0	0.00381417	0	0	0	0.0420781	0	0	0	0	0	0	0	0	0	0	0	0	0	0	0	0.0195954	0	0	0.0425306	0.0493751	0.0215338	0.388571	0.11476	0	0.388571	0.0324744
2abaa844334e12cb1a0853d48bf8677b	Bacteria	Bacteria	Verrucomicrobiota	Kiritimatiellae	WCHB1-41				1	TACAGAGGTGGCGAGCGTTGTTCGGATTTACTGGGCGTAAAGGGTGCGTAGGTGGTTTCATGTGTCGGGCGTTAAAGCCCACTGCTCAACGGTGGAAGGCCGTCCGAAACTATGAGACTAGAGTGCAGGAGAGGAGAGCGGAATTCTTGGTGTAGCGGTGGAATGCGTTGATATCAAGAAGAACACCAGTGGCGTAGGCGGCTCTCTGGAATGTTACTGACACTGAGGCACGAAAGTTGGGGGAGCAAACAGG	0.121679	0.117608	0	0.0482233	0.0533404	0.0483247	0	0.0207399	0	0	0.0073078	0.0126022	0.0561041	0.0710203	0.0249451	0.0854789	0	0.0875732	0.0946714	0.088295	0.0840931	0.0913957	0.104761	0.0489401	0	0.0610597	0.0597729	0.0657048	0	0	0.0651731	0.0903775	0	0	0.388571	0.369167	0	0.388571	0.0358626
313e03b353559587a25b0bd70729dc39	Bacteria	Bacteria	Bacteroidota	Bacteroidia	Bacteroidales	Paludibacteraceae	Paludibacter		1	TACGGAGGATCCAAGCGTTATCCGGATTTATTGGGTTTAAAGGGTGCGTAGGCGGACCTTTAAGTCAGTGGTGAAAGTTTGCGGCTCAACCGTAAAATTGCCATTGAAACTGAAGGTCTTGAGTGCAAATGAGGTAGGCGGAATGTGTTGTGTAGCGGTGAAATGCTTAGATATAACACAGAACACCAATTGCGAAGGCAGCTTACTAGGATGCAACTGACGCTGAGGCACGAAAGCGTGGGGATCAAACAGG	0	0	0	0	0	0	0	0	0	0	0	0	0	0	0	0	0	0	0	0	0	0	0	0	0	0	0	0	0	0	0	0	0	0	0.388571	0.324922	0	0.388571	0.0108105
4340964b7c923906752183ebf0ddad4d	Bacteria	Bacteria	Firmicutes	Clostridia	Clostridia UCG-014				0.91	TACGTAGGGTGCAAGCGTTATCCGGATTTACTGGGTGTAAAGGGCGAGTAGACGGTTATTTAAGTCAGCTGTGAAATCTTGGGGCTCAACCCCAAGACTGCATCTGAAACTAAATTACTAGAGTGTAGGAGAGGAAAATGGAATTCCTAGTGTAGCGGTGAAATGCGTAGATATTAGGAGGAACACCAGTGGCGAAGGCGATTTTCTGGACTATAACTGACGTTGAGGAGCGAAAGTGTGGGGAGCAAACAGG	0	0	0	0	0	0	0	0	0	0	0	0	0	0	0	0	0	0	0	0	0	0.00870436	0	0.00772738	0.0288154	0	0	0	0	0	0	0	0	0	0.388571	0.0760456	0	0.388571	0.00772522
ad6e1bd32957a78e77b968a6b11b3c62	Bacteria	Bacteria	Verrucomicrobiota	Verrucomicrobiae	Opitutales	Opitutaceae	Opitutus		1	TACAGAGACTGCAAGCGTTATTCGGATTCACTGGGCGTAAAGGGTGCGCAGGCGGCCATGTGTGTGAGGCGTGAAAGCCCGGGGCTTAACCCCGGAATTGCACCTCAAACTACATGGCTAGAGCATTGGAGAGGGTAGCAGAATTCACGGTGTAGCAGTGAAATGCGTAGATATCGTGAGGAATACCAGAGGCGAAGGCGGCTACCTGGACAATTGCTGACGCTCAGGCACGAAAGCGTGGGGAGCAAAAGGG	0.170351	0.146169	0.214836	0.139159	0.133351	0.114548	0.0937793	0.0985145	0.0419559	0.0625203	0.0182695	0.028805	0.0981822	0.152186	0.109759	0.121743	0.12701	0.164467	0.103688	0.220738	0.123927	0.204552	0.151904	0.144244	0	0.113074	0.101354	0.082131	0.046539	0	0.167006	0.212653	0	0.012305	0.388571	0.218458	0	0.388571	0.0720867
c55034a84434c510f785b4bfd0d5a62b	Bacteria	Bacteria	Bacteroidota	Bacteroidia	Sphingobacteriales	LiUU-11-161			1	TACGGAGGATCCAAGCGTTATCCGGATTCATTGGGTTTAAAGGGTGCGTAGGCGGATTTATAAGTCAGTGGTGAAATCCTGCAGCTTAACTGCAGAACTGCCATTGATACTGTAAGTCTTGAGTGTGTTTGAAGTGGGCGGAATGTGTCATGTAGCGGTGAAATGCTTAGATATGACACAGAACACCGATTGCGTAGGCAGCTCACTAAACCACAACTGACGCTGAGGCACGACAGCGTGGGGATCAAACAGG	0	0	0	0	0	0	0	0	0	0	0	0	0	0	0	0	0	0	0	0	0	0	0	0	0	0	0	0	0.164111	0.134731	0	0	0.385743	0.293783	0	0	0	0.385743	0.0418219
79029fa983ec4eda60117a273a52cfc0	Bacteria	Bacteria	Proteobacteria	Alphaproteobacteria	Caulobacterales	Caulobacteraceae	Caulobacter		1	TACGAAGGGGGCTAGCGTTGCTCGGAATTACTGGGCGTAAAGGGAGCGTAGGCGGATAGTTTAGTCAGAGGTGAAAGCCCAGGGCTCAACCTTGGAATTGCCTTTGATACTGGCTATCTTGAGTACGGAAGAGGTATGTGGAACTCCGAGTGTAGAGGTGAAATTCGTAGATATTCGGAAGAACACCAGTGGCGAAGGCGACATACTGGTCCGTTACTGACGCTGAGGCTCGAAAGCGTGGGGAGCAAACAGG	0	0	0	0	0	0	0	0	0	0	0	0	0	0	0	0	0	0	0	0	0	0	0	0	0	0	0	0	0	0	0	0	0	0	0	0	0	0.382185	0.028835
f1ab9e897dd158dbfac83d5a811753ac	Bacteria	Bacteria	Bacteroidota	Bacteroidia	Sphingobacteriales	NS11-12 marine group			0.99	GACGAAGGATCCAAGCGTTGTCCGGATTTACTGGGTTTAAAGGGAGCGTAGGCGGATACATAAGTCAGTGGTGAAAGCCTTCAGCTTAACTGAAGAACTGCCATTGAAACTGTGTGTCTCGAGTACGGCTGAGGTGACTGGAATGTAACATGTAGCGGTGAAATGCTTAGATATGTTACAGAACACCAATTGCGAAGGCAGGTCACTAAACCGTAACTGACGCTGAGGCTCGAAAGCGTGGGGAGCAAACAGG	0	0	0	0	0	0	0	0	0	0	0	0	0	0	0	0	0	0	0	0	0	0	0	0	0	0	0	0	0.107774	0.0966551	0	0	0.0401173	0.0369151	0	0	0	0.381687	0.0387175
9adf9d24e5509b5ddba1d46d1e3952e4	Bacteria	Bacteria	Cyanobacteria	Cyanobacteriia	Synechococcales	Cyanobiaceae	Cyanobium PCC-6307		1	TACGGGAGTGGCAAGCGTTATCCGGAATTATTGGGCGTAAAGCGTCCGCAGGCGGCCTTGAAAGTCTGTCGTTAAAGCGTGGAGCTTAACTCCATTTCGGCGGTGGAAACTACAAGGCTTGAGTGTGGTAGGGGCAGAGGGAATTCCCGGTGTAGCGGTGAAATGCGTAGATATCGGGAAGAACACCAGTGGCGAAGGCGCTCTGCTGGGCCATAACTGACGCTCATGGACGAAAGCTAGGGGAGCGAAAGGG	0	0	0	0	0	0	0	0	0	0	0	0	0	0	0	0	0	0	0	0	0	0	0	0	0	0	0	0	0.0930779	0.123016	0	0	0.138867	0.379918	0	0	0	0.379918	0.0490953
f02a8fc112896c014ac061ca2f27d6df	Bacteria	Bacteria	Actinobacteriota	Acidimicrobiia	Microtrichales	Ilumatobacteraceae	CL500-29 marine group		1	CACGTAGGCTCCAAGCGTTGTCCGGATTTATTGGGCGTAAAGAGCTCGTAGGCGGTTCAGCAAGTCGGGTGTGAAAACTCTGGGCTCAACCCAGAGCCTGCACCCGAAACTGCTGTGACTAGAGTTCGGTAGGGGAGTGGGGAATTCCTAGTGTAGCGGTGAAATGCGCAGATATTAGGAGGAACACCGATGGCGAAGGCACCACTCTGGGCCGAAACTGACGCTGAGGAGCGAAAGCGTGGGTAGCAAACAGG	0.0872034	0.0588038	0.0721848	0.0895576	0.060008	0.0519044	0.0250078	0.0181474	0.0476772	0.0231557	0.0420199	0.0144025	0.157092	0.199533	0.229495	0.137284	0.205756	0.160195	0.234424	0.158931	0.0752412	0.104452	0.167618	0.115911	0.201708	0.110812	0.129941	0.0876064	0.176358	0.169879	0.276986	0.337586	0.172813	0.236872	0	0.0539233	0	0.379853	0.121797
4e0639b49b93717ffde253f8bbab880f	Bacteria	Bacteria	Proteobacteria	Alphaproteobacteria	Acetobacterales	Acetobacteraceae			1	TACGAAGGGGGCTAGCGTTGCTCGGAATGACTGGGCGTAAAGGGCGCGTAGGCGGAACATACAGTCAGATGTGAAATTCCCGGGCTCAACCTGGGGGCTGCATTTGATACGTGTGATCTAGAGTGAGGAAGAGGGTCGTGGAATTCCCAGTGTAGAGGTGAAATTCGTAGATATTGGGAAGAACACCGGTGGCGAAGGCGGCGACCTGGTCCTTTACTGACGCTGAGGCGCGAAAGCGTGGGGAGCAAACAGG	0	0	0	0	0	0	0	0	0	0	0	0	0	0	0.0174616	0.0103611	0	0	0	0	0	0	0	0	0	0.0113074	0	0	0.159212	0.228458	0	0.0106326	0	0	0	0	0	0.379483	0.0745931
a541aa751b5cc1077a3e3c0714e67e8b	Bacteria	Bacteria	Bacteroidota	Bacteroidia	Bacteroidales				0.79	TACGGAGGATCCAAGCGTTATCCGGATTTATTGGGTTTAAAGGGTGCGCAGGCGGGAATATAAGTCAGTGGTGAAAGTCTGGCAGCTTAACTGTAGAATTGCCATTGATACTGTATTTCTTGAGTGTAATTGAGGTAGGCGGAATGTGTAGTGTAGCGGTGAAATGCTTAGATATTACACAGAACACCGATTGCGTAGGCAGCTTACTAAGTTATAACTGACGCTCATGCACGAAAGCGTGGGGATCAAACAGG	0	0	0	0	0	0	0	0	0	0	0	0	0	0	0	0	0	0	0	0	0	0	0	0	0	0	0	0	0	0	0	0	0	0	0	0	0	0.378024	0.0113565
3a1ab30ca034a49dff54cd5b1a562ab9	Bacteria	Bacteria	Verrucomicrobiota	Verrucomicrobiae	Chthoniobacterales	Chthoniobacteraceae	Chthoniobacter		0.95	TACAGAGGTCTCAAGCGTTGTTCGGATTCATTGGGCGTAAAGGGTGCGTAGGCGGTTGGGTAAGTCAGACGTGAAATTCCAGGGCTCAACCCTGAAACTGCGTTTGATACTGCCTGACTAGAGTACTGGAGAGGAGACTGGAATTCACGGTGTAGCAGTGAAATGCGTAGATATCGTGAGGAAGACCAGTGGCGAAGGCGAGTCTCTGGACAGTAACTGACGCTGAGGCACGAAGGCTAGGGGAGCAAACGGG	0	0	0	0	0	0	0	0	0	0	0	0	0	0	0	0	0	0	0	0	0	0	0	0	0	0	0	0	0.12737	0	0	0	0	0	0	0	0	0.377943	0.0640912
f5f906a6c6d1767a0b183064a7863338	Bacteria	Bacteria	Proteobacteria	Alphaproteobacteria	Rhizobiales	Xanthobacteraceae	Rhodopseudomonas		0.9	TACGAAGGGGGCTAGCGTTGCTCGGAATCACTGGGCGTAAAGGGTGCGTAGGCGGGTCTTTAAGTCAGAGGTGAAAGCCTGGAGCTCAACTCCAGAACTGCCTTTGATACTGAGGATCTTGAGTATGGGAGAGGTGAGTGGAACTGCGAGTGTAGAGGTGAAATTCGTAGATATTCGCAAGAACACCAGTGGCGAAGGCGGCTCACTGGCCCATAACTGACGCTGAGGCACGAAAGCGTGGGGAGCAAACAGG	0	0	0	0	0	0	0	0	0	0	0	0	0	0	0	0	0	0	0	0	0	0	0	0	0	0	0	0	0	0	0	0	0	0	0	0	0	0.377326	0.00571706
fa5c4dc74fef86bc31aa31b105c798a8	Bacteria	Bacteria	Bacteroidota	Bacteroidia	Flavobacteriales	Crocinitomicaceae	Fluviicola		1	TACGGAGGGTGCAAGCGTTATCCGGAATCATTGGGTTTAAAGGGTCCGCAGGCGGATTTATAAGTCAGTGGTGAAAGCCTACAGCTCAACTGTAGAACTGCCATTGATACTGTAAGTCTTGAATTCGGTCGAAGTGGGCGGAATATGACATGTAGCGGTGAAATGCTTAGATATGTCATAGAACACCGATAGCGAAGGCAGCTCACTAGGCCTGGATTGACGCTCAGGGACGAAAGCGTGGGGAGCAAACAGG	0	0	0	0	0.0133351	0	0	0	0	0	0.0420199	0	0.0729354	0.179242	0.137198	0.235715	0.0457236	0	0	0	0	0.0957479	0	0	0.141458	0.108551	0	0.0985572	0.330672	0.374905	0.114053	0	0.0678908	0.0615252	0	0	0	0.374905	0.0663
ad72127c01dac114c005c83404612b5d	Bacteria	Bacteria	Proteobacteria	Alphaproteobacteria	Caulobacterales	Caulobacteraceae	Brevundimonas		1	TACGAAGGGGGCTAGCGTTGCTCGGAATTACTGGGCGTAAAGGGAGCGTAGGCGGACATTTAAGTCAGAGGTGAAATCCCGGAGCTTAACTTCGGAACTGCCTTTGATACTGGGTGTCTTGAGTGTGAGAGAGGTATGTGGAACTCCGAGTGTAGAGGTGAAATTCGTAGATATTCGGAAGAACACCAGTGGCGAAGGCGACATACTGGCTCATTACTGACGCTGAGGCTCGAAAGCGTGGGGAGCAAACAGG	0	0	0	0.00413343	0	0	0	0	0	0	0	0	0	0	0	0	0.0177814	0.00640779	0	0.0088295	0	0	0	0	0.0130979	0	0	0	0.0146965	0.0146447	0.01222	0.0132908	0.0833205	0.0661396	0	0	0	0.373807	0.0592614
9a8c5c55e8bf1ab64b6f0a78eda4f052	Bacteria	Bacteria	Verrucomicrobiota	Verrucomicrobiae	Pedosphaerales	Pedosphaeraceae	SH3-11		1	TACAGAGGTCCCGAGCGTTGTTCGGATTCACTGGGCGTAAAGGGTGCGTAGGTGGTTGGGTAAGTTTGAGGTGAAAGCTCCGAGCTTAACTCGGAAAATGCCTTGAAGACTATCTGACTAGAGGATTGGAGGGGAGATTGGAATTCTCGGTGTAGCAGTGAAATGCGTAGATATCGAGAGGAACACCAGTGGCGAAGGCGAATCTCTGGACAATTCCTGACACTGAGGCACGAAAGCCAAGGGAGCAAACGGG	0	0	0.0103121	0	0	0	0	0	0	0	0	0	0	0	0.0473957	0	0	0	0	0	0	0	0	0	0	0	0	0	0	0.052721	0	0	0.262305	0.370689	0	0.0165918	0	0.370689	0.0178008
7fda43e500813676d118112c5ef9fcf0	Bacteria	Bacteria	Verrucomicrobiota	Kiritimatiellae	WCHB1-41				1	TACAGAGGTGGCGAGCGTTGTTCGGATTTACTGGGCGTAAAGGGCGCGTAGGCGGCCGTGTGTGTGGGGTGTGAAATCTCCGGGCTCAACCCGGAAAGTGCGCCCCAAACTGCACGGCTCGAGTTCGGGAGGGGGGATCGGAATACAGGGTGTAGCGGTGAAATGCGTTGATATCCTGTAGAACACCGGTGGCGAAGGCGGATCCCTGGAACGATACTGACGCTGAGGCGCGAAAGCAAGGGGAGCAAACAGG	0	0.0453629	0.0532793	0.0661348	0	0.0519044	0	0	0	0	0	0	0.0617145	0	0.0623628	0	0	0.0726216	0.0721306	0	0	0	0	0	0.06287	0	0	0.0520163	0	0	0	0	0	0	0	0.37055	0	0.37055	0.0147113
466c2c4cb06ba39543c40a74c027008a	Bacteria	Bacteria	Actinobacteriota	Actinobacteria	Frankiales	Sporichthyaceae	Candidatus Planktophila		0.98	TACATAGGGTGCAAGCGTTGTCCGGAATTATTGGGCGTAAAGAGCTCGTAGGTGGTTCGTCACGTCGGATGTGAAAATCTGGGGCTCAACCCCAGACCTGCATTCGATACGGGCGAGCTAGAGTTTGGTAGGGGAGACTGGAATTCCTGGTGTAGCGGTGGAATGCGCAGATATCAGGAGGAACACCAATGGCGAAGGCAGGTCTCTGGGCCAATACTGACACTGAGGAGCGAAAGCGCGGGGAGCGAACAGG	0	0	0.032655	0.0303118	0	0	0	0.0337023	0.0514913	0.0486269	0.0840398	0.104418	0.185144	0.0744022	0.169627	0.129514	0	0.0555342	0	0.0647497	0	0.0565783	0	0.0489401	0.138838	0.0610597	0	0.0739179	0.200852	0.240173	0.301426	0.295056	0	0.0215338	0	0.0304183	0	0.368428	0.098944
6f83fd6ee01991804b2e315dd7a1577c	Bacteria	Bacteria	Verrucomicrobiota	Verrucomicrobiae	Verrucomicrobiales	Verrucomicrobiaceae			0.96	TACAGAGGTCTCAAGCGTTGTTCGGAATCACTGGGCGTAAAGGGTGCGTAGGTGGTTAGGCAAGTCAGATGTGAAAGCCCGGCGCTCAACGCCGTAATTGCATTTGATACTGTCTGACTAGAGTTTTGAAGGGGAGTCTAGAATTCACGGTGTAGCAGTGAAATGCGTGGATATCGTGAGGAATACCAAAGGCGAAGGCAGGACTCTGGGCAAATACTGACACTGATGCACGAAGGCTGAGGTAGCAAACGGG	0	0	0	0	0	0	0	0	0	0	0	0	0	0	0.0124726	0	0	0.0170874	0	0	0.00885191	0	0	0.012879	0.0104783	0	0.00779646	0	0	0	0	0	0.367227	0.299935	0	0	0	0.367227	0.0223568
05bb75753a76e865afa4c2af7bbbc1c4	Bacteria	Bacteria	Verrucomicrobiota	Lentisphaeria	Victivallales				0.96	TACGTAGGTGGCGAGCGTTGTTCGGATTTATTGGGCGTAAAGGGTCCGCAGGGGGTTCGCTAAGTCTGATGTGAAATCCCGGAGCTCAACTCCGGAACTGCATTGGAGACTGGTGGACTAGAGTATCGGAGAGGTAAGCGGAATTCCAGGTGTAGCGGTGGAATGCGTAGATATCTGGAAGAACACCGAAAGCGAAGGCAGCTTACTGGACGGTAACTGACCCTCAGGGACGAAAGCGTGGGGATCAAACAGG	0	0.0168011	0.00859343	0.0137781	0.0266702	0.0161082	0	0	0.0114425	0	0	0	0	0	0.00748354	0.0181319	0.0101608	0.0106797	0	0.0147158	0	0	0	0	0.0157175	0	0.00779646	0.0164262	0	0	0	0.0106326	0	0	0.365714	0.254407	0	0.365714	0.0125039
7b83f9b1e9a91e37cfc2a846b5664a11	Bacteria	Bacteria	Verrucomicrobiota	Kiritimatiellae	Kiritimatiellales	Kiritimatiellaceae	MSBL3		1	TACAGAGGTGGCAAGTGTTGTTCGGATTTACTGGGCGTAAAGGGTTCGCAGGCGGCTTTGTGTGTCAGATGTGAAAGCCCACGGCTTAACCGTGGAAATGCATTTGAAACTACAGGGCTAGAGTACGGGAGAGGAGAGGGGAATTCATGGTGTAGCGGTGAAATGCGTAGATATCATGAAGAACACCGGTGGCGAAAGCGCCTCTCTGGACCGATACTGACGCTCATGAACGAAAGCCAGGGGAGCAAAGAGG	0	0	0	0	0	0	0	0	0	0	0	0	0	0	0.0349232	0	0	0	0.0766387	0	0	0	0	0.0386369	0	0	0	0	0	0	0	0	0	0	0.365714	0.315244	0	0.365714	0.0126496
291e7a58022177e860e708bcc92e3210	Bacteria	Bacteria	Proteobacteria	Gammaproteobacteria	Burkholderiales	Gallionellaceae	Candidatus Nitrotoga		0.52	TACGTAGGGTGCGAGCGTTAATCGGAATTACTGGGCGTAAAGCGTGCGCAGGCGGTTTCGTAAGACAGATGTGAAAGCCCCGGGCTCAACCTGGGAACTGCGTTTGTGACTGCGAGGCTAGAGTGCGGCAGAGGGGGGTAGAATTCCACGTGTAGCAGTGAAATGCGTAGAGATGTGGAGGAATACCGATGGCGAAGGCAGCCCCCTGGGTCGACACTGACGCTCATGCACGAAAGCGTGGGGAGCAAACAGG	0	0	0	0	0	0	0	0	0	0	0	0	0	0	0	0	0	0	0	0	0	0	0	0	0	0	0	0	0	0	0	0	0	0	0	0	0.363481	0.363481	0.00550729
949a525dcd53e0d62b3da8c15a35ac5e	Bacteria	Bacteria	Bacteroidota	Bacteroidia	Bacteroidales	Paludibacteraceae	Paludibacter		1	TACGGAGGATCCGAGCGTTATCCGGATTTATTGGGTTTAAAGGGTGCGTAGGCGGACCCATAAGTCAGTGGTGAAAGTTTGCAGCTCAACTGTAAAATTGCCATTGAAACTGTGGGTCTTGAGTGTAAATGAGGTAGGCGGAATGTGTTGTGTAGCGGTGAAATGCTTAGATATAACACAGAACACCAATTGCGAAGGCAGCTTACTGGGATACAACTGACGCTGAGGCACGAAAGCGTGGGGATCAAACAGG	0	0	0	0	0	0	0	0	0	0	0	0	0	0	0	0	0	0	0	0	0	0	0	0	0	0	0	0	0	0	0	0	0	0	0	0	0	0.363033	0.00550051
afbb5430d85ff04a4e031745eadcbbde	Bacteria	Bacteria	Proteobacteria	Alphaproteobacteria	Rhizobiales	Pleomorphomonadaceae			1	TACGAAGGGGGCTAGCGTTGTTCGGATTTACTGGGCGTAAAGCGTACGTAGGCGGACCGTTAAGTCGGAGGTGAAATCCTGGGGCTCAACCCCAGAACTGCCTTCGATACTGGCGGTCTCGAGTCCGGGAGAGGTGAGTGGAACTGCCAGTGTAGAGGTGAAATTCGTAGATATTGGCAAGAACACCAGTGGCGAAGGCGGCTCACTGGCCCGGTACTGACGCTGAGGTACGAAAGCGTGGGGAGCAAACAGG	0	0	0	0	0	0	0	0	0	0	0	0	0	0	0	0	0	0	0	0	0	0	0	0	0	0	0	0	0	0	0	0	0	0	0	0	0	0.362253	0.0117793
ac50ff4c13860f1acc123e1e644f459f	Bacteria	Bacteria	Myxococcota	Polyangia	Polyangiales	Phaselicystidaceae	Phaselicystis		1	GACAGAGGGTGCGAACGTTGTTCGGAATTACTGGGCGTAAAGCGCGTGTAGGCGGTCTCGCAAGTCGGGCGTGAAAGCCCTGGGCTCAACCTAGGAAGTGCGCTCGAAACTGCGAGACTGGAGTTCCGGAGAGGATGGTGGAATTCTCGGTGTAGAGGTGAAATTCGTAGATATCGAGAGGAACACCGGTGGCGAAGGCGGCCATCTGGACGGAAACTGACGCTGAGACGCGAAAGCGTGGGTAGCAAACAGG	0.0892314	0.0991263	0.0653101	0.0757795	0.0400053	0.0590636	0.0562676	0.0181474	0.0152567	0	0.0292312	0.028805	0.159897	0.361865	0.194572	0.271978	0.25402	0.237088	0.225408	0.303146	0.252279	0.235018	0.199047	0.2447	0.220045	0.187702	0.168923	0.175213	0	0	0.183299	0.191388	0	0	0	0	0	0.361865	0.0703305
02a021a4a33ccd51f4b020422088397b	Bacteria	Bacteria	Bacteroidota	Bacteroidia	Flavobacteriales	Flavobacteriaceae	Flavobacterium		1	TACGGAGGGTCCAAGCGTTATCCGGAATCATTGGGTTTAAAGGGTCCGTAGGCGGCCAAATAAGTCAGTGGTGAAAGCCCATCGCTCAACGATGGAACGGCCATTGATACTGTTTGGCTTGAATTATTAGGAAGTAACTAGAATATGTAGTGTAGCGGTGAAATGCTTAGAGATTACATGGAATACCAATTGCGAAGGCAGGTTACTACTAATATATTGACGCTGATGGACGAAAGCGTGGGGAGCGAACAGG	0	0	0	0	0	0	0	0	0	0	0	0	0	0	0	0	0	0	0	0	0	0	0	0	0	0	0	0	0	0	0	0	0.0462892	0.0338389	0	0	0	0.359704	0.0169546
d7ec29c164ebc04421e223002508f024	Bacteria	Bacteria	Bacteroidota	Bacteroidia	Sphingobacteriales	Z4MB62			0.55	TACGGAGGATCCGAGCGTTATCCGGATTCATTGGGTTTAAAGGGTGCGCAGGCGGGGCGATAAGTCAGAGGTGAAATCCTACAGCTTAACTGTAGAACTGCCTTTGATACTGTCATCCTAGAGTATACTTGAAGTGGGCGGAATGTAGCATGTAGCGGTGAAATGCTTAGATATGCTACAGAACACCGATCGCGAAGGCAGCTCACTAAATTATAACTGACGCTCATGCACGAAAGCGTGGGGATCAAACAGG	0.287974	0.359543	0.297333	0.248006	0.271147	0.232675	0.0687715	0.0829596	0.10489	0.150512	0.0913476	0.124221	0.0420781	0.15895	0.0648573	0.132104	0.292123	0.339613	0.198359	0.270771	0.234576	0.195848	0.246189	0.285913	0.0969246	0.196748	0.0701681	0.188901	0	0	0.183299	0.148857	0	0	0	0.0857242	0	0.359543	0.0871422
0e690d907050e4d97bd29853e420dd5a	Bacteria	Bacteria	Campylobacterota	Campylobacteria	Campylobacterales	Sulfurimonadaceae	Sulfuricurvum		1	TACGGAGGGTGCAAGCGTTACTCGGAATCACTGGGCGTAAAGGGTGCGTAGGCTGGCTTCTAAGTCAGATGTGAAATCCAATGGCTTAACCATTGAACTGCATTTGAAACTGGGAGCCTAGAGTTCAGAAGGGGCAGATGGAATTAGTGGTGTAGGGGTAAAATCCGTAGATATCACTAGGAATATCAAAAGCGAAGGCGATCTGCTGGGATGATACTGACGCTGAGGCACGAAAGCGTGGGGAGCAAACAGG	0	0	0	0	0	0	0	0	0	0	0	0	0	0	0	0	0	0	0	0	0	0	0	0	0	0	0	0	0	0	0	0	0	0	0	0.359488	0	0.359488	0.00544679
a2660e6e9d872e9c4e0808e7ccc6e91f	Bacteria	Bacteria	Bacteroidota	Bacteroidia	Sphingobacteriales				0.89	TACGGAGGATCCAAGCGTTATCCGGATTTATTGGGTTTAAAGGGTGCGTAGGCGGGGTAATAAGTCAGAGGTGAAATCCTGCAGCTTAACTGTAGAATTGCCTTTGATACTGTTATTCTTGAGTATACATGAAGTGGGCGGAATGTGTCATGTAGCGGTGAAATGCATAGATATGACACAGAACACCGATAGCGAAGGCAGCTCACTAAACTATAACTGACGCTGATGCACGAAAGCGTGGGGATCAAACAGG	0	0	0	0	0	0	0	0	0	0	0	0	0	0	0	0	0	0	0	0	0	0	0	0	0	0	0	0	0.249841	0.357331	0	0	0.0308594	0.0215338	0	0	0	0.357331	0.0602919
e3a9a759065b18ac9a8c0d363cd4e371	Bacteria	Bacteria	Proteobacteria	Gammaproteobacteria	Burkholderiales	Comamonadaceae	Ideonella	dechloratans	0.66	TACGTAGGGTGCAAGCGTTAATCGGAATTACTGGGCGTAAAGCGTGCGCAGGCGGTTTTGTAAGACAGAGGTGAAATCCCCGGGCTCAACCTGGGAACTGCCTTTGTGACTGCAAGGCTTGAGTGCGGCAGAGGGGGATGGAATTCCGCGTGTAGCAGTGAAATGCGTAGATATGCGGAGGAACACCGATGGCGAAGGCAATCCCCTGGGCCTGCACTGACGCTCATGCACGAAAGCGTGGGGAGCAAACAGG	0	0	0	0	0	0	0	0	0	0	0	0	0	0	0	0	0	0	0	0	0	0	0	0	0	0	0	0	0	0	0	0	0	0	0	0	0	0.351408	0.00984518
6ab9908e0487c00bc63931ebbfe6f7c7	Bacteria	Bacteria	Proteobacteria	Gammaproteobacteria	Methylococcales	Methylomonadaceae	Crenothrix		0.98	TACGGAGGGTGCAAGCGTTAATCGGAATTACTGGGCGTAAAGCGTGCGTAGGCGGCTTGTTAAGTCAGATGTGAAAGCCCCGGGCTTAACCTGGGAACTGCATTTGAAACTGGTAGGCTAGAGTTGAGTAGAGGGGAGTGGAATTTCAGGTGTAGCGGTGAAATGCGTAGATATCTGAAGGAACACCAGTGGCGAAGGCGACTCCCTGGACTCAAACTGACGCTGAGGTACGAAAGCGTGGGTAGCAAACAGG	0.0182519	0.0117608	0.00687474	0	0	0	0	0	0.00953543	0	0.0164426	0.00900155	0.0392729	0	0.0124726	0.0259027	0.050804	0.0149515	0	0.0235453	0.0265557	0.0217609	0	0.0154548	0.0183371	0	0.0753658	0.0930818	0	0	0.334012	0.350877	0	0	0	0.233667	0	0.350877	0.0213323
35e8f92891757e2c3fc0b41d6fa22be5	Bacteria	Bacteria	Verrucomicrobiota	Verrucomicrobiae	Verrucomicrobiales	Verrucomicrobiaceae	Prosthecobacter		1	TACAGAGGTCTCAAGCGTTGTTCGGAATCACTGGGCGTAAAGGGTGCGTAGGTGGCGTGGTAAGTCAGATGTGAAAGCCCGGGGCTCAACCTCGGAATTGCATCCGATACTGCCGTGCTAGAGTACTGAAGAGGTGACTAGAATTCTCGGTGTAGCAGTGAAATGCGTAGATATCGAGAGGAATACCAACGGCGAAGGCAGGTCACTGGGCAGTTACTGACACTGAGGCACGAAGGCCAGGGGAGCAAACGGG	0	0	0	0	0	0	0	0.0103699	0	0	0	0	0.0532989	0.0372011	0	0	0	0	0	0	0	0	0	0	0	0.0293991	0	0	0.0979768	0.172808	0	0.0372142	0.259219	0.350694	0.251429	0.0636018	0	0.350694	0.0489412
4c8af99c818f9f3fce6233dc6b620f01	Bacteria	Bacteria	Myxococcota	Polyangia	Polyangiales	BIrii41			0.92	GACAGAGGGTGCAAACGTTGTTCGGAATTACTGGGCGTAAAGCGCGTGTAGGTGGCTTCGCAAGTCGAATGTGAAAACCCCAGGCTCACCCTGGGAAGAGCATCCGAAACTGCGTCGCTAGAGTCCCGGAGAGGAAGGTGGAATGCTTGGTGTAGAGGTGAAATTCGTAGATATCAAGCGGAACACCAGTGGCGAAGGCGGCCTTCTGGACGGTGACTGACACTGAGACGCGAAAGCGTGGGGAGCAAACAGG	0	0	0	0	0	0	0	0	0	0	0	0	0	0	0	0	0	0	0	0	0	0	0	0	0	0	0	0	0	0	0	0	0	0	0	0	0	0.350687	0.00993596
2eacd2d5ba9547de7bbd0df089add4f8	Bacteria	Bacteria	Bacteroidota	Bacteroidia	Bacteroidales	Bacteroidetes BD2-2			0.91	TACGGAGGATGCAAGCGTTATCCGGATTTATTAGGTATAAAGGGTGCGTAGGCGGACCTGTTAGTCAGTGGTGAAATACTACGGCTTAACCGTAGAACTGCCATTGATACTGCAGGTCTTGAGTACAGTTGAGGTAGGCGGAATGTGTGGTGTAGCGGTGAAATGCTTAGATATCACACAGAACACCGATTGCGAAGGCAGCTTACTAAGTTGTAACTGACGCTGATGCACGAAAGCATGGGGAGCAAACAGG	0.125735	0.115927	0.14437	0.163959	0.144464	0.170032	0.0687715	0.0440723	0.0858189	0.0787292	0.0950015	0.11882	0.0224417	0.043965	0.0199561	0.0336735	0.0584246	0.0726216	0.0450816	0.0647497	0.0221298	0.0348174	0.0314284	0.0515159	0.0209567	0.07689	0.0467788	0.0739179	0	0	0	0.0239234	0	0	0.32	0.348427	0.0311	0.348427	0.0424015
5e6ae0875a909494310cce8cf7a0401d	Bacteria	Bacteria	Chloroflexi	Anaerolineae	Anaerolineales	Anaerolineaceae			0.96	AACGTAGGAGGCGAGCGTTATCCGGATTTACTGGGCGTAAAGCGTGTGTAGGCGGTACGGCAAGTTGGATGTGAAAGCTCCTGGCTTAACTAGGAGAGGTCGTTCAATACTACCGAACTTGAGGGCATCAGAGGAAGGTGGAATTCCCGGTGTAGTGGTGAAATGCGTAGATATCGGGAGGAACACCAGTGGCGAAAGCGGCCTTCTGGGATGCATCTGACGCTCAGACACGAAAGCTAGGGTAGCGAACGGG	0.0567836	0.0369624	0.0549979	0.0633792	0	0.0250573	0	0	0	0	0	0.0198034	0	0	0	0	0.0482638	0.0491264	0	0	0	0	0.0471426	0.0463643	0	0	0	0	0	0	0	0	0	0	0.251429	0.348427	0.0641437	0.348427	0.0168467
14ff660452637cf706f1a97b7c9d2c57	Bacteria	Bacteria	Proteobacteria	Alphaproteobacteria	Azospirillales	Azospirillaceae	Azospirillum		1	TACGAAGGGGGCTAGCGTTGTTCGGAATTACTGGGCGTAAAGGGCGCGTAGGCGGCCTGTTTAGTCAGAAGTGAAAGCCCCGGGCTCAACCTGGGAATAGCTTTTGATACTGGCAGGCTTGAGTTCCGGAGAGGATGGTGGAATTCCCAGTGTAGAGGTGAAATTCGTAGATATTGGGAAGAACACCGGTGGCGAAGGCGGCCATCTGGACGGACACTGACGCTGAGGCGCGAAAGCGTGGGGAGCAAACAGG	0	0	0	0	0	0	0	0	0	0	0	0	0	0	0	0	0	0	0	0	0	0	0	0	0	0	0	0	0	0	0	0	0	0	0	0	0	0.347981	0.0119525
8af9fc49825039bd7aac029cd080d2ac	Bacteria	Bacteria	Proteobacteria	Alphaproteobacteria	Caulobacterales	Caulobacteraceae	Caulobacter		1	TACGAAGGGGGCTAGCGTTGCTCGGAATTACTGGGCGTAAAGGGAGCGTAGGCGGATAGTTTAGTCAGAGGTGAAAGCCCAGGGCTCAACCTTGGAATTGCCTTTGATACTGGCTATCTTGAGTGTGGGAGAGGTTAGCGGAACTCCGAGTGTAGAGGTGAAATTCGTAGATATTCGGAAGAACACCAGTGGCGAAGGCGGCTAACTGGCCCATTACTGACGCTGAGGCTCGAAAGCGTGGGGAGCAAACAGG	0	0	0.0103121	0	0	0	0	0	0	0	0	0.0108019	0.0196364	0	0	0	0	0	0	0	0	0	0	0	0	0	0	0	0.0440896	0.0702947	0	0.0212653	0.0833205	0.0938259	0	0	0	0.347751	0.0522295
1a7fc44d880acdbfb5b1487a778dbccc	Bacteria	Bacteria	Bacteroidota	Bacteroidia	Sphingobacteriales	Lentimicrobiaceae	Lentimicrobium		0.75	TACGGAGGATGCAAGCGTTATCCGGATTCACTGGGTTTAAAGGGTGCGCAGGCGGGATAATAAGTCAGAGGTGAAATCCTACGGCTCAACTGTAGAACTGCCTTTGATACTGTTGTTCTTGAGTAAAGTTGGAGTGGGCGGAATGTGTTGTGTAGCGGTGAAATGCTTAGATATAACACAGAACACCGATCGCGAAGGCAGCTCACTAAGCTTTAACTGACGCTCATGCACGAAAGCGTGGGGATCAAACAGG	0.123707	0.146169	0.182181	0.124003	0.155576	0.178981	0.300094	0.344801	0.0419559	0.0393646	0.151637	0.11702	0.014026	0	0	0.0207222	0.0304824	0.0533983	0.0315571	0.0294317	0.0177038	0.0391696	0	0.0566674	0.0419133	0.0271377	0.0103953	0.0328524	0	0	0.0366599	0.0186071	0	0	0	0.0580712	0.1244	0.344801	0.0386164
41ed57b340770fd925d1a9676354e936	Bacteria	Bacteria	Proteobacteria	Alphaproteobacteria					1	TACGAAGGGGGCTAGCGTTGTTCGGAATTACTGGGCGTAAAGGGCGCGTAGGCGGTTTCGCTAGTCAGGCGTGAAATCCCCAGGCTTAACTTGGGAATTGCGTTTGATACTTCGAGACTTGAGTGAGGGAGAGGATAGTGGAATTCCCAGTGTAGAGGTGAAATTCGTAGATATTGGGAAGAACACCAGTGGCGAAGGCGGCTATCTGGACCTCAACTGACGCTGAGGCGCGAAAGCGTGGGGAGCAAACAGG	0	0	0	0	0	0	0	0	0	0	0	0	0.0168312	0	0	0	0	0	0	0	0	0	0	0	0	0	0	0	0	0	0	0	0.0154297	0.0338389	0	0	0	0.344381	0.0185783
baf9b66089b57ae7798ffa15267c8836	Bacteria	Bacteria	Firmicutes	Bacilli	Paenibacillales	Paenibacillaceae	Paenibacillus		0.66	TACGTAGGGGGCAAGCGTTGTCCGGAATTATTGGGCGTAAAGCGCGCGCAGGCGGTATGTTAAGTCTGATGTGAAAGGCCGAGGCTCAACCTCGGTTAGCATTGGAAACTGACAGACTGGAGTGCAGCAGAGGAAAGTGGAATTCCACGTGTAGCGGTGAAATGCGTAGAGATGTGGAGGAACACCAGTGGCGAAGGCGACTTTCTGGGCTGTAACTGACGCTGAGGCGCGAAAGCGTGGGGAGCAAACAGG	0	0	0	0	0	0	0	0	0	0	0	0	0	0	0	0	0	0	0	0	0	0	0	0	0	0	0	0	0.342919	0.328042	0	0	0	0	0	0	0	0.342919	0.0161002
e15bd2faabf4e38221d60b6e0bafd7a4	Bacteria	Bacteria	Chloroflexi	Dehalococcoidia	GIF9				1	TACGTAGAAGGCGAACGTTATCCGGATTTACTGGGCGTAAAGAGGGTGTAGACGGTTCTTTAAGTCAGTTGTGAAATCTCTCGACTCAATTGGGAGACTGCAATTGATACTGGGGAGCTTGAGGGCATCAGAAGAAAGCGGAATTCACGGTGTAGCGGTGAAATGCGTAGATATCGTGAGGAACACCAGTGGCGAAGGCGGCTTTCTAGGATGCTCCTGACGTTGAGGCCCGAAAGTGTGGGGAGCGAAACGG	0	0	0	0.00551124	0	0	0	0	0	0	0	0	0	0	0	0	0.012701	0.0170874	0	0	0	0	0	0	0	0	0	0	0	0	0	0	0	0	0.342857	0.217076	0	0.342857	0.00901867
07ae045e4863d51ce2322665048645c5	Bacteria	Bacteria	Desulfobacterota	Desulfuromonadia	Geobacterales	Geobacteraceae	Geobacter		0.79	TACGGGGGGTGCAAGCGTTGTTCGGAATTATTGGGCGTAAAGCGCGTGTAGGCGGTTTGTTAAGTCTGTTGTGAAAGCCCTGGGCTCAACCCAGGAAGTGCACTGGAAACTGGCAAACTTGAATACGGGAGAGGGTAGTGGAATTCCTGGTGTAGGAGTGAAATCCGTAGATATCAGGAGGAACACCGGTGGCGAAGGCGGCTACCTGGACCGATATTGACGCTGAGACGCGAAAGCGTGGGTAGCAAACAGG	0	0	0	0	0.060008	0.0715922	0.0875274	0.0985145	0.326112	0.342704	0.0858667	0.0774133	0	0	0	0	0	0	0	0	0	0	0	0	0	0	0	0	0	0	0	0	0	0	0	0	0	0.342704	0.0174203
fab4289225cadc682f84f078a10be593	Bacteria	Bacteria	Proteobacteria	Gammaproteobacteria	Burkholderiales	Comamonadaceae			1	TACGTAGGGTGCAAGCGTTAATCGGAATTACTGGGCGTAAAGCGTGCGCAGGCGGTTTTGTAAGACAGAGGTGAAATCCCCGGGCTCAACCTGGGAACTGCCTTTGTGACTGCAAAGCTAGAGTACGGCAGAGGGGGATGGAATTCCGCGTGTAGCAGTGAAATGCGTAGATATGCGGAGGAACACCGATGGCGAAGGCAATCCCCTGGGCCTGTACTGACGCTCATGCACGAAAGCGTGGGGAGCAAACAGG	0	0	0	0	0	0	0	0	0	0	0	0	0	0	0	0	0	0	0	0	0	0	0	0	0	0	0	0	0	0	0	0	0	0	0	0	0	0.340072	0.00999634
c9b6f06a64809b4085cf1c5c680fc62b	Bacteria	Bacteria	Proteobacteria	Gammaproteobacteria	Burkholderiales	Comamonadaceae	Rhodoferax		0.98	TACGTAGGGTGCGAGCGTTAATCGGAATTACTGGGCGTAAAGCGTGCGCAGGCGGTTATATAAGACAGATGTGAAATCCCCGGGCTCAACCTGGGACCTGCATATGTGACTGTATAGCTAGAGTACGGTAGAGGGGGATGGAATTCCGCGTGTAGCAGTGAAATGCGTAGATATGCGGAGGAACACCGATGGCGAAGGCAATCCCCTGGACCTGTACTGACGCTCATGCACGAAAGCGTGGGGAGCAAACAGG	0	0	0	0	0	0	0	0	0	0	0	0	0	0	0	0	0	0	0	0	0	0	0	0	0	0	0	0	0	0	0	0	0.206758	0.339927	0	0	0	0.339927	0.00828311
cafd370854e7f4e50694dc948bc3f853	Bacteria	Bacteria	Bacteroidota	Bacteroidia	Chitinophagales	Chitinophagaceae	Sediminibacterium		0.99	TACGGAGGGTGCAAGCGTTATCCGGATTCACTGGGTTTAAAGGGTGCGTAGGCGGGTAGGTAAGTCAGTGGTGAAATCCTGGAGCTCAACTCCAGAACTGCCATTGATACTATTTATCTTGAATATTGTGGAGGTAAGCGGAATATGTCATGTAGCGGTGAAATGCTTAGATATGACATAGAACACCTATTGCGAAGGCAGCTTACTACGCATATATTGACGCTGAGGCACGAAAGCGTGGGGATCAAACAGG	0	0	0	0	0	0	0	0	0	0	0	0	0	0	0	0	0	0	0	0	0	0	0	0	0	0	0	0	0	0	0	0	0	0	0	0	0	0.33986	0.0113791
fdc132f5ff5dbc9b6bbd2402fd2beb14	Bacteria	Bacteria	Bacteroidota	Bacteroidia	Bacteroidales	Bacteroidetes BD2-2			0.92	TACGGAGGATCCAAGCGTTATCCGGATTTATTAGGTTTAAAGGGTGCGCAGGCGGCCCTATAAGTCAGTGGTGAAAGTTTGCGGCTTAACCGTAAAATTGCCATTGATACTGTAGGGCTTGAATATGGTAGAGGTAGGCGGAATGTGTAGTGTAGCGGTGAAATGCTTAGAGATTACACAGAACACCGATTGCGAAGGCAGCTTACTATGCCATGATTGACGCTGAGGCACGAAAGCGTGGGTAGCGAACAGG	0	0	0	0	0	0	0	0	0	0	0	0	0	0	0	0	0	0	0	0	0	0	0	0	0	0	0	0	0	0	0	0	0	0	0	0	0.338212	0.338212	0.00512443
a7da0cbe74d910d840503d689fd4d421	Bacteria	Bacteria	Proteobacteria	Gammaproteobacteria	Burkholderiales	Neisseriaceae			0.96	TACGTAGGGTGCGAGCGTTAATCGGAATTACTGGGCGTAAAGGGTGCGCAGGCGGATATGTAAGTTAGATGTGAAATCCCCGAGCTTAACTTGGGAATGGCATTTAAGACTGCAAATCTAGAGTTTGTCAGAGGGGGGTAGAATTCCAAGTGTAGCAGTGAAATGCGTAGAGATTTGGAGGAATACCAGTGGCGAAGGCGACCCCCTGGGATAGAACTGACGCTCAGGCACGAAAGCGTGGGTAGCAAACAGG	0	0	0	0	0	0	0	0	0	0	0	0	0	0	0	0	0	0	0	0	0	0	0	0	0	0	0	0	0	0	0	0	0	0	0	0	0	0.336639	0.01135
132bccee0f9e2bdb3375393842aba3f7	Bacteria	Bacteria	Bacteroidota	Bacteroidia	Cytophagales	Microscillaceae			0.96	TACGTAGGTGGCAAGCGTTGTCCGGATTTATTGGGTTTAAAGGGTGCGTAGGCGGCCCTATAAGTCAGTGGTGAAATACATCCGCTTAACGGTTGAGGTGCCATTGATACTGTAGGGCTTGAGTACAGACGAGGTAGGCGGAATTGACGGTGTAGCGGTGAAATGCATAGATATCGTCAAGAACACCGATAGCGAAGGCAGCTTACTAGACTGTAACTGACGCTGAGGCACGAAAGTGTGGGGATCAAACAGG	0	0	0	0	0	0	0	0	0	0.00926226	0	0	0	0	0	0	0	0	0	0	0	0.00870436	0	0	0	0.0180918	0	0	0.0881791	0.0995841	0	0	0.0339454	0	0	0	0	0.336293	0.0246339
22c618253124240b804cbc9c8371ea99	Bacteria	Bacteria	Actinobacteriota	Thermoleophilia	Gaiellales				1	TACGTAGGGACCGAGCGTTGTCCGGAATCATTGGGCGTAAAGAGCGTGTAGGCGGCTTGGTAGGTCTCGTGTGAAATCCCGCGGCTCAACCGCGGACCCGCACGGGAAACCCCCAAGCTCGAGTCCGGAAGAGGAGAGTGGAATTCCTGGTGTAGCGGTGAAATGCGCAGATATCAGGAAGAACACCCGTAGCGAAGGCGGCTCTCTGGGACGGTACTGACGCTGAGACGCGAAAGCGTGGGGAGCAAACAGG	0.0121679	0.0201613	0.0171869	0.0206671	0.00666756	0	0	0	0	0	0.00913476	0	0.0729354	0.0304373	0.0299341	0.0233124	0.0533442	0.0277671	0.0946714	0.0323748	0.0265557	0.0261131	0.0471426	0.0386369	0.0261958	0.0158303	0.0181917	0.0246393	0.151864	0.281179	0.0855397	0.111643	0	0	0.0914286	0.0649844	0	0.335244	0.09285
7ddd1a8bfd75292a7e6761daba2045fd	Bacteria	Bacteria	Proteobacteria	Gammaproteobacteria	Pseudomonadales	Pseudomonadaceae			0.91	TACAGAGGGTGCAAGCGTTAATCGGAATTACTGGGCGTAAAGCGCGCGTAGGTGGTTTGATAAGTTGGATGTGAAAGCCCTGGGCTCAACCTGGGAACTGCATCCAAAACTGTCTGGCTAGAGTACGGTAGAGGGTGGTGGAATTTCCTGTGTAGCGGTGAAATGCGTAGATATAGGAAGGAACACCAGTGGCGAAGGCGACCACCTGGACCGATACTGACACTGAGGTGCGAAAGCGTGGGGAGCAAACAGG	0	0	0	0	0	0	0	0	0	0	0	0	0.33382	0	0.241968	0	0	0	0	0	0	0	0	0	0	0.0723671	0	0	0	0	0	0	0	0	0	0	0	0.33382	0.0126333
a56647b812e192e97e47e0da77055c02	Bacteria	Bacteria	Verrucomicrobiota	Verrucomicrobiae	Opitutales	Opitutaceae	Diplosphaera		0.71	TACAGAGACTGCAAGCGTTATTCGGATTCACTGGGCGTAAAGGGTGCGCAGGCGGTCGTGTGTGTCAGATGTGAAATCCCGGAGCTTAACTCCGGAACTGCGTCTGAAACTACACGACTAGAGCATTGGAGAGGGAAGTGGAATTCATGGTGTAGCAGTGAAATGCGTAGATATCATGAGGAACACCAGAGGCGAAGGCGACTTCCTGGACAATAGCTGACGCTCAGGCACGAAAGCATGGGGAGCAAAAGGG	0.0365038	0.0386425	0.0704661	0.0661348	0.0155576	0.0286369	0.0229238	0.0181474	0.143032	0.101885	0.0109617	0.0144025	0.112208	0.135277	0.0673518	0.0932498	0.0736658	0.0875732	0.0450816	0.0735792	0.0398336	0.0783392	0.0523807	0.0695464	0.0261958	0.0520138	0.0415811	0.0465409	0.0808308	0.0556499	0.0610998	0.0505051	0.0216016	0.0338389	0.297143	0.236433	0	0.332515	0.075489
ecb804471f8a662e2765f4457bda4a72	Bacteria	Bacteria	Patescibacteria	Gracilibacteria	Absconditabacteriales (SR1)				1	TACGTAGGTCCCAAGCGTTATCCGGATTTACTGGGCGTAAAGTGTACGTAGCCTGATATGTAAGTCTGTTTTCAAATACCTCGACTCAATCGAGGACAGGGAATAGATACTGCATATCTAGAGATATTTGGGGGTTAGTGGAATTTCCGGTGGAGCGGTGAAATGCGTTGATATCGGAAAGAACGCCAAAAGCGAAAGCAGCTAACTACAATACATCTGACGGTGAGGTACGAAAGTTTGGGGAGCAAACGGG	0	0	0	0	0	0	0	0	0.299413	0.331126	0.180868	0.0810139	0	0	0	0	0	0	0	0	0	0	0	0	0	0	0	0	0	0	0	0	0	0	0	0	0	0.331126	0.0135215
3dbf66ee7707a9c91038139380697b07	Bacteria	Bacteria	Proteobacteria	Gammaproteobacteria	Pseudomonadales	Pseudomonadaceae	Pseudomonas		0.95	TACGAAGGGTGCAAGCGTTAATCGGAATTACTGGGCGTAAAGCGCGCGTAGGTGGTTCAGTAAGTTGGAAGTGAAATCCCCGGGCTCAACCTGGGAACTGCTTTCAAAACTGCTGAGCTAGAGTACGGTAGAGGGTGGTGGAATTTCCTGTGTAGCGGTGAAATGCGTAGATATAGGAAGGAACACCAGTGGCGAAGGCGACCACCTGGACTGATACTGACACTGAGGTGCGAAAGCGTGGGGAGCAAACAGG	0	0.00504032	0	0	0	0	0	0	0	0	0	0	0	0	0	0	0.0076206	0	0	0	0	0	0	0	0	0	0	0	0.0269436	0.00878683	0	0.0212653	0.0493751	0.0922878	0	0	0	0.328481	0.0213432
1960de7a6be547d6d8a72338fa586c41	Bacteria	Bacteria	Actinobacteriota	Actinobacteria	Frankiales	Sporichthyaceae	hgcI clade		0.53	TACATAGGGTGCAAGCGTTGTCCGGAATTATTGGGCGTAAAGAGCTCGTAGGTGGTTAGATACGTCGGACGTGAAAATCAGGGGCTCAACCCCTGACCTGCGTTCGATACGGTCTAGCTAGAGTGTGGTAGGGGAGACTGGAATTCCTGGTGTAGCGGTGGAATGCGCAGATATCAGGAGGAACACCGATGGCGAAGGCAGGTCTCTGGGCCATTACTGACACTGAGGAGCGAAAGCGTGGGGAGCGAACAGG	0	0	0	0	0	0	0	0	0	0	0	0	0	0	0	0	0	0	0	0	0	0	0	0	0	0	0	0	0	0	0	0	0.32711	0.306088	0	0	0	0.32711	0.0104122
3c40537179671d5391d0c9494322f919	Bacteria	Bacteria	Bacteroidota	Bacteroidia	Flavobacteriales	Crocinitomicaceae	Fluviicola		1	TACGGAGGGTGCAAGCGTTATCCGGAATCATTGGGTTTAAAGGGTCCGCAGGCGGATGTATAAGTCAGTGGTGAAAGCCTACAGCTTAACTGTAGAACTGCCATTGATACTGTACGTCTTGAATTCGGTCGAAGTGGGCGGAATGTGTAGTGTAGCGGTGAAATGCTTAGATATTACACAGAACACCGATAGCGAAGGCAGCTCACTAGGCCTGAATTGACGCTCATGGACGAAAGCGTGGGGAGCAAACAGG	0	0	0	0	0	0	0	0	0	0	0	0	0	0	0	0	0	0	0	0	0	0	0	0	0	0	0	0	0.0710332	0.0790815	0	0	0.320938	0.307626	0	0	0	0.320938	0.016659
1a19c660075d20ea5f697b113b9b612e	Bacteria	Bacteria	Patescibacteria	Berkelbacteria					0.72	TACGTAGGGCCCGAGCGTTGTCCGGATTTATTGGGCGTAAAGAGTATGTAGGTGGTCATTTAAGTCGGATTTTAAATTCCCAGGCTCAACTTGGGTGCTGGATCCGAAACTATTTGACTCGAGGATATCAGGGGTAAGTGGAATTAGCGGTGTAGCAGTGAAATGCGTTGATATCGCTAAGAACACCAATGGCGAAGGCAGCTTACTATGATTTCCCTGACACTGAGATACGAAAGCGTGGGGAGCGAACGGG	0	0	0	0	0	0	0	0	0	0	0	0	0	0.00676384	0	0	0.0101608	0	0	0	0.0132779	0	0	0.0103032	0	0	0	0	0	0	0	0	0	0	0.32	0.0815762	0	0.32	0.00669821
2b01cc245fc472716eab201fdf02a73e	Bacteria	Bacteria	Patescibacteria	Gracilibacteria	JGI 0000069-P22				1	TACGTATGTCTCGAGCGTTATCCGGAATTACTGGGTGTAAAGAGTTCGTAGGCGGCGAATTAAGTTAGGTATGAAAGACCGGAGCTCAACTCCGTGTTTGTGCTTAAAACTGGTTTGCTAGAATTAGGGAGAGGTAAGCGGAATTCTAAGTGTAGGGGTGCAATCCGTAGATACTTAGAGGAACACCAAAAGCGAAGGCAGCTTACTGGAACTATATTGACGCTGAGGAACGAAAGCGTGGGGAGCGAAAAGG	0	0	0	0	0	0	0	0	0	0	0	0	0	0	0	0	0	0	0	0	0	0	0	0	0	0	0	0	0	0	0	0	0.111094	0.138432	0	0	0	0.316885	0.0191922
e53666974c2afa8cc38f865861100da4	Bacteria	Bacteria	Cyanobacteria	Cyanobacteriia	Synechococcales	Cyanobiaceae	Cyanobium PCC-6307		0.99	TACGGGAGTGGCAAGCGTTATCCGGAATTATTGGGCGTAAAGCGTCCGCAGGCGGCCTCGTAAGTCTGTCGTTAAAGCGTGGAGCTTAACTCCATTTCAGCGATGGAAACTGTGAGGCTAGAGTGTGGTAGGGGCAGAGGGAATTCCCGGTGTAGCGGTGAAATGCGTAGATATCGGGAAGAACACCAGTGGCGAAGGCGCTCTGCTGGGCCATAACTGACGCTCATGGACGAAAGCCAGGGGAGCGAAAGGG	0	0	0	0	0	0	0	0	0	0	0	0	0	0	0	0	0	0	0	0	0	0	0	0	0	0	0	0	0	0	0	0	0.163555	0.31224	0	0	0	0.31224	0.00734196
ca48b577a30faa17088d27a284b68756	Bacteria	Bacteria	Proteobacteria	Alphaproteobacteria	Rickettsiales	Rickettsiaceae			0.99	TACGGAGGGGACTAGCGTTGTTCGGATTTACTGGGCGTAAAGAGCGCGTAGGCGGGTTATTAAGTTAGAAGTGAAAGCCCAGGGCTTAACCCTGGAACTGCTTCTAAAACTGGTAACCTAGAGTATGGGAGGGGACAGTGGAATTCCTAGTGTAGAGGTGAAATTCTTAGATATTAGGAGGAACACCGGTGGCGAAAGCGACTGTCTGGAACATTACTGACGCTGAGGTGCGAAAGCGTGGGGAGCAAACAGG	0	0	0	0	0	0	0	0	0	0	0	0	0	0	0	0	0	0	0	0	0	0	0	0	0	0	0	0	0	0	0	0	0	0	0	0	0	0.31209	0.0216603
fac5a6074067436b79e49c0a86a84fdc	Bacteria	Bacteria	Myxococcota	Myxococcia	Myxococcales	Anaeromyxobacteraceae	Anaeromyxobacter		1	TACAGAGGGTGCAAGCGTTGTTCGGAATTATTGGGCGTAAAGCGCGTGTAGGCGGTCTCGCAAGTCGGATGTGAAAGCCCTCGGCTTAACCGAGGAAGTGCGTTCGAAACTACGAGACTTGAGTACCGGAGAGGGTGGCGGAATTCCCGGTGTAGAGGTGAAATTCGTAGATATCGGGAGGAACACCAGTGGCGAAGGCGGCCACCTGGACGGCTACTGACGCTGAGACGCGAAAGCGTGGGGAGCAAACAGG	0	0	0	0	0.00889007	0	0	0	0	0	0	0	0.00561041	0	0	0	0	0	0	0	0	0	0	0	0	0	0	0	0	0	0	0	0	0	0	0	0	0.310932	0.00968891
f9dbf4db95a2adce1e492797bf896645	Bacteria	Bacteria	Bacteroidota	Bacteroidia	Sphingobacteriales	Lentimicrobiaceae			0.9	TACGGAGGATGCAAGCGTTATCCGGATTCATTGGGTTTAAAGGGTGCGCAGGCGGAATGATAAGTCAGTGGTGAAATCCTAGAGCTTAACTCTAGAACTGCCATTGATACTGTCGTTCTTGAGTACACTTGAAGTGGGCGGAATGTGTCATGTAGCGGTGAAATGCTTAGATATGACAAGGAACACCGATCGCGAAGGCAGCTCACTAAAGTGCAACTGACGCTCAGGCACGAAAGCGTGGGGATCAAACAGG	0.267694	0.280578	0.183899	0.184626	0.195582	0.18256	0	0	0.127775	0.090307	0.164426	0.156627	0.095377	0.155568	0.0424067	0.0621665	0.185435	0.224273	0.261473	0.285487	0.309817	0.195848	0.151904	0.162275	0.0445329	0.117597	0.103953	0.101295	0	0	0.138493	0.122275	0	0	0.297143	0.193571	0	0.309817	0.0770449
fc7c188041a7aa2c0450e33e3adf16d0	Bacteria	Bacteria	Proteobacteria	Gammaproteobacteria	Burkholderiales	Comamonadaceae	Giesbergeria		0.53	TACGTAGGGTGCAAGCGTTAATCGGAATTACTGGGCGTAAAGCGTGCGCAGGCGGTTATGTAAGACAGAGGTGAAATCCCCGGGCTCAACCTGGGAACTGCCTTTGTGACTGCATAGCTAGAGTACGGCAGAGGGGGATGGAATTCCGCGTGTAGCAGTGAAATGCGTAGATATGCGGAGGAACACCGATGGCGAAGGCAATCCCCTGGGCCTGTACTGACGCTCATGCACGAAAGCGTGGGGAGCAAACAGG	0	0	0	0	0	0	0	0	0	0	0	0	0	0	0	0	0	0	0	0	0	0	0	0	0	0	0	0	0	0	0	0	0	0	0	0	0	0.309285	0.0178458
8bce44f4e1479a0b12987217f091eef9	Bacteria	Bacteria	Proteobacteria	Gammaproteobacteria	Enterobacterales	Alteromonadaceae	Rheinheimera		0.98	TACAGAGGGTGCAAGCGTTAATCGGAATTACTGGGCGTAAAGCGCACGTAGGCGGTTTTTTAAGTCAGATGTGAAAGCCCCGGGCTCAACCTGGGAATTGCATTTGAAACTGGAAAGCTAGAGTGTGTGAGAGGGGGGTAGAATTCCAAGTGTAGCGGTGAAATGCGTAGAGATTTGGAGGAATACCAGTGGCGAAGGCGGCCCCCTGGCACAACACTGACGCTCAGGTGCGAAAGCGTGGGGAGCAAACAGG	0	0	0	0	0	0	0	0	0	0	0	0	0	0	0	0	0	0	0	0	0	0	0	0	0	0	0	0	0	0	0	0	0	0	0	0	0	0.309264	0.0097897
d91d696ad1e46a0e6d15e0778af0503c	Bacteria	Bacteria	Firmicutes	Clostridia	Peptostreptococcales-Tissierellales	Anaerovoracaceae	Anaerovorax		1	TACGTAGGGGGCAAGCGTTATCCGGAATTATTGGGCGTAAAGAGTGCGTAGGTGGTTATGTAAGCGCAGGGTGAAAGGCAATAGCTCAACTATTGTAAGCCTTGCGAACTGCATGACTTGAGTGCAGGAGAGGAAAGTGGAATTCCTAGTGTAGCGGTGAAATGCGTAGATATTAGGAGGAACACCAGTGGCGAAGGCGACTTTCTGGACTGTAACTGACACTGAGGCACGAAAGCGTGGGGAGCAAACAGG	0	0.0100806	0.0137495	0.0124003	0.30893	0.300687	0.0812754	0.103699	0	0	0	0	0	0	0	0	0	0	0	0	0	0	0	0	0	0	0	0	0	0	0	0	0	0	0	0	0	0.30893	0.0125882
29fdf6f1b9763a4c46c9b93eb9e07e82	Bacteria	Bacteria	Desulfobacterota	Desulfuromonadia	Geobacterales	Geobacteraceae	Geobacter		0.57	TACGGGGGGTGCAAGCGTTGTTCGGATTTATTGGGCGTAAAGCGCGTGTAGGCGGTTTTATAAGTCTGATGTGAAAGCCCTGGGCTCAACCCAGGAAGTGCATTGGATACTGTAAGACTTGAATACGGGAGAGGGCAGTGGAATTCCTAGTGTAGGAGTGAAATCCGTAGATATTAGGAGGAACACCGGTGGCGAAGGCGGCTGCCTGGACCGATATTGACGCTGAGACGCGAAAGCGTGGGTAGCAAACAGG	0	0	0	0	0	0	0	0	0	0	0	0	0	0	0	0	0	0	0	0	0	0	0	0	0	0	0	0	0	0	0	0	0	0	0	0	0.305168	0.305168	0.00462376
7d49de86be00aeaf9b411f55ad91e038	Bacteria	Bacteria	Acidobacteriota	Holophagae	Holophagales	Holophagaceae			1	TACAGAGGGGGCAAGCGTTATTCGGAATTATTGGGCGTAAAGAGCGCGTAGGCGGTGTTTTAAGTGAGATGTGCAATCCCCGAGCTTAACTTGGGAACTGCATCTCATACTGGAACGCTAGAGTACCGGAGAGGGTGGTAGAATTCCACGTGTAGCGGTGAAATGCGTAGAGATGTGGAGGAATACCAGTGGCGAAGGCGGCCACCTGGACGGTAACTGACGCTGAGGTGCGAAAGTGTGGGTAGCAAACAGG	0.103427	0.137769	0.154682	0.101958	0.302263	0.259522	0.0604356	0.0518497	0.0839118	0.037049	0.204619	0.154827	0	0	0.0299341	0	0.0177814	0	0	0	0	0	0	0	0	0	0	0	0	0	0	0	0	0	0	0.0124438	0	0.302263	0.0259465
b664c4143f179efd10bb2e8ac4b8329a	Bacteria	Bacteria	Bacteroidota	Bacteroidia	Sphingobacteriales	KD3-93			0.98	TACGGAGGATCCAAGCGTTATCCGGATTCATTGGGTTTAAAGGGTGCGTAGGCGGAATGATAAGTCAGTGGTGAAAGCCCTTAGCTCAACTAAGGAACTGCCATTGATACTGTCAATCTTGAGTACATTTGATGTGGGCGGAATGTGTCATGTAGCGGTGAAATGCTTAGATATGACACAGAACACCGATTGCGAAGGCAGCTCACAAAACTGTAACTGACGCTGAGGCACGAAAGCGTGGGTATCAAACAGG	0.0263638	0.031922	0.0446858	0.0330674	0.0266702	0.0411655	0.00833594	0.0181474	0.0572126	0.0555736	0.0420199	0.0468081	0.117819	0.243498	0.112253	0.121743	0.0685854	0.102525	0.0586061	0.108897	0.0619634	0.0783392	0.0995233	0.0850012	0.0838267	0.110812	0.0649705	0.136885	0	0	0.301426	0.215311	0	0	0	0	0	0.301426	0.0394539
1d1c2e79897063f66964cdcb8b5e429b	Bacteria	Bacteria	Bacteroidota	Bacteroidia	Bacteroidales	Prolixibacteraceae	BSV13		1	TACGGAGGGTGCAAGCGTTATCCGGATTTATTGGGTTTAAAGGGTGCGTAGGCGGCCTTTTAAGTCAGTGGTGAAATCCTGCAGCTCAACTGTAGAACAGCCATTGAAACTGAAGGGCTTGAGTGATCTTGAGGTAGGCGGAATGTGTAGTGTAGCGGTGAAATGCTTAGATATTACACAGAACACCGATTGCGAAGGCAGCTTACTAAGGGTTTACTGACGCTGATGCACGAAAGCGTGGGGATCAAACAGG	0.300142	0.270497	0.108277	0.0702683	0.240032	0.291738	0	0	0.0476772	0.0625203	0.0401929	0.0396068	0.120624	0.169096	0.0648573	0.103611	0.111769	0.187962	0.135245	0.153045	0.168186	0.134918	0.0995233	0.121062	0	0.135688	0.057174	0.14236	0	0	0.0610998	0.0850611	0	0	0	0.179744	0	0.300142	0.0560906
30e34cb9ba280606b792365afbc1f1f9	Bacteria	Bacteria	Fusobacteriota	Fusobacteriia	Fusobacteriales	Leptotrichiaceae	Hypnocyclicus		0.99	TACGTATGTCGCAAGCGTTATCCGGAATTATTGGGCATAAAGGGCGTCTAGGCGGTTTAGAAAGTCTGATGTGAAAATGCGGGGCTCAACCCCGTATTGCGTTGGAAACTACTAGACTAGAGTATCGGAGAGGTAAGCGGAACTACAAGTGTAGAGGTGAAATTCGTAGATATTTGTAGGAATGCCAATTGGGAAGCCAGCTTACTGGACGAATACTGACGCTGAAGCGCGAAAGCTAGGGGAGCAAACAGG	0	0	0	0	0	0	0	0	0	0	0	0	0	0	0	0	0	0	0	0	0	0	0	0	0	0	0	0	0	0	0	0	0	0	0	0	0	0.299957	0.00804503
4ee9d0d596f01b7cfed0cb2c7e159ac4	Bacteria	Bacteria	Desulfobacterota	Desulfuromonadia	Geobacterales	Geobacteraceae	Geobacter		0.99	TACGGGGGGTGCAAGCGTTGTTCGGATTTATTGGGCGTAAAGAGCGTGTAGGCGGTTTGTTTAGTCTGATGTGAAAGCCCTGGGCTCAACCCAGGAAGTGCATTGGATACTGGCAGACTTGAATACGGGAGAGGGCAGTGGAATTCCTAGTGTAGGAGTGAAATCCGTAGATATTAGGAGGAACACCGGTGGCGAAGGCGGCTGCCTGGACCGATATTGACGCTGAGACGCGAAAGCGTGGGTAGCAAACAGG	0	0	0	0	0	0	0	0	0	0	0	0	0	0	0	0	0	0	0	0	0	0	0	0	0	0	0	0	0	0	0	0	0	0	0	0	0	0.299607	0.0207037
38cdce054aedc46fe93d4b0781511696	Bacteria	Bacteria	Firmicutes	Negativicutes	Veillonellales-Selenomonadales	Sporomusaceae			1	TACGTAGGTGGCGAGCGTTGTCCGGAATTATTGGGCGTAAAGCGCGCGCAGGTGGGATCTTAAGTCTGTTCTGAAAGTTCGGAGCTTAACTCCGTGATGGGATGGAAACTGGGATTCTTGAGTATCGGAGAGGAAAGCGGAATTCCCCGTGTAGCGGTGAAATGCGTAGATATGGGGAGGAACACCAGTGGCGAAGGCGGCTTTCTGGACGATGTCTGACACTGAGGCGCGAAAGCCAGGGGAGCGAACGGG	0	0	0	0	0.0133351	0	0	0	0	0	0	0	0	0	0	0	0	0	0	0	0	0	0	0	0	0	0	0	0	0	0	0	0	0	0	0	0.297393	0.297393	0.0047914
00b8805b25a6d4110b741df74e975f1c	Bacteria	Bacteria	Verrucomicrobiota	Omnitrophia	Omnitrophales	Omnitrophaceae	Candidatus Omnitrophus		1	TACGGAGGTGGCAAGCGTTACTCGGATTGATTGGGTGTAAAGGGCGTGTAGGCGGTGCGCTAAGTCGAGTGTGAAATCCCTTGGCTCAACCAAGGAACTGCATTCGAAACTGACGTGCTTGAGTGATGGAGAGGAAAGCGGAATTCCCGGTGTAACAGTGAAATGTGTAGATATCGGGAGGAACACCAGTGGCGAAGGCGGCTTTCTGGACATCTACTGACGCTGAAACGCGAGAGCTAGGGGAGCAAACAGG	0	0	0.0206242	0	0	0	0	0	0	0	0	0	0	0	0	0	0	0.0448545	0	0	0	0	0	0	0	0	0	0	0	0	0	0	0	0	0.297143	0.149326	0	0.297143	0.00775678
5ec7485582e96e450b0c65c431780a11	Bacteria	Bacteria	Bacteroidota	Bacteroidia	Sphingobacteriales	NS11-12 marine group			1	TACGGAGGATCCAAGCGTTGTCCGGATTTATTGGGTTTAAAGGGTGCGTAGGCGGATTATTAAGTCAGTGGTGAAAGCCGGCAGCTCAACTGTCGAACTGCCATTGAAACTGATAGTCTAGAATCTAGTAGAGGTAGGCGGAATGTATCATGTAGCGGTGAAATGCTTAGATATGATACAGAACACCAATTGCGAAAGCAGCTTACTATGCTAGTATTGACGCTGAGGCACGAAAGCGTGGGGATCAAACAGG	0.0304198	0.0537634	0.0790595	0.057868	0.055563	0.0465349	0.0312598	0.0388873	0.0514913	0.0254712	0.0182695	0.0342059	0.145871	0.219825	0.109759	0.129514	0.13209	0.134564	0.180326	0.100068	0.172612	0.195848	0.199047	0.188033	0.159795	0.203532	0.213103	0.123197	0.271886	0.254818	0.211813	0.188729	0	0	0.297143	0.0387141	0.00971874	0.297143	0.0979628
96cdb2c851b6b3bf6d1156cf2ce89582	Bacteria	Bacteria	Verrucomicrobiota	Kiritimatiellae	WCHB1-41				0.99	TACAGAGGTGGCGAGCGTTGTTCGGATTTACTGGGCGTAAAGGGCGCGTAGGCGGTTTGGTGTGTCGAGTGTGAAATCTCCAGGCTCAACCTGGAAAGTGCGCTCGAAACTGCTAGACTAGAGCATGGGAGGGGAGAGCGGAATACACGGTGTAGCGGTGAAATGCGTTGATATCGTGTAGAACACCGGTGGCGAAGGCGGCTCTCTGGAACATTGCTGACGCTGAGGCGCGAAAGTTGGGGGAGCAAACAGG	0	0.00840054	0	0	0.0111126	0	0	0.0103699	0	0	0	0	0	0	0.0199561	0	0.0330226	0	0	0.0117727	0	0.0217609	0	0.0206063	0.0130979	0.0248762	0.0181917	0.0301147	0	0	0.0285132	0.015949	0	0	0.297143	0.210162	0	0.297143	0.0117432
c3b7b142f910a08530d7fecee89a60b7	Bacteria	Bacteria	Patescibacteria	Berkelbacteria					0.96	TACGTAGGGTGCGAACATTATCCGGATTCACTGGGCGTAAAGAGCTCGTAGGTGGTTTTGTAAGTTGGATATTAAAGCTCCCGGCTCAACTGGGAAAAAGTATCCAAAACTGCATAACTTGAGGTATACAGGGGAAGATGGAACTCACGGTGTAGCAGTGAAATGCGTAGATATCGTGAGGAACGCCAATGGTGAAGACAGTCTTCTGGGTATATCCTGACACTGAGGAGCGAAAGCGTGGGGAGCGAACGGG	0.0223078	0.0100806	0.0154682	0.0137781	0.0222252	0.0340063	0.0145879	0.00518497	0	0	0.0073078	0	0	0	0.0199561	0.0181319	0.0076206	0.0106797	0	0.0147158	0	0.0217609	0	0.0154548	0	0	0	0	0	0	0.00814664	0.0106326	0	0	0.297143	0.142413	0	0.297143	0.0107818
bbb33c534fb8940ff16dfff8818760f8	Bacteria	Bacteria	Proteobacteria	Alphaproteobacteria	Rhizobiales	Pleomorphomonadaceae			1	TACGAAGGGGGCTAGCGTTGTTCGGAATCACTGGGCGTAAAGCGCGCGTAGGCGGACCGTTAAGTCGGAGGTGAAAGCCTGGGGCTCAACCCCAGAACTGCCTTCGATACTGGCGGTCTCGAGTCCGGGAGAGGTGAGTGGAACTGCCAGTGTAGAGGTGAAATTCGTAGATATTGGCAAGAACACCAGTGGCGAAGGCGGCTCACTGGCCCGGTACTGACGCTGAGGTGCGAAAGCGTGGGGAGCAAACAGG	0	0	0	0	0	0	0	0	0	0	0	0	0	0	0	0	0	0	0	0	0	0	0	0	0	0	0	0	0	0	0	0	0	0	0	0	0	0.296907	0.0062648
4220371c55e7f00c50f8631e0de9bf33	Bacteria	Bacteria	Verrucomicrobiota	Verrucomicrobiae					1	TACAGAGACTGCAAGCGTTACTCGGATTCACTGGGCGTAAAGGGAGCGCAGGCGGACTTATGTGTCGGACGTGAAATACCGGGGCTTAACCCCGGTGCTGCGTTCGAAACTATGAGTCTAGAGACTTGGAGGGGTAAGCGGAATTCTTGGTGGAGCAGTGAAATGCGTAGATATCAAGAGGAACACCAACGGCGAAGGCAGCTTACTGGACAAGATCTGACGCTCAGGCTCGAAAGCGTGGGGAGCAAAAGGG	0	0	0	0	0	0	0	0	0	0	0	0	0	0	0	0	0	0	0	0	0	0	0	0	0	0	0	0	0	0.0790815	0	0	0.296251	0.136894	0	0	0	0.296251	0.0193235
452f8b97434b4307c2fa6604d2505a5e	Bacteria	Bacteria	Verrucomicrobiota	Verrucomicrobiae	Verrucomicrobiales	Rubritaleaceae	Luteolibacter		1	TACGAAGGTCCCGAGCGTTGTTCGGAATCACTGGGCGTAAAGGGAGCGTAGGCGGCGTGGTAAGTCAGATGTGAAATCCCGGGGCTCAACCCCGGAACTGCATCCGATACTGCCGTGCTAGAGGATTGGAGAGGTAGCTGGAATTCACGGTGTAGCAGTGAAATGCGTAGATATCGTGAGGAACACTCGTGGCGAAAGCGAGCTACTGGACAACTCCTGACGCTGAGGCTCGAAGGCCAGGGTAGCGAAAGGG	0	0.0184812	0.0223429	0.0124003	0	0	0	0	0	0	0	0	0.0420781	0	0.0424067	0.0336735	0.0330226	0.029903	0.0495898	0.0470907	0.0398336	0.0261131	0.0471426	0	0	0	0	0	0	0	0.0529532	0.0292398	0.0246875	0.0184576	0	0.294504	0	0.294504	0.0130897
e2359b66a538fb3ea58e6ccf678f6dff	Bacteria	Bacteria	Proteobacteria	Alphaproteobacteria	Azospirillales	Azospirillaceae	Azospirillum		0.93	TACGAAGGGGGCTAGCGTTGTTCGGAATTACTGGGCGTAAAGGGCGCGTAGGCGGCCCGATCAGTCAGAAGTGAAAGCCCCGGGCTCAACCTGGGAACTGCTTTTGATACTGTCGGGCTTGAGTTTCGGAGAGGATGGTGGAATTCCCAGTGTAGAGGTGAAATTCGTAGATATTGGGAAGAACACCGGTGGCGAAGGCGGCCATCTGGACGAATACTGACGCTGAGGCGCGAAAGCGTGGGGAGCAAACAGG	0	0	0	0	0	0	0	0	0	0	0	0	0	0	0	0	0	0	0	0	0	0	0	0	0	0	0	0	0	0	0	0	0	0	0	0	0	0.294499	0.00983054
38c27ceaed634984c1225a82648cf571	Bacteria	Bacteria	Proteobacteria	Gammaproteobacteria	Pseudomonadales	Pseudomonadaceae	Pseudomonas		0.95	TACAGAGGGTGCAAGCGTTAATCGGAATTACTGGGCGTAAAGCGCGCGTAGGTGGTTTGTTAAGTTGGATGTGAAAGCCCCGGGCTCAACCTGGGAACTGCATCCAAAACTGGCAAGCTAGAGTATGGTAGAGGGTGGTGGAATTTCCTGTGTAGCGGTGAAATGCGTAGATATAGGAAGGAACACCAGTGGCGAAGGCGACCACCTGGACTGATACTGACACTGAGGTGCGAAAGCGTGGGGAGCAAACAGG	0	0	0	0	0	0	0	0	0.0572126	0.0347335	0	0	0	0	0	0	0	0	0	0	0	0	0	0	0	0	0	0	0	0	0	0	0.0216016	0	0	0	0	0.294251	0.0138951
d0f473057b8853b07bb54276ecc249dc	Bacteria	Bacteria	Proteobacteria	Gammaproteobacteria	Burkholderiales	Comamonadaceae	Rhizobacter		0.69	TACGTAGGGTGCAAGCGTTAATCGGAATTACTGGGCGTAAAGCGTGCGCAGGCGGCTTTGCAAGACAGATGTGAAATCCCCGGGCTCAACCTGGGAACTGCATTTGTGACTGCATGGCTAGAGTACGGCAGAGGGGGATGGAATTCCGCGTGTAGCAGTGAAATGCGTAGATATGCGGAGGAACACCGATGGCGAAGGCAATCCCCTGGGCCTGTACTGACGCTCATGCACGAAAGCGTGGGGAGCAAACAGG	0	0	0	0	0	0	0	0	0	0	0	0	0	0	0	0	0	0	0	0	0	0	0	0	0	0	0	0	0.139617	0.105442	0	0	0	0.0507583	0	0	0	0.294251	0.0362721
a88f20e5316581a013745e290c1b0fe3	Bacteria	Bacteria	Verrucomicrobiota	Verrucomicrobiae	Chthoniobacterales	Terrimicrobiaceae	Terrimicrobium		1	TACAGAGGTCTCAAGCGTTGTTCGGATTCATTGGGCGTAAAGGGTGCGTAGGTGGCGTGGAAAGTTGAGTGTGAAATCCTAGGGCTTAACCTTAGAACTGCACTCAATACTCCCATGCTAGAGGAATGTAGAGGAGAGTGGAATTCACGGTGTAGCAGTGAAATGCGTAGATATCGTGAGGAAGACCAGTTGCGAAGGCGACTCTCTGGGCATCTCCTGACACTGAGGCACGAAGGCTAGGGGAGCAAACGGG	0	0	0	0	0	0	0	0	0	0	0	0	0	0	0	0	0	0	0	0	0	0	0	0	0	0	0	0	0.191055	0.190381	0	0	0.280821	0.292245	0	0	0	0.294198	0.0625361
98d831a85c66f302f81c5c98ad3098e7	Bacteria	Bacteria	Bacteroidota	Bacteroidia	Sphingobacteriales	Sphingobacteriaceae	Pedobacter		0.52	TACGGAGGATCCAAGCGTTATCCGGATTTATTGGGTTTAAAGGGTGCGTAGGCGGATTATTAAGTCAGAGGTGAAATTTTGCGGCTCAACCGTAAGCTTGCCTTTGATACTGATAATCTTGAATTAACTTGAGGTAGGCGGAATGTGACAAGTAGCGGTGAAATGCATAGATATGTCACAGAACACCAATTGCGAAGGCAGCTTACTAAGGTTATATTGACGCTGAGGCACGAAAGCGTGGGGATCAAACAGG	0	0	0	0	0	0	0	0	0	0	0	0	0	0	0	0	0	0	0	0	0	0	0	0	0	0	0	0	0.29393	0.213813	0	0	0.12961	0.133817	0	0.00553059	0	0.29393	0.0323465
bf7179e29dc2b9775cd44813b47a94df	Bacteria	Bacteria	Proteobacteria	Alphaproteobacteria	Paracaedibacterales	Paracaedibacteraceae			1	TACGAAGGGTGCTAGCGTTGTTCGGAATGACTGGGCGTAAAGGGTGCGTAGGCGGCCAGAAACGTCTGATGTGAAATCCCTGGGCTTAACCTAGGAACTGCATTGGATACGGTCTGGCTAGAGTCCGCGAGAGGAAGATGGAATTGTGCGTGTAGAGGTGAAATTCGTAGATATGCACAAGAACACCGGTGGCGAAGGCGATCTTCTGGAGCGGTACTGACGCTAAGGCACGAAAGTGTGGGGAGCAAACAGG	0	0	0	0	0	0	0	0	0	0	0	0	0.0308573	0.0744022	0.0548793	0.0751179	0.076206	0.0683498	0.126228	0.126556	0.20802	0.121861	0.104761	0.074698	0.0550113	0.0361835	0.0337847	0.054754	0	0	0.293279	0.2605	0.0370313	0	0	0	0	0.293279	0.0322918
ce25ddab8116aea6aef78b25031beab3	Bacteria	Bacteria	Bacteroidota	Bacteroidia	Chitinophagales	Saprospiraceae			1	TACGGAGGGTGCAAGCGTTATCCGGAATCACTGGGTTTAAAGGGTGCGTAGGCGGCTCGATAAGTCAGTCGTGAAATTCCCCGGCTTAACCGGAGGGACTGCGATTGATACTGTTGAACTTGAATCAGATTGAGGTAGGCGGAATGTGGCATGTAGCGGTGAAATGCTTAGATATGCCATAGAACACCAATTGCGAAGGCAGCTTGCTGGATCTGTATTGACGCTGAGGCACGAAAGCGTGGGGAGCAAACAGG	0	0	0	0.00826685	0	0	0	0	0	0	0	0	0	0.0372011	0	0	0	0	0.00901632	0	0	0	0	0	0.0157175	0	0	0	0.0391907	0.0849394	0.0488798	0	0.283907	0.207648	0	0.00553059	0	0.29095	0.0339114
a78d1f4cd5eb70d11e6a6436e84bff72	Bacteria	Bacteria	Verrucomicrobiota	Verrucomicrobiae	Verrucomicrobiales	Rubritaleaceae	Luteolibacter		1	TACGAAGGTCCCGAGCGTTGTTCGGAATCACTGGGCGTAAAGGGAGCGTAGGCGGCGCGGTAAGTCAGATGTGAAATCCCGGGGCTCAACCCCGGAACTGCATCCGATACTGCCGTGCTAGAGGATTGGAGAGGTAGCTGGAATTCTTGGTGTAGCAGTGAAATGCGTGGATATCAAGAGGAACACTCGTGGCGAAAGCGAGCTACTGGACAACTCCTGACGCTGAGGCTCGAAGGCCAGGGTAGCGAAAGGG	0.172379	0.146169	0.149526	0.179115	0.0466729	0.0519044	0.0208398	0	0	0	0.0401929	0	0.145871	0.219825	0	0.147645	0.25656	0.290487	0.17131	0	0.150482	0.204552	0.130952	0.208639	0.115262	0.0791515	0.0649705	0.0876064	0.0195954	0.0263605	0	0	0	0	0	0.259938	0	0.290487	0.0916946
00d4306620fb956f4cb8ea6616da13a3	Bacteria	Bacteria	Proteobacteria	Alphaproteobacteria	Rhizobiales	Rhizobiales Incertae Sedis			1	TACGAAGGGGGCTAGCGTTGTTCGGAATTACTGGGCGTAAAGCGCACGTAGGCGGGTCGTTAAGTCAGGGGTGAAATCCCGGAGCTCAACTCCGGAACTGCCTTTGATACTGGCGATCTTGAGATCGGAAGAGGTGAGTGGAATTCCCAGTGTAGAGGTGAAATTCGTAGATATTGGGAAGAACACCAGTGGCGAAGGCGGCTCACTGGTCCGATACTGACGCTGAGGTGCGAAAGCGTGGGGAGCAAACAGG	0.109511	0	0.0773408	0	0	0.0161082	0	0	0.00572126	0	0	0	0.103793	0	0.0898024	0	0	0	0	0	0	0	0	0	0.0969246	0	0	0	0	0	0	0.0956938	0	0	0	0.105081	0	0.290197	0.0427982
039370814feb27a05db2f9e74d715ee6	Bacteria	Bacteria	Firmicutes	Clostridia	Oscillospirales	Hungateiclostridiaceae			0.8	TACGTAGGTGGCAAGCGTTATCCGGAATTACTGGGTGTAAAGGGCGTGTAGACGGGGAAGTAAGTCAGATGTGAAATTCTTGGGCTCAACCCAAGCGCTGCATCTGAAACTACTACTCTTGAGTGATGGAGAGGAAAGCGGAATTCCTAGTGTAGCGGTGAAATGCGTAGATATTAGGAGGAACACCAGTGGCGAAGGCGGCTTTCTGGACATTAACTGACGTTGAGGCGCGAAAGCGTGGGGAGCAAACAGG	0.27175	0.288978	0	0.00688905	0.173356	0.264891	0	0	0.120146	0.196823	0	0	0	0	0	0	0	0	0	0	0	0	0	0	0	0	0	0	0	0	0	0	0	0	0	0	0	0.288978	0.020043
d18f3d23e72ec17dc7f5398cb839f49e	Bacteria	Bacteria	Desulfobacterota	Desulfobacteria	Desulfobacterales	Desulfosarcinaceae	Desulfatirhabdium		1	TACGGGGGGTGCAAGCGTTATTCGGATTTATTGGGCGTAAAGAGCGCGTAGGCGGTTTATCAAGTCAGATGTGAAAGCCCTGGGCTCAACCTGGGAAGTGCATTTGAAACTAGTAGACTTGAGTATGGGAGAGGGAAGTGGAATTCCTGGTGTAGAGGTGAAATTCGTAGATATCAGGAGGAACACCGGTGGCGAAGGCGACTTCCTGGACCAATACTGACGCTGAGGCGCGAAGGCGTGGGGAGCAAACAGG	0.219023	0.169691	0.032655	0.0771573	0.113348	0.121707	0.0520996	0	0	0.0254712	0.0584624	0	0.0448833	0.0507288	0	0	0	0	0	0	0	0	0	0	0	0.042968	0	0	0	0	0.0651731	0.066454	0	0	0	0.288973	0	0.288973	0.0216484
64a1744a4f013b88e618d64bcaf9a57f	Bacteria	Bacteria	Proteobacteria	Gammaproteobacteria	Burkholderiales	Comamonadaceae	Curvibacter		0.6	TACGTAGGGTGCGAGCGTTAATCGGAATTACTGGGCGTAAAGCGTGCGCAGGCGGTTATGTAAGACAGATGTGAAATCCCCGGGCTCAACCTGGGACCTGCATTTGTGACTGCATGGCTGGAGTACGGCAGAGGGGGATGGAATTCCGCGTGTAGCAGTGAAATGCGTAGATATGCGGAGGAACACCGATGGCGAAGGCAATCCCCTGGGCCTGTACTGACGCTCATGCACGAAAGCGTGGGGAGCAAACAGG	0	0	0	0	0	0	0	0	0	0	0	0	0	0	0	0	0	0	0	0	0	0	0	0	0	0	0	0	0	0	0	0	0	0	0	0	0	0.28866	0.0158156
9910b78ecfcab8367a1b3ae162fb4cee	Bacteria	Bacteria	Planctomycetota	Planctomycetes	Isosphaerales	Isosphaeraceae			1	GACGAACCAAGCGAACGTTATTCGGAATTACTGGGCTTAAAGCGCGTGTAGGCGGACTACCACGTTGGTTGTTGAAATCCCCCGGCTTAACCGGGGAACTGGCACCAATACGAGTAGTCTGGAGGTGGGTAGGGGAGACTGGAACTTCCGGTGGAGCGGTGAAATGCGTTGAGATCGGAAGGAACGCCCGCGGCGAAAGCGAGTCTCTGGACCCATACTGACGCTGAGACGCGAAAGCCAGGGGAGCAAACGGG	0.150071	0.0974462	0.087653	0.108847	0.0311153	0.0519044	0.0479316	0.0155549	0.00953543	0.016209	0.0401929	0.00720124	0.224417	0.101458	0.0523848	0.0906595	0.0812864	0.0640779	0.0540979	0.0264885	0.0221298	0.0522261	0.0471426	0.0540916	0.12312	0.0452294	0.0233894	0.0520163	0.0318425	0.0439342	0.1222	0.215311	0.00925783	0.0276863	0.205714	0.287591	0.00971874	0.287591	0.100866
c29f92a9755d2972dee98de4e221979d	Bacteria	Bacteria	Proteobacteria	Gammaproteobacteria	Burkholderiales	Rhodocyclaceae	Candidatus Accumulibacter		0.97	TACGTAGGGTGCGAGCGTTAATCGGAATTACTGGGCGTAAAGCGTGCGCAGGCGGTTGTATAAGTCAGATGTGAAATCCCCGGGCTCAACCTGGGAACTGCATTTGAGACTGTACGGCTAGAGTGTGGCAGAGGGGGGTGGAATTCCACGTGTAGCAGTGAAATGCGTAGAGATGTGGAGGAACACCGATGGCGAAGGCAGCCCCCTGGGCCAATACTGACGCTCATGCACGAAAGCGTGGGGAGCAAACAGG	0.273778	0.287298	0.132339	0.165337	0	0.148554	0	0	0	0	0	0	0	0	0	0	0	0	0	0	0	0	0	0	0	0	0	0	0	0	0	0	0	0	0	0	0.229362	0.287298	0.0187374
b0908024f85e5b35cf385c0bb708fa61	Bacteria	Bacteria	Proteobacteria	Alphaproteobacteria	Rickettsiales	Rickettsiaceae			0.95	TACGGAGGGAGCTAGCGTTTTTCGGATTTACTGGGCGTAAAGCGCGTGTAGGCGGCTAATTAAGTTGGAAGTGAAAGCCCAGGGCTCAACCCTGGAACTGCTTCCAAAACTGGTTAGCTAGAGAATGGTAGAGGATGGTGGAATTCCTAGTGTAGAGGTGAAATTCTTAGATATTAGGAGGAACATCAATGGCGAAGGCAACCATCTGGGCCATTTCTGACGCTGAGACGCGAAAGCGTGGGGAGCAAACAGG	0	0	0	0	0	0	0	0	0	0	0	0	0	0	0	0	0	0	0	0	0	0	0	0	0.0288154	0	0	0	0.112673	0.146447	0	0	0	0.0107669	0	0	0	0.287265	0.0471013
1ae86f1389a9266000ff89e2905d1950	Bacteria	Bacteria	Bacteroidota	Bacteroidia	Chitinophagales	Chitinophagaceae	Dinghuibacter		0.98	TACGGAGGGTGCAAGCGTTATCCGGATTCACTGGGTTTAAAGGGTGCGTAGGCGGGCTAGTAAGTCAGTGGTGAAATCCCCGAGCTTAACTTGGGAACTGCCGTTGATACTATTAGTCTTGAATATCGTGGAGGTAAGCGGAATATGTCATGTAGCGGTGAAATGCTTAGATATGACATAGAACACCAATTGCGAAGGCAGCTTGCTACACGATTATTGACGCTGAGGCACGAAAGCGTGGGGATCAAACAGG	0	0	0	0	0	0	0	0	0	0	0	0	0	0	0	0	0	0	0	0	0	0	0	0	0	0	0	0	0	0	0	0	0.194414	0.286092	0	0	0	0.286092	0.0072804
53f4fa5086ba14d2076e3f0a6345c832	Bacteria	Bacteria	Proteobacteria	Gammaproteobacteria	Burkholderiales	Comamonadaceae			1	TACGTAGGGTGCAAGCGTTAATCGGAATTACTGGGCGTAAAGCGTGCGCAGGCGGTCTTGCAAGACAGATGTGAAATCCCCGGGCTTAACCTGGGAACTGCATTTGTGACTGCAAGGCTGGAGTACGGCAGAGGGGGATGGAATTCCGCGTGTAGCAGTGAAATGCGTAGATATGCGGAGGAACACCGATGGCGAAGGCAATCCCCTGGGCCTGTACTGACGCTCATGCACGAAAGCGTGGGGAGCAAACAGG	0	0	0	0	0	0	0	0	0	0	0	0	0	0	0	0	0	0	0	0	0	0	0	0	0	0	0	0	0	0	0	0	0	0	0	0	0.285731	0.285731	0.00432926
4b5bbf23adad0ac46d66fe072ac01635	Bacteria	Bacteria	Desulfobacterota	Desulfuromonadia	PB19				1	TACAGGGGGTGCAAGCGTTGTTCGGAATTATTGGGCGTAAAGCGCGTGTAGGCGGACCACTAAGTCTGGTGTGAAATCCCTCGGCTTAACCGAGGACGTGCATTGGATACTGGTGGCCTTGAGTCCTGGAGAGGGTAGCGGAATTCCCAGTGTAGAGGTGAAATTCGTAGATATTGGGAGGAACACCGGTGGCGAAGGCGGCTACCTGGACAGTGACTGACGCTGAGACGCGAAAGCATGGGTAGCAAACAGG	0.0121679	0.0235215	0.0103121	0.0165337	0.0111126	0.00536942	0	0.00518497	0	0	0	0	0.137455	0.0946938	0	0.028493	0.0203216	0.0405827	0.0225408	0.0470907	0	0.0304652	0.0209523	0.0283337	0.0392938	0.0248762	0.00779646	0.0219016	0.0122471	0.0175737	0.00814664	0.0186071	0	0	0	0	0	0.284812	0.0199059
d0eceb90ec09cb1946a81b160616df32	Bacteria	Bacteria	Proteobacteria	Gammaproteobacteria	Burkholderiales	Gallionellaceae			0.96	TACGTAGGGTGCGAGCGTTAATCGGAATTACTGGGCGTAAAGCGTGCGCAGGCGGTTTTGTAAGACAGATGTGAAATCCCCGGGCTTAACCTGGGAACTGCATTTGTGACTGCAAGACTAGAGTGTAGCAGAGGGGGGTAGAATTCCACGTGTAGCAGTGAAATGCGTAGAGATGTGGAGGAATACCGATGGCGAAGGCAGCCCCCTGGGCTAACACTGACGCTCATGCACGAAAGCGTGGGGAGCAAACAGG	0.107483	0.114247	0.0824969	0.0964466	0.0422279	0.0519044	0.0333438	0.0337023	0.190709	0.101885	0.0858667	0.102618	0.20478	0.182624	0.187088	0.202041	0.147332	0.155923	0.162294	0.138329	0.106223	0.073987	0.188571	0.12879	0.269817	0.171872	0.283271	0.229967	0	0	0	0.0584795	0	0	0	0	0	0.283271	0.0596109
7a1f0489517770307cfc9e96e43e5758	Bacteria	Bacteria	Bacteroidota	Ignavibacteria	Ignavibacteriales	SR-FBR-L83			1	TACGTAGGGGGCAAGCGTTGTCCGGATTTACTGGGTGTAAAGGGCGCGTAGGCGGGTTTGTTAGTCAGAGGTGAAATCCTGCAGCTTAACTGTAGAACTGCCTCTGATACTGCAAATCTTGAGTTCAGAAGAGAGAAGCGGAATTCCAGGTGTAGTAGTGAAATACGTAGATATCTGGAAGAACACCAGTGGCGAAGGCGGCTTCTTGGTCTGTAACTGACGCTGAGGCGCGAAAGCGTGGGGAGCAAACAGG	0	0	0	0	0	0	0	0	0	0	0	0	0	0	0	0	0	0	0	0	0	0	0	0	0	0	0	0	0	0	0	0	0	0	0	0	0.281843	0.281843	0.00427036
afc07642941d48360f45ce0b44ce8e0b	Bacteria	Bacteria	Spirochaetota	Spirochaetia	Spirochaetales	Spirochaetaceae			1	CACGTAGGGGGCGAGCGTTGTTCGGAATTACTGGGCGTAAAGGGCATGTAGGCGGCTTTGTAAGCCTGGCGTGAAAGTCTGCAGCTTAACTGCGGGAATGCGTTGGGAACTGCGAAGCTTGAGTTACGGAGAGGGAGCTAGAATTCCTGGTGTAGGGGTGAAATCTGTAGAGATCAGGAAGAATACCAATGGCGAAGGCAAGCTTCTGGCCGATGACTGACGCTGAGGTGCGAAAGTGTGGGGATCAAACAGG	0.0790915	0.062164	0.0739035	0.0826685	0.060008	0.0608534	0.0625195	0.0518497	0.0362346	0.0463113	0.00913476	0.0342059	0.0168312	0	0	0	0.0076206	0.0149515	0.0180326	0	0	0	0	0.0103032	0	0.00678441	0.0103953	0.0109508	0	0	0	0	0	0	0	0.110612	0.281843	0.281843	0.0173829
65b300d9cab9facbf1535d17dfad2cae	Bacteria	Bacteria	Bacteroidota	Bacteroidia	Flavobacteriales	Flavobacteriaceae	Flavobacterium		1	TACGGAGGATCCAAGCGTTATCCGGAATCATTGGGTTTAAAGGGTCCGTAGGCGGCTTTATAAGTCAGTGGTGAAATCTCCCCGCTCAACGGGGAAACGGCCATTGATACTGTAAGGCTTGAATTATTAGGAAGTAACTAGAATATGTAGTGTAGCGGTGAAATGCTTAGAGATTACATGGAATACCAATTGCGAAGGCAGGTTACTACTAATATATTGACGCTGATGGACGAAAGCGTGGGTAGCGAACAGG	0.0263638	0.0369624	0.0859343	0.0592458	0.0333378	0	0.0145879	0.0337023	0.0629339	0.0625203	0.0292312	0.0198034	0.0168312	0.152186	0.0748354	0.158007	0.172734	0.111068	0.216392	0.103011	0.123927	0.113157	0.146666	0.162275	0.094305	0.16961	0.111749	0.208065	0	0	0.281059	0.239234	0	0	0	0.027653	0	0.281059	0.0476877
e001071f40362084d789324ff0d5cf26	Bacteria	Bacteria	Proteobacteria	Alphaproteobacteria	Rickettsiales	Rickettsiaceae			0.96	GACGGAGGGGGCTAGCGTTGTTCGGAATTACTGGGCGTAAAGAGCGCGTAGGCGGTTTGGCAAGTTGGATGTGAAAGCCCGGGGCTTAACCTCGGAACTGCATTCAAAACTGCTGAACTAGAGTATGGTAGGGGATGATGGAATTCCTAGTGTAGAGGTGAAATTCTTAGATATTAGGAGGAACACCGGTGGCGAAGGCGGTCATCTGGGCCATTACTGACGCTGAGGCGCGAAAGCGTGGGGAGCAAACAGG	0.00608396	0	0	0	0	0	0	0	0	0	0	0.00360062	0.00841562	0	0.0124726	0	0.0076206	0.0234952	0.0225408	0.017659	0	0.0304652	0	0.0412127	0	0.0248762	0.0181917	0.0191639	0	0	0.281059	0.276449	0	0	0	0	0	0.281059	0.0120198
ebcbe287a93f52aeec47f52c866e08fc	Bacteria	Bacteria	Proteobacteria	Alphaproteobacteria	Rickettsiales	Rickettsiaceae			0.66	TACGAAGGGTGCAAGCGTTGTTCGGATTTACTGGGCGTAAAATGCGTGCAGGTGGTTTTGTAAGTTAGAAGTGAAATCCCAGGGCTTAACCTTGGAACTGCTTCTAAAACTGCAAGACTAGAGTACGATAGAGGATGATGGAATTTCTAGTGTAGAGGTGAAATTCTTAGATATTAGAAGGAACACCAATGGCGAAGGCAATCATCTGGGTCGATACTGACACTAATACGCGAAAGCGTGGGTAGCAAACAGG	0.0141959	0.0100806	0	0	0	0.00357961	0	0	0	0	0	0	0	0	0.0124726	0.0207222	0	0.0448545	0	0.035318	0.0265557	0.0652827	0.0366665	0.0257579	0.0104783	0.0180918	0.0259882	0	0	0	0.281059	0.257842	0	0	0	0	0	0.281059	0.0134689
32a8e6fe8355d2706c7a4ae66a052b33	Bacteria	Bacteria							1	TACGAAGGGTGCTAGCGTTGTTCGGAATCATTGGGCGTAAAGCGTGCGTAGGCGGCTAAGTAAGTCGTTTGTGAAATCCCGAGGCTTAACTTCGGAATTGCAATCGAAACTGCTTAGCTTGAGTATGGTGGGGGATAGTGGAATTCCTAGTGTAGGGGTGAAATCCGTAGAGATTAGGAGGAACATCAGTGGCGAAAGCGACTATCTACGCCAATACTGACGCTGAGGCACGAAAGCGTGGGGAGCAAACAGG	0	0	0	0.00551124	0.00444504	0	0	0	0	0	0.0073078	0	0	0	0	0	0	0	0	0	0	0	0	0	0	0	0.00519764	0	0.266987	0.246031	0	0	0	0	0	0	0	0.280469	0.0519871
4ee80fcb0b5dbcaca78340efab3b98ae	Bacteria	Bacteria	Cyanobacteria	Cyanobacteriia	Cyanobacteriales	Microcystaceae	Snowella 0TU37S04		0.95	TACGGAGGATGCAAGCGTTATCCGGAATCATTGGGCGTAAAGCGTCCGTAGGTGGTTTGTCAAGTCTGTCGTCAAAGAATGGAGCTTAACTCCATAGAGGCGGTGGAAACTGAGAGACTAGAGTTCGGTAGGGGTAGCGGGAATTCCCAGTGTAGCGGTGAAATGCGTAGATATTGGGAAGAACATCGGTGGCGAAAGCGCGCTACTGGGCCGAAACTGACACTGAGGGACGAAAGCTAGGGTAGCGAAAGGG	0	0	0	0	0	0	0	0	0	0	0	0	0	0	0	0	0	0	0	0	0	0	0	0	0	0	0	0	0	0	0	0	0	0	0	0	0	0.280316	0.00777424
d72e858831f6a0b35715eb76c681d714	Bacteria	Bacteria	Proteobacteria	Alphaproteobacteria	SAR11 clade	Clade III			1	TACGAAGGGACCTAGCGTAGTTCGGAATTACTGGGCGTAAAGCGCGCGTAGGCCGTTGAGTTAGTTAATTGTGAAATCCCAAAGCTTAACTTTGGAACTGCAATTAAAACTGCTTGACTAGAGTTTGATAGAGGAAAGCGGAATACATAGTGTAGAGGTGAAATTCGTAGATATTATGTAGAACACCAGTTGCGAAGGCGGCTTTCTGGATCAACACTGACGCTGAGGCGCGAAAGTATGGGTAGCAAAGAGG	0	0	0	0	0	0	0	0	0	0	0	0	0	0	0	0	0	0	0	0	0	0	0	0	0	0	0	0	0.242493	0.257747	0	0	0	0	0	0	0	0.279258	0.0527128
f843280e536332659be5026d543aa7d5	Bacteria	Bacteria	Planctomycetota	Planctomycetes	Pirellulales	Pirellulaceae	Pirellula		1	GACGAGCTCCCCAAACGTTATTCGGTATCACTGGGCTTAAAGAGTTCGTAGGCGGCGAAGTAGGTGAGGTGTGAAAGCCCTCGGCTCAACCGAGGAACTGCGCTTCAAACCACTTTGCTAGAGGGAGATAGGGGTAAGCGGAACAGATGGTGGAGCGGTGAAATGCATTGATATCATCTGGAACACCGGTGGCGAAAGCGGCTTACTGGGTCTTTTCTGACGCTGAGGAACGAAAGCTAGGGTAGCGAACGGG	0	0	0	0	0	0	0.00625195	0	0	0	0	0	0	0	0	0	0	0	0	0	0	0	0	0.00515159	0.0261958	0	0	0	0	0	0	0	0	0.0461439	0	0	0	0.278508	0.0484192
7e5c5718f6d8fd5197b60478bbe7d0f1	Bacteria	Bacteria	Acidobacteriota	Holophagae	Holophagales	Holophagaceae			1	TACAGAGGGGGCAAGCGTTATTCGGAATTATTGGGCGTAAAGGGCGCGTAGGCGGTTCGTTAAGTCAGATGTGTAATCCCCGAGCTCAACTTGGGAACTGCATCTGAGACTGGCAGACTAGAGTACTGGAGAGGGTGGTAGAATTCCACGTGTAGCGGTGAAATGCGTAGAGATGTGGAGGAATACCAGTGGCGAAGGCGGCCACCTGGACAGTAACTGACGCTGAGGCGCGAAAGTGTGGGTAGCAAACAGG	0	0	0.0756222	0.110225	0	0	0.239658	0.277396	0	0	0	0	0	0	0	0	0	0	0	0	0	0	0	0	0	0	0	0	0	0	0	0	0	0	0	0	0	0.277396	0.01065
a080a409c3444a2a2ebd1d7716b1b32f	Bacteria	Bacteria	Proteobacteria	Alphaproteobacteria	Sphingomonadales	Sphingomonadaceae	Sphingorhabdus	wooponensis	0.98	TACGGAGGGAGCTAGCGTTGTTCGGAATTACTGGGCGTAAAGAGTACGTAGGCGGTTATTCAAGTCAGAGGTGAAAGCCTGGAGCTCAACTCCAGAACTGCCTTTGAAACTAGATAGCTAGAATCTTGGAGAGGTGAGTGGAATTCCGAGTGTAGAGGTGAAATTCGTAGATATTCGGAAGAACACCAGTGGCGAAGGCGACTCACTGGACAAGTATTGACGCTGAGGTACGAAAGCGTGGGGAGCAAACAGG	0	0	0	0	0	0	0	0	0	0	0	0	0.014026	0	0.0149671	0	0	0	0	0	0	0	0	0	0	0	0	0	0.0244942	0.0322184	0	0	0.169727	0.18919	0	0	0	0.276633	0.0269714
ce3dbdc0673d22588d3f060b7864f673	Bacteria	Bacteria	Proteobacteria	Gammaproteobacteria	Burkholderiales	Rhodocyclaceae	Sulfuritalea		0.63	TACGTAGGGTGCGAGCGTTAATCGGAATTACTGGGCGTAAAGCGTGCGCAGGCGGTTCTATAAGACAGATGTGAAATCCCCGGGCTCAACCTGGGAACTGCGTTTGTGACTGTAGGACTTGAGTGTGGCAGAGGGGGGTGGAATTCCACGTGTAGCAGTGAAATGCGTAGAGATGTGGAGGAACACCGATGGCGAAGGCAGCCCCCTGGGTCAACACTGACGCTCATGCACGAAAGCGTGGGGAGCAAACAGG	0	0	0.0773408	0	0	0	0	0	0.108704	0.0810448	0.073078	0	0.20478	0.257026	0.266913	0	0	0.143107	0	0	0	0	0	0	0.217425	0.223886	0.207906	0.14236	0	0	0	0.276449	0	0	0	0	0	0.276449	0.0345458
3db4a28ce2bd5314c9412f12033dcb52	Bacteria	Bacteria	Bacteroidota	Bacteroidia	Bacteroidales	Prolixibacteraceae	WCHB1-32		1	TACGGAGGATGCAAGCGTTATCCGGATTCATTGGGTTTAAAGGGTGCGTAGGCGGCTTTTTAAGTCAGTGGTGAAATCTTGCCGCTTAACGGTAAAATTGCCATTGATACTGAAAAGCTTGAGTACATTTGAGGTAAGCGGAATGTGTAGTGTAGCGGTGAAATGCTTAGATATTACACAGAACACCAATTGCGAAGGCAGCTTACTAAACTGTTACTGACGCTGATGCACGAAAGCGTGGGGAGCGAACAGG	0	0	0	0.0220449	0	0	0.275086	0.235916	0	0	0.175387	0.169229	0	0	0	0	0	0	0	0	0	0	0	0	0	0	0	0	0	0	0	0	0	0	0	0	0.145781	0.275086	0.0155067
ad9e0017fee8f1eaaf3c142b2c9fa459	Bacteria	Bacteria	Proteobacteria	Alphaproteobacteria	Caulobacterales	Hyphomonadaceae	Hirschia		1	TACGAAGGGGGCTAGCGTTGTTCGGAATTACTGGGCGTAAAGCGCACGTAGGCGGGTTTGTAAGTAGAGGGTGAAATCCCAGGGCTCAACCCTGGAACTGCCTTCTAGACTGCAAGCCTGGAGGTCAGGAGAGGCGAGTGGAATACCGAGTGTAGAGGTGAAATTCGTAGATATTCGGTGGAACACCAGTGGCGAAGGCGACTCGCTGGACTGATACTGACGCTGAGGTGCGAAAGCGTGGGGAGCAAACAGG	0	0	0.00515606	0	0	0	0	0	0	0	0	0	0	0	0	0	0	0	0	0	0	0	0	0	0	0	0	0	0.029393	0.0439342	0	0	0	0	0	0	0	0.274366	0.0376383
2478253e4606790b6b86557cc759a99a	Bacteria	Bacteria	Patescibacteria	Parcubacteria	Candidatus Nomurabacteria				0.81	TACGAGTGGTCCAAGCGTTATCCGGAATTATTGGGCGTAAAGGATGTGTAGGTGGTTGTATTAGTCGGATGTCTAACCTCTGTGCTTCACATGGAGACAGCATTCGAAACGGTACGACTAGAGTATGTTAGGGGTAAGCGGAACTCATAGTGTAGGGGTGAAATCCGTTGATATTATGGGGAACACCAAAAGCGAAGGCAGCTTACTGGAACATTACTGACACTGAAACATGAAAGCGTGGGTAGCGAATGGG	0.0263638	0.0403226	0.0481232	0.0303118	0.0688981	0.0590636	0.0208398	0.00777746	0.0171638	0.0277868	0.0219234	0.0180031	0.0336625	0.0338192	0.0199561	0.0543957	0.0558844	0.0640779	0.0991795	0.0441475	0.0442595	0.0783392	0.0523807	0.074698	0.0235763	0.0339221	0.028587	0.0328524	0	0	0.0977597	0.0425306	0	0	0.274286	0.0594539	0	0.274286	0.0248038
88358418befc04db908d90fd4b9e7938	Bacteria	Bacteria	Verrucomicrobiota	Omnitrophia	Omnitrophales	Omnitrophaceae	Candidatus Omnitrophus		1	TACGGAGGTGGCAGGCGTTACTCGGATTGATTGGGTGTAAAGGGTGTGTAGGCGGTGCGCTAAGTCGAATGTGAAATCCCTTGGCTTAACCAAGGAACTGCATTCGAAACTGGCGTGCTTGAGTGATGGAGAGGAAAGTGGAATTCCCGGTGTAACAGTGAAATGTGTAGATATCGGGAGGAACACCAGTGGCGAAGGCGACTTTCTGGACATCTACTGACGCTGAAACACGAGAGCATGGGGAGCAAACAGG	0	0	0	0.0344452	0	0	0	0	0	0	0	0	0.0420781	0	0	0	0.050804	0	0	0	0	0	0	0.0257579	0	0.0452294	0	0	0	0	0	0	0	0	0.274286	0.0884895	0	0.274286	0.00850136
d6122a0717877cf7fa6bac67db2742b8	Bacteria	Bacteria	Proteobacteria	Gammaproteobacteria	Burkholderiales	Chitinibacteraceae	Deefgea		1	TACGTAGGGTCCAAGCGTTAATCGGAATTACTGGGCGTAAAGCGTCCGCAGGTGGCTTGATAAGATAGACGTGAAATCCCTGGGCTCAACCTAGGAATTGCGTTTATGACTGTCTCGCTAGAGTATGGGAGAGGGGGGTGGAATTCCACGTGTAGCAGTGAAATGCGTAGAGATGTGGAGGAACACCGATGGCGAAGGCAACCCCCTGGCCTAATACTGACACTCATGGACGAAAGCGTGGGGAGCAAACAGG	0	0	0	0	0	0	0	0	0	0	0	0	0	0	0	0	0	0	0	0	0	0	0	0	0	0	0	0	0	0	0	0	0.0462892	0.163042	0	0	0	0.272637	0.0212118
784d437ff4868c8bf8583c80e34bdcd9	Archaea	Archaea	Nanoarchaeota	Nanoarchaeia	Woesearchaeales				0.97	TCCCGACAGTCCAAGTCGCAACCCACATTATTGGGTCTAAAACATCCGTAGCTTGTTATGCAAGTCTCTTGTGAAATCTTGTCTCTTAAAGGCAAGGCACGCAGGGGGTACTACATGACTAGAGACCGGTAGGTGTAAGAAGTACGCTCAAGGTAGTAGTAAAATACGTTAATCTTGAGTGGACTCACAATTAGCGAAGGCATCTTACAAGGACGGATCTGACAGTGAGGGATGAAGGCCAAGGGCGCAAAAGGG	0.0608396	0.120968	0.118589	0.093691	0.115571	0.0715922	0.0833594	0.0648122	0.0400488	0.0555736	0.0712511	0.028805	0.0392729	0.0710203	0.0174616	0.113972	0.160033	0.185826	0.17131	0.188363	0.110649	0.147974	0.13619	0.118486	0.0445329	0.0701056	0.0649705	0.0848687	0	0	0.0366599	0.0531632	0	0	0.205714	0.272382	0	0.272382	0.0487584
97eb5bfddf2cfed5231c1b5d16b1e2d9	Bacteria	Bacteria	Planctomycetota	Planctomycetes	Pirellulales	Pirellulaceae			1	GACGAACCGTACGAACGTTATTCGGAATTACTGGGCTTAAAGGGTGCGTAGGCTGCGCGGTAAGTTGGGTGTGAAAGCCCTCAGCTCAACTGAGGAACTGCACTCAAAACTACCGTGCTCGAGGGAGACAGAGGTAAGCGGAACTCAAGGTGGAGCGGTGAAATGCGTTGATATCTTGAGGAACACCGGTGGCGAAGGCGGCTTACTGGGTCTTTTCTGACGCTGAGGCACGAAAGCTAAGGTAGCAAACGGG	0.0405597	0.0403226	0	0	0	0.0322165	0	0	0	0.016209	0	0	0.0504937	0	0	0	0	0	0	0.0382612	0	0	0.0523807	0	0.0419133	0	0	0	0.100426	0.152305	0.0855397	0.0930356	0	0	0	0.0677497	0	0.271995	0.079487
d8cd9bc3634b30fb11c02d75db02384f	Bacteria	Bacteria	Desulfobacterota	Desulfovibrionia	Desulfovibrionales	Desulfovibrionaceae	Desulfovibrio		1	TACGGAGGGTGCAAGCGTTAATCGGAATCACTGGGCGTAAAGCGCTCGTAGGCTGTTTGGTAAGTCAGATGTGAAAGCCCTCGGCTTAACCGGGGAACTGCATTTGATACTGCCAGACTTGAGTGTCGGAGAGGGTGGCGGAATTCCGGGTGTAGGAGTGAAATCCGTAGATATCCGGAGGAACACCAGTGGCGAAGGCGGCCACCTGGACGACAACTGACGCTGAGGAGCGAAAGCGTGGGGAGCAAACAGG	0	0	0	0	0	0	0	0	0	0	0	0	0	0	0	0	0	0	0	0	0	0	0	0	0	0	0	0	0	0	0	0	0	0	0	0	0	0.269686	0.0113912
05d385f8260362e624138cae31e3f909	Bacteria	Bacteria	Actinobacteriota	Actinobacteria	Frankiales	Sporichthyaceae	hgcI clade		0.78	TACGTAGGGTGCAAGCGTTGTCCGGATTTATTGGGCGTAAAGAGCTCGTAGGCGGTTAGACACGTCGGATGTGAAAACTGGGGGCTCAACCCCCAGCCTGCATTCGATACGGTCTGACTAGAGTGTGGTAGGGGTAACTGGAATTCCTGGTGTAGCGGTGAAATGCGCAGATATCAGGAGGAACACCGATGGCGAAGGCAGGTTACTGGGCCACCACTGACGCTGAGGAGCGAAAGCGTGGGGAGCAAACAGG	0	0.0168011	0	0	0.0177801	0.0143184	0	0	0	0	0	0	0	0.0338192	0	0	0.0279422	0	0	0	0	0	0	0	0	0	0	0	0.0122471	0.0175737	0	0	0.0987502	0.083059	0	0	0	0.269197	0.0394541
db87d8c209a9995704ccb38c98e0543e	Bacteria	Bacteria	Actinobacteriota	Acidimicrobiia	Microtrichales	Ilumatobacteraceae	CL500-29 marine group		1	TACATAGGCTTCAAGCGTTGTCCGGATTTATTGGGCGTAAAGAGTTCGTAGGCGGTCGAGTAAGTCGGGTGTGAAAATTCTGGGCTTAACCCAGAGACGCCACCCGATACTGCTTAACTTGAGTTCGATAGGGGAGTGGGGAATTCCTAGTGTAGCGGTGAAATGCGCAGATATTAGGAGGAACACCGGTGGCGAAGGCGCCACTCTGGATCGATACTGACGCTGAGGAACGAAAGCATGGGTAGCAAACAGG	0	0	0	0	0	0	0	0	0.00953543	0	0	0	0	0	0	0	0	0	0	0	0	0	0	0	0	0	0	0	0.0416401	0.0995841	0	0	0	0.0276863	0	0	0	0.267654	0.037015
70a01607c00ee33f9780116b2e763cec	Bacteria	Bacteria	Bacteroidota	Bacteroidia	Flavobacteriales	Crocinitomicaceae	Fluviicola		1	TACGGAGGGTGCAAGCGTTATCCGGAATCATTGGGTTTAAAGGGTCCGCAGGCGGATGTATAAGTCAGTGGTGAAAGCCTATCGCTTAACGATAGAACTGCCATTGATACTGTACGTCTTGAATTCGGTCGAAGTGGGCGGAATGTGTAGTGTAGCGGTGAAATGCATAGATATTACACAGAACACCGATAGCGAAGGCAGCTCACTAGGCCTGGATTGACGCTCAGGGACGAAAGCGTGGGGATCAAACAGG	0	0	0	0	0	0	0	0	0	0	0	0	0	0	0	0	0	0	0	0	0	0	0	0	0	0	0	0	0.0685837	0.1113	0	0	0.265391	0.192266	0	0	0	0.265391	0.0288283
d90b12d6636d1e259df0a6fdfcc6e687	Bacteria	Bacteria	Bacteroidota	Bacteroidia	Bacteroidales	FTLpost3			1	TACGGAGGATGCGAGCGTTATCCGGATTCATTGGGTTTAAAGGGTGCGCAGGCGGACTAATAAGTCAGTGGTGAAATCCCATAGCTCAACTATGGAACTGCCATTGATACTGTTAGACTAGAGTATAGATGACGTAGGCGGAATGCGACATGTAGCGGTGAAATGCTTAGATATGTCGCAGAACACCGATTGCGAAGGCAGCTTACGAAACTATAACTGACGCTCATGCACGAAAGCGTGGGGATCAAACAGG	0.198743	0.213374	0.264678	0.242494	0.242255	0.257732	0.116703	0.0881446	0.0858189	0.090307	0	0.0378065	0	0	0	0.0129514	0	0	0	0	0.00885191	0	0	0.012879	0	0	0	0	0	0	0	0	0	0	0	0.0248877	0	0.264678	0.0287519
f505befbe1ca7e2f81e475fa9e2fcc98	Bacteria	Bacteria	Proteobacteria	Alphaproteobacteria	Caulobacterales	Caulobacteraceae	Caulobacter		1	TACGAAGGGGGCTAGCGTTGCTCGGAATTACTGGGCGTAAAGGGAGCGTAGGCGGATAGTTTAGTCAGAGGTGAAAGCCCAGGGCTCAACCTTGGAATTGCCTTTGATACTGGCTATCTTGAGTGTGGGAGAGGTATGTGGAACTCCGAGTGTAGAGGTGAAATTCGTAGATATTCGGAAGAACACCAGTGGCGAAGGCGACATACTGGCCCATTACTGACGCTGAGGCTCGAAAGCGTGGGGAGCAAACAGG	0	0	0	0	0	0	0	0	0	0	0	0	0.014026	0	0	0	0	0	0	0	0	0	0	0	0	0	0	0	0	0	0	0.0132908	0	0.023072	0	0.00829589	0	0.263547	0.0328285
9caafdaead6ecabf6b01bb529287c585	Bacteria	Bacteria	Bdellovibrionota	Bdellovibrionia	Bdellovibrionales	Bdellovibrionaceae	OM27 clade		0.99	TACAGAGGGTGCAAGCGTTGCTCGGATTTACTGGGCGTAAAGCGTGCGCAGACGGCTGAGCAAGTTGGACGTGAAAGCCTGGGGCTCAACCCCAGAATTGCGCTCAATACTACTCGGCTTGAGTATGAGAGAGGGAAGTGGAATTCCTGGTGTAGAGGTGAAATTCGTAGATATCAGGAGGAACACCAGCGGCGAAGGCGGCTTCCTGGCTCATTACTGACGTTCAGGCACGAAAGCGTGGGGAGCAAACAGG	0	0	0	0	0	0	0	0	0	0	0	0	0	0	0	0	0	0	0	0	0	0	0	0	0	0	0	0	0.00489884	0	0	0	0	0	0	0	0	0.2635	0.00844736
2f972b10a9f980a76e7d573fcd6c7930	Bacteria	Bacteria	Proteobacteria	Alphaproteobacteria	Holosporales	Holosporaceae			0.9	GACGGAGGGAGCAAGCGTTGCTCGGAATAATTGGGCGTAAAGGGTGCGTAGGCGGTTTTTTAAGTCAGATGTTAAAGACCAGGACTCAATCTTGGAAGTGCATTTGATACTGAAAAACTCGAGTGTGGGAGAGGAAATGGGAATTCCTCATGTAGAGGTGAAATTCGTAGATATGAGGAGGAACACCAGAGGCGAAGGCGAGTTTCTGGAACACTACTGACGCTGAGGCACGAAAGCGTGGGGAGCAAACAGG	0	0	0	0	0	0	0	0	0	0	0	0	0	0	0	0	0	0	0	0	0	0	0	0	0	0	0	0	0	0	0	0	0	0	0	0	0	0.261948	0.00758569
843f189dfe10020ed8508e505045fb1b	Archaea	Archaea	Halobacterota	Methanomicrobia	Methanomicrobiales	Methanoregulaceae	Methanoregula		1	TACCGGCGGCTCGAGTGGTGGCCACTATTACTGGGCTTAAAGCGTTCGTAGCTGGTTTGTTAAGTCTCTGGGGAAATCTTCCGGCTTAACCGGAAGGCGTTTCAGGGATACTGGCAGACTAGGGACCGGAAGAGGTGAGGGGTACTCCAGGGGTAGGAGTGAAATCCTGTAATCCTTGGGGGACCACCTGTGGCGAAGGCGCCTCACCAGGACGGCTCCGACAGTGAGGGACGAAAGCTGGGGGAGCAAACCGG	0.0547556	0.0487231	0.120308	0.0592458	0.0933458	0	0.110451	0	0	0	0	0	0	0.0642565	0	0	0.063505	0	0.148769	0	0.150482	0.261131	0.125714	0.126214	0	0	0	0.0219016	0	0	0	0	0	0	0	0	0	0.261131	0.0219516
3604ce074535a3b0d8b1c5e705ccf8da	Bacteria	Bacteria	Proteobacteria	Alphaproteobacteria	Micavibrionales				1	TACGAAGGGTGCAAGCGTTGTTCGGAATCACTGGGCGTAAAGAATGCGTAGGCGGCTTAACAAGTCGGGAGTGAAATCCCAGGGCTCAACCCTGGAACTGCTCTCGAAACTGTTTTGCTAGAGTCCCGGAGGGGTTAGCGGAATTCCGAGTGTAGAGGTGAAATTCGCAGATATTCGGAGGAACACCAGTGGCGAAGGCGGCTAACTGGACGGGAACTGACGCTGAGGCATGAAAGTGTGGGGATCAAACAGG	0	0	0	0	0	0	0	0	0	0	0	0	0	0	0	0	0	0	0	0	0	0	0	0	0	0	0	0	0	0	0	0	0	0	0	0	0	0.260722	0.0089982
54a0cf2cd8b97cc59aff34c007909c4a	Bacteria	Bacteria	Firmicutes	Clostridia	Lachnospirales				1	TACGTAGGGGGCAAGCGTTATCCGGAATTACTGGGTGTAAAGGGTGCGTAGGCGGTAATGTAAGTCAGGTGTGAAAGCCCGAAGCTCAACTTCGGGATTGCACTTGAAACTACATAACTAGAGTACAGGAGAGGTGAGTGGAATTCCTAGTGTAGCGGTGAAATGCGTAGATATTAGGAGGAACACCAGTGGCGAAGGCGACTCACTGGACTGTAACTGACGCTGAGGCACGAAAGCGTGGGGAGCGAACAGG	0	0.00672043	0.0189055	0.00826685	0.0400053	0.0250573	0.22507	0.259249	0	0	0	0.0162028	0	0	0	0	0	0	0	0	0	0	0	0	0	0	0	0	0	0	0	0	0	0	0	0	0	0.259249	0.00908299
6438727b57dced35a57733af69548c95	Bacteria	Bacteria	Actinobacteriota	Coriobacteriia	OPB41				1	TACGTAGGGGGCAAGCGTTATCCGGATTCATTGGGCGTAAAGAGCGCGTAGGCGGATTGTTAAGCGAGATGTGAAAACCGGGGGCTCAACCCGCGGCCTGCATCTCGAACTGGCAGTCTTGAGTCTGGTAGAGGAAAGTGGAATTCCCAGTGTAGCGGTGAAATGCGCAGATATTGGGAGGAACACCAGTGGCGAAGGCGGCTTTCTGGGCCACGACTGACGCTGAGGCGCGAAAGCTAGGGGAGCGAACAGG	0	0	0	0	0	0	0	0	0	0	0	0	0	0	0	0	0	0	0	0	0	0	0	0	0	0	0	0	0	0	0	0	0	0	0	0	0.258518	0.258518	0.00391695
965262ac6958f858ecd36c349c276af4	Bacteria	Bacteria	Proteobacteria	Alphaproteobacteria	Caulobacterales	Caulobacteraceae	Asticcacaulis		1	TACGAAGGGGGCTAGCGTTGCTCGGAATTACTGGGCGTAAAGGGAGCGTAGGCGGGTTATCAAGTTGGAGGTGAAAGCCCAGGGCTCAACCTTGGAATTGCCTTCAAAACTGATAGCCTAGAGTATGATAGAGGTATGTGGAACTCCGAGTGTAGAGGTGAAATTCGTAGATATTCGGAAGAACACCAGTGGCGAAGGCGACATACTGGGTCATGACTGACGCTGAGGCTCGAAAGCGTGGGGAGCAAACAGG	0	0	0	0	0	0	0	0	0	0	0	0	0	0	0	0	0	0	0	0	0	0	0	0	0	0	0	0	0	0	0	0	0	0	0	0	0	0.258096	0.0118926
324318febfb06ff0c41a096910892d2f	Bacteria	Bacteria	Proteobacteria	Gammaproteobacteria	Legionellales	Legionellaceae	Legionella		1	TACGGAGGGTGCAAGCGTTAATCGGAATTACTGGGCGTAAAGGGTGCGTAGGTGGTTTAATAAGTTATGTGTGAAAGCCCTGGGCTCAACCTGGGAAGGTCAGATAAGACTGTTAGACTCGAGTATGGGAGAGGGTAGTGGAATTTCCGGTGTAGCGGTGAAATGCGTAGAGATCGGAAGGAACATCGGTGGCGAAGGCGGCTACCTGGCCTAATACTGACACTGAGGCACGAAAGCGTGGGGAGCAAACAGG	0	0	0	0	0	0	0	0	0	0	0	0	0	0	0	0	0	0	0	0	0	0	0	0	0	0	0	0	0	0	0	0	0	0	0	0	0	0.257794	0.0144711
217ab7142bc4a585386a784c6a8a65a4	Bacteria	Bacteria	Proteobacteria	Gammaproteobacteria	Burkholderiales	Rhodocyclaceae			0.56	TACGTAGGGTGCGAGCGTTAATCGGAATTACTGGGCGTAAAGCGTGCGCAGGCGGTTTTGTAAGACAGGCGTGAAATCCCCGGGCTCAACCTGGGAATGGCGCTTGTGACTGCAAGGCTTGAGTATGGCAGAGGGGGGTAGAATTCCACGTGTAGCAGTGAAATGCGTAGAGATGTGGAGGAATACCGATGGCGAAGGCAGCCCCCTGGGTCAATACTGACGCTCATGCACGAAAGCGTGGGGAGCAAACAGG	0	0	0	0	0	0	0	0	0	0	0	0	0	0	0	0	0	0	0	0	0	0	0	0	0	0	0	0	0	0	0	0	0	0	0	0	0	0.257687	0.0157937
4e5ff310075a50266f9d480989d68398	Bacteria	Bacteria	Proteobacteria	Gammaproteobacteria	Burkholderiales	Burkholderiaceae	Polynucleobacter		1	TACGTAGGGTGCGAGCGTTAATCGGAATTACTGGGCGTAAAGCGTGCGCAGGCGGTTATACAAGACAGGCGTGAAATCCCCGGGCTTAACCTGGGAATGGCGCCTGTGACTGTATAGCTAGAGTGTGTCAGAGGGGGGTAGAATTCCACGTGTAGCAGTGAAATGCGTAGATATGTGGAGGAATACCAATGGCGAAGGCAGCCCCCTGGGATAACACTGACGCTCATGCACGAAAGCGTGGGGAGCAAACAGG	0	0	0	0	0	0	0	0	0	0	0	0	0	0	0	0	0	0	0	0	0	0	0	0	0	0	0	0	0.0661343	0	0	0	0	0	0	0	0	0.256933	0.0350977
9f327082c826b12a86d9cf157bd9e02e	Bacteria	Bacteria	Proteobacteria	Alphaproteobacteria	Rickettsiales				0.71	TACGAAGGGTGCTAGCGTTGTTCGGAATCATTGGGCGTAAAGCGTACGTAGGCGGTTTAGTAAGTCGATTGTGAAAGCCCCAAGCTCAACTTGGGAATTGCAATCGATACTGCTTTGCTAGAGTTTAGTGGGGGATAGTGGAATTCCTAGTGTAGGGGTGAAATCCGTAGAGATTAGGAGGAATATCGGTGGCGAAAGCGACTATCTACGCTAATACTGACGCTAAGGTACGAAAGCGTGGGGAGCAAACAGG	0	0	0	0	0	0	0	0	0	0	0	0	0	0	0	0	0	0	0	0	0	0	0	0	0	0	0	0	0	0	0	0	0	0	0	0	0	0.256213	0.00650845
92f7cccc2bc02858fc25815335eab11c	Bacteria	Bacteria	Patescibacteria	Gracilibacteria					0.66	TACGTAGGTCCCGAGCGTTATCCGGAATTACTGGGTGTAAAGCGTCTGTAGGTGGATTGTTAAGTCTTGTATGAAAGACCGAGGCTCAACCTCGTGTTTGTACGGGAAACTGGCGATCTAGAATGAGGGAGAGGCAAGCAGAATTATGAGAGTAGGGGTGCAATCCGTAGATACTCATAAGAATACCAAAAGCGAAGGCAGCTTGCTGGAACTCTATTGACACTGAGAGACGAAAGCGTGGGGAGCGAAAAGG	0	0	0	0	0	0	0	0	0	0	0	0	0	0	0	0	0	0	0	0	0	0	0	0	0	0	0	0	0	0	0	0	0	0	0	0	0	0.255927	0.00756883
51450e7980f5309a909dec6e5a7c1725	Bacteria	Bacteria	Proteobacteria	Gammaproteobacteria	Burkholderiales	Comamonadaceae	Rhodoferax		0.52	TACGTAGGGTGCGAGCGTTAATCGGAATTACTGGGCGTAAAGCGTGCGCAGGCGGTTATATAAGACAGATGTGAAATCCCCGGGCTCAACCTGGGACCTGCATTTGTGACTGTATAGCTAGAGTGCGGCAGAGGGGGATGGAATTCCGCGTGTAGCAGTGAAATGCGTAGATATGCGGAGGAACACCGATGGCGAAGGCAATCCCCTGGGCCTGCACTGACGCTCATGCACGAAAGCGTGGGGAGCAAACAGG	0	0	0	0	0	0	0	0	0	0	0	0	0	0	0	0	0	0	0	0	0	0	0	0	0	0	0	0	0.12492	0.114229	0	0	0	0	0	0	0	0.254199	0.0297901
9e9636e7b373ffbf608ed3179415fe5b	Bacteria	Bacteria	Firmicutes	Clostridia	Peptostreptococcales-Tissierellales	Fusibacteraceae	Fusibacter		1	TACGTAGGGTGCAAGCGTTATCCGGAATCACTGGGCGTAAAGGGTGCGTAGGCGGTTAGACAAGTCAGAAGTGAAAGGCAGTGGCTCAACCATTGTAAGCTTTTGAAACTGTTTAACTTGAATGCAGGAGAGGCAAGTGGAATTCCTAGTGTAGCGGTGAAATGCGTAGATATTAGGAGGAACACCAGTGGCGAAGGCGACTTGCTGGACTGTAATTGACGCTGAGGCACGAAAGCGTGGGGAGCAAACAGG	0.25147	0.210013	0	0.0110225	0.248922	0.191509	0.0104199	0	0	0.0208401	0	0	0	0	0	0	0	0	0	0	0	0	0	0	0	0	0	0	0	0	0	0	0	0	0	0.0027653	0	0.25147	0.0143479
46522281a7822e666394aac963f2f496	Bacteria	Bacteria	Desulfobacterota	Desulfomonilia	Desulfomonilales	Desulfomonilaceae	Desulfomonile		1	GACGGAGGGTGCAAGCGTTGTTCGGAATCACTGGGCGTAAAGCGCGTGTAGGCGGCTCGATAAGTCGAATGTGAAAGCCCGAGGCTCAACCTCGGAAGCGCATTCGAAACTGTCGGGCTTGAGTACGGGAGAGGGAAGTGGAATTCCTGGTGTAGAGGTGAAATTCGTAGATATCAGGAGGAACACCGGTGGCGAAGGCGGCTTCCTGGACCGATACTGACGCTGAGACGCGAAAGCGTGGGGAGCAAACAGG	0	0	0	0	0	0.0268471	0	0	0	0	0	0	0	0	0	0	0	0	0	0	0	0	0	0	0	0	0	0	0	0	0	0	0	0	0.251429	0.199101	0	0.251429	0.00723298
95466e32aff9e75c1830750dd8949dfb	Archaea	Archaea	Nanoarchaeota	Nanoarchaeia	Woesearchaeales	SCGC AAA011-D5			1	TACCCGCGGTCCAAGTCGCAGCCATCATTATTGGGTCTAAAACATCCGTAGCTTGCTTAATAAGTTTCTTGTGAAATTCTATATCTCAAATATAGAGCGGGCAAGAAGTACTGTTAAGCTAGAGACTGGAAGACGTAAGAAGTACGTTTGGAGTAGCGGTAAAATGTGTTAATCCCAGACGGACTAACAACAGCGAAGGCATCTTACGAGGACAGTTCTGACAGTAAGGGATGAAGGCTAGGGGCGCGAAACGG	0	0	0	0	0	0	0	0	0	0	0	0	0	0	0	0	0	0	0	0	0	0	0	0	0	0	0	0	0	0	0	0	0	0	0.251429	0.0760456	0	0.251429	0.00496173
e975e6ee40a89d0b73f3f6c864c25614	Bacteria	Bacteria	Verrucomicrobiota	Kiritimatiellae	WCHB1-41				0.98	TACAGAGGTGGCAAGCGTTGTTCGGATTTACTGGGCGTAAAGGGTGCGTAGGTGGTTGCCCATGTCGGGTGTGAAAGCCCACGGCTCAACCGTGGAACGGCATTCGAAACGGGGTAACTTGAGTGCAGGAAGGGAGAGCGGAATTCTTGGTGTAGCGGTGAAATGCGTTGATATCAAGAAGAACACCGGTGGCGAAGGCGGCTCTCTGGAATGCTACTGACACTGAGGCACGAAAGCTGGGGGAGCAAACAGG	0.0365038	0.0386425	0.0481232	0.0427121	0.0444504	0.0429553	0	0.0129624	0	0	0.0036539	0	0.0280521	0.0270554	0.0473957	0.0233124	0.0812864	0.0598061	0.0676224	0.0676929	0.0265557	0.0261131	0.0890472	0.0953043	0.0654896	0.0248762	0	0.027377	0	0	0.01222	0.0425306	0	0	0.251429	0.185275	0	0.251429	0.0230067
f185ab7131f259b16d55075ce707c267	Bacteria	Bacteria	Patescibacteria	Gracilibacteria	Absconditabacteriales (SR1)				1	TACGTAGGTCTCAAGCGTTATCCGGATTTACTGGGCGTAAAGTGTTCGTAGCCTGATATGCAAGTCAGTTTTCAAATATCTCGACTCAATCGAGAGAAGGGAATAGATACTGCATATCTAGAGATTATTGGAGGTTAGTGGAATTTCCGGTGGAGCGGTGAAATGCGTTGATATCGGAAAGAACGCCGAAAGCGAAAGCAGCTAACTATGATATTTCTGACGGTGAGGAACGACAGCATGGGTAGCAAACGGG	0	0	0	0	0	0	0	0	0	0	0	0	0	0	0	0	0	0	0	0	0	0	0	0	0	0	0	0	0	0	0	0	0	0	0.251429	0.00829589	0	0.251429	0.00393522
e09f8321e5dc37c335bb99131239179f	Bacteria	Bacteria	Proteobacteria	Gammaproteobacteria	Burkholderiales	Rhodocyclaceae	Niveibacterium		0.96	TACGTAGGGTGCGAGCGTTAATCGGAATTACTGGGCGTAAAGCGTGCGCAGGCGGTTTTGTAAGACAGCTGTGAAATCCCCGGGCTCAACCTGGGAACTGCGGTTGTGACTGCAAGACTTGAGTACGGCAGAGGGGGGTGGAATTCCTGGTGTAGCAGTGAAATGCGTAGATATCAGGAGGAACACCGATGGCGAAGGCAGCCCCCTGGGCCTGTACTGACGCTCATGCACGAAAGCGTGGGGAGCAAACAGG	0	0	0	0	0	0	0	0	0	0	0	0	0	0	0	0	0	0	0	0	0	0	0	0	0	0	0	0	0	0	0	0	0	0	0	0	0	0.250616	0.00733846
1e1178f3163cc9169597e95ff04f6ec6	Bacteria	Bacteria	Proteobacteria	Gammaproteobacteria	Burkholderiales	Comamonadaceae	Aquabacterium		0.72	TACGTAGGGTGCGAGCGTTAATCGGAATTACTGGGCGTAAAGCGTGCGCAGGCGGCTTTGCAAGACAGATGTGAAATCCCCGGGCTCAACCTGGGAACTGCATTTGTGACTGCAAGGCTAGAGTACGGCAGAGGGGGATGGAATTCCGCGTGTAGCAGTGAAATGCGTAGATATGCGGAGGAACACCGATGGCGAAGGCAATCCCCTGGGCCTGTACTGACGCTCATGCACGAAAGCGTGGGGAGCAAACAGG	0	0	0	0	0	0	0	0	0	0	0	0	0	0	0	0	0	0	0	0	0	0	0	0	0	0	0	0	0	0	0	0	0	0	0	0	0	0.249937	0.00916506
443666cbc5d010e0acf450d990303554	Bacteria	Bacteria	Verrucomicrobiota	Kiritimatiellae	WCHB1-41				0.98	TACAGAGGTGGCAAGCGTTGTTCGGATTTACTGGGCGTAAAGGGTGCGTAGGTGGTTTCGTATGTCGGGCGTGAAAGCCCACTGCTCAACGGTGGAATGCCGTCCGAAACTACGAGACTAGAGTGCAGGAGAGGAGAGCGGAATTCTTGGTGTAGCGGTGGAATGCGTTGATATCAAGAAGAACACCAGTGGCGTAGGCGGCTCTCTGGAATGTAACTGACACTGAGGCACGAAAGTTGGGGGAGCAAACAGG	0.0283918	0.0520833	0.032655	0.0564902	0.0444504	0.0340063	0.0125039	0	0	0	0	0	0.0336625	0.0473469	0.0174616	0.0155416	0.0482638	0.0405827	0.0360653	0.0647497	0.0531114	0.0435218	0	0.0360611	0.0183371	0.0203532	0.0363835	0	0	0	0	0.0106326	0	0	0.182857	0.248877	0.00777499	0.248877	0.0185176
7e171bbf8497f6f700510d47d0bce5f0	Bacteria	Bacteria	Bacteroidota	Bacteroidia	Sphingobacteriales	Lentimicrobiaceae			0.98	TACGGAGGATGCAAGCGTTATCCGGATTCATTGGGTTTAAAGGGTGCGCAGGCGGAATAATAAGTCAGCGGTGAAAGCCTACAGCTTAACTGTAGAACTGCCATTGATACTGTTATTCTTGAGTGTTGTTGAGGTAGGCGGAATGTGTCATGTAGCGGTGAAATGCTTAGATATGACACAGAACACCGATCGCGAAGGCAGCTTACCAAGCAACAACTGACGCTCATGCACGAAAGCGTGGGGATCAAACAGG	0	0	0	0	0	0	0	0	0	0	0	0	0	0	0	0	0	0	0	0	0	0	0	0	0	0	0	0	0	0	0	0	0	0	0	0	0.2488	0.2488	0.00385776
ad40658de42d0e6312295c7312415557	Bacteria	Bacteria	Gemmatimonadota	Gemmatimonadetes	Gemmatimonadales	Gemmatimonadaceae			1	TACAGAGGGTGCAAGCGTTGTCCGGAATCACTGGGCGTAAAGGGCGCGTAGGTGGCTTGGTAAGCGTGCGGTGAAAGCTCGGGGCTCAACCCCGAGTCGGCCGTGCGAACTGCCGAGCTTGAGCATGGTAGAGGCAGGTGGAATTCCGGGTGTAGCGGTGGAATGCGTAGATATCCGGAAGAACACCGGTGGCGAAGGCGGCCTGCTGGGCCATTGCTGACACTGAGGCGCGACAGCGTGGGGAGCAAACAGG	0.23119	0.235215	0.247491	0.206671	0.111126	0.112758	0.0250078	0.0388873	0.110611	0.090307	0.0401929	0.0378065	0.151481	0.142041	0.0648573	0.173548	0.185435	0.170874	0.135245	0.103011	0.115075	0.113157	0.188571	0.139093	0.0681092	0.119858	0.0961563	0.0903441	0	0	0.0855397	0.10101	0	0	0	0.0677497	0	0.247491	0.0575518
7d08a598861555aefb05f42ea9fa251c	Bacteria	Bacteria	Chloroflexi	Anaerolineae	Anaerolineales	Anaerolineaceae			1	AACGTAGGAGGCGAGCGTTATCCGGATTTACTGGGCGTAAAGCGTGTGTAGGCGGTACGGCAAGTTGGATGTGAAAGCTCCTGGCTTAACTAGGAGAGGTCGTTCAAAACTACCGAACTTGAGTTTATCAGAGGAAGATGGAATTCCCGGTGTAGTGGTGAAATGCGTAGATATCGGGAGGAACACCAGTGGCGAAAGCGATCTTCTGGGATAATACTGACGCTCAGACACGAAAGCTAGGGGAGCGAACGGG	0.247414	0.215054	0.139214	0.24525	0.0777881	0.112758	0.0500156	0.0699971	0.0247921	0.016209	0.0456738	0.0252043	0.0392729	0.111603	0.0199561	0.0518054	0.0914472	0.0961169	0.0946714	0.0941814	0.0575374	0.0870436	0.0471426	0.105608	0.0445329	0.038445	0.0259882	0.0492786	0	0	0.0366599	0.0744285	0	0	0	0.160387	0.0971874	0.247414	0.0407979
86425230bef05a9696a19916b3d75dfa	Bacteria	Bacteria	Acidobacteriota	Acidobacteriae	Paludibaculum				1	TACGTAGGCAGCAAGCGTTGTTCGGAATTATTGGGCGTAAAGAGTATGTAGGTGGTGTCGTAAGTTTGGTGTGAAATCTCCTGGCTTAACTGGGAGGGTGCGCCGAAGACTGCGATGCTTGAGTATGGGAGAGGGAATCGGAATTCCTGGTGTAGCGGTGAAATGCGTAGATATCAGGAGGAACACCTGTGGTGTAGACGGGTTCCTGGACCATTACTGACACTGAGATACGAAAGCGTGGGTAGCAAACAGG	0	0	0	0	0	0	0	0	0	0	0	0	0	0	0	0	0	0	0	0	0	0	0	0	0	0	0	0	0.0832803	0.0820104	0	0	0	0	0	0	0	0.245255	0.0376117
7111da147ec709572dd1994be372c000	Bacteria	Bacteria	Proteobacteria	Alphaproteobacteria					0.99	TACGAAGGGAGCTAGCGTTGTTCGGAATTACTGGGCGTAAAGGGCGCGTAGGCGGTCAAGCAAGTCAGATGTGAAAGCCCTGGGCTCAACCCGGGAACTGCGTTTGATACTGTTTGGCTTGAATTCGGTAGAGGTGAGTGGAATTCCCAGTGTAGAGGTGAAATTCGTAGATATTGGGAAGAACACCAGTGGCGAAGGCGGCTCACTGGACCGACATTGACGCTGAGGCGCGAAAGCGTGGGGAGCAAACAGG	0	0	0	0	0	0	0	0	0	0	0	0	0	0	0	0	0	0	0	0	0	0	0	0	0	0	0	0	0	0	0	0	0	0	0	0	0	0.245016	0.0115297
c1129cec3f509eed2356e5cd4d2cca34	Bacteria	Bacteria	Myxococcota	Polyangia	Polyangiales	Phaselicystidaceae	Phaselicystis		0.75	GACAGAGGGTGCAAACGTTGTTCGGAATTACTGGGCGTAAAGCGCGTGTAGGCGGCTGCCTAAGTCGGATGTGAAAGCCCTCGGCTCAACCGAGGAAGTGCATTCGAAACTGGGCAGCTTGAGTCCCGGAGAGGATAGTGGAATTCTCGGTGTAGAGGTGAAATTCGTAGATATCGAGAGGAACACCGGTGGCGAAGGCGGCTATCTGGACGGTGACTGACGCTGAGACGCGAAAGCGTGGGGAGCAAACAGG	0.109511	0.0806452	0.101402	0.0840463	0.0466729	0.0590636	0	0.0155549	0.0362346	0.0185245	0.0274043	0.0252043	0.162702	0.243498	0.162143	0.160597	0.0965275	0.11534	0.108196	0.114784	0.110649	0.134918	0.0680949	0.118486	0.094305	0.149257	0.0597729	0.104033	0	0	0.191446	0.199362	0	0	0	0.0027653	0	0.243498	0.0454718
13b6fe10adac49ecc9b14fe3058e7cc4	Bacteria	Bacteria	Bacteroidota	Bacteroidia	Chitinophagales	Chitinophagaceae	Sediminibacterium		1	TACGGAGGGTGCAAGCGTTATCCGGATTCACTGGGTTTAAAGGGTGCGTAGGCGGGTAGGTAAGTCAGTGGTGAAATCCTAGAGCTTAACTCTAGAACTGCCATTGATACTATCTATCTTGAATATTGTGGAGGTAAGCGGAATATGTCATGTAGCGGTGAAATGCTTAGATATGACATAGAACACCTATTGCGAAGGCAGCTTACTACGCATATATTGACGCTGAGGCACGAAAGCGTGGGGATCAAACAGG	0	0	0	0	0	0	0	0	0	0	0	0	0	0	0	0	0	0	0	0	0	0	0	0	0	0	0	0	0	0	0	0	0	0	0	0	0	0.24238	0.00729113
ce087c5494d9f5900e3479b7fccd98a1	Bacteria	Bacteria	Desulfobacterota	Desulfomonilia	Desulfomonilales	Desulfomonilaceae	Desulfomonile		1	GACGGAGGGTGCAAGCGTTGTTCGGAATCACTGGGCGTAAAGCGCGTGTAGGCGGCTCAATAAGTCGAATGTGAAAGCCCGAGGCTCAACCTCGGAAGCGCATTCGAAACTGTCGGGCTTGAGTACGGGAGAGGGAAGTGGAATTCCTGGTGTAGAGGTGAAATTCGTAGATATCAGGAGGAACACCGGTGGCGAAGGCGGCTTCCTGGACCGATACTGACGCTGAGACGCGAAAGCGTGGGGAGCAAACAGG	0	0	0	0	0	0	0	0	0	0	0	0	0	0	0	0	0	0	0	0	0	0	0	0	0	0	0	0	0	0	0	0	0	0	0	0.241963	0	0.241963	0.00366611
fccbdff8fac6bb4a77fa3e3d96e7ec2a	Bacteria	Bacteria	Bacteroidota	Bacteroidia	Flavobacteriales	Weeksellaceae	Chryseobacterium		1	TACGGAGGGTGCAAGCGTTATCCGGATTTATTGGGTTTAAAGGGTCCGTAGGCGGATCTGTAAGTCAGTGGTGAAATCTCACAGCTTAACTGTGAAACTGCCATTGATACTGCAGGTCTTGAGTGTTGTTGAAGTAGCTGGAATAAGTAGTGTAGCGGTGAAATGCATAGATATTACTTAGAACACCAATTGCGAAGGCAGGTTACTAAGCAACAACTGACGCTGATGGACGAAAGCGTGGGGAGCGAACAGG	0.00811194	0.00672043	0	0.00551124	0	0	0	0	0.0705622	0.0602047	0.0237504	0.0540093	0.0392729	0.0744022	0.0149671	0.0595762	0.0609648	0.0683498	0.0540979	0.088295	0.092945	0.0783392	0.0628568	0.0437885	0.0681092	0.0474909	0.0311858	0.0164262	0.240043	0.00878683	0.0407332	0.0292398	0	0.0876734	0.0914286	0.0207397	0	0.240043	0.0384646
1aa45332969575442e0a457ef371669d	Bacteria	Bacteria	Verrucomicrobiota	Verrucomicrobiae	Verrucomicrobiales	Rubritaleaceae	Luteolibacter		1	TACGAAGGTCCCAAGCGTTGTTCGGAATCACTGGGCGTAAAGGGAGCGTAGGCGGCGTGGTAAGTCAGATGTGAAATCCCGGGGCTCAACCCCGGAACTGCATCCGATACTGCCATGCTAGAGGATTGGAGAGGTAGCTGGAATTCTTGGTGTAGCAGTGAAATGCGTAGAGATCAAGAGGAACACTCGTGGCGAAAGCGAGCTACTGGACAATTCCTGACGCTGAGGCTCGAAGGCTAGGGTAGCGAAAGGG	0	0	0	0	0	0	0	0	0	0	0	0	0	0	0.0149671	0	0	0	0	0	0	0	0	0	0	0	0	0	0.0146965	0.0205026	0	0	0.141953	0.13997	0	0.0290356	0	0.239697	0.0454488
121e8b1cc9c99ed2f37d839b326e2ca3	Bacteria	Bacteria	Verrucomicrobiota	Omnitrophia	Omnitrophales	Omnitrophaceae	Candidatus Omnitrophus		1	TACAGAGGTGGCAAGCGTTGTTCGGATTTATTGGGCGTAAAGGGTCCGTAGGCGGCCTGAAAAGTCGGATGTGAAATCCCACAGCTTAACTGTGGAACTGCATTCGAAACTTTCGGGCTCGAGTGTGATAGGGGTAAAGGGAATTCCCGGTGTAAGGGTGAAATCTGCAGAGATCGGGAGGAACACCAGTCGCGAAGGCGCTTTACTGGATCACTACTGACGCTGAGGGACGAAAGCCAGGGGAGCAAACGGG	0	0	0	0.0234228	0.0422279	0	0	0.0311098	0.0266992	0	0	0	0.0589093	0	0.0349232	0.0233124	0.0609648	0.0726216	0	0.0441475	0.101797	0	0	0.0437885	0	0.0655827	0	0.0219016	0	0	0	0.0956938	0	0	0	0.239198	0	0.239198	0.0149439
0ae5531a9802e71139c959faebdde10c	Bacteria	Bacteria	Proteobacteria	Alphaproteobacteria	Reyranellales	Reyranellaceae	Reyranella	aquatilis	1	GACGAAGGGGGCTAGCGTTGTTCGGAATTACTGGGCGTAAAGCGAGTGTAGGTGGTTGTCATAGTCAGGTGTGAAAGCCTTGAGCTCAACTCAAGAAATGCACTTGATACTGGGCGACTAGAGGACCGGAGAGGATAGTGGAATTCCCAGTGTAGTGGTGAAATACGTAGAGATTGGGAAGAACACCAGTGGCGAAGGCGGCTATCTGGACGGTTTCTGACACTAAGACTCGAAAGCGTGGGGAGCAAACAGG	0	0	0	0	0	0	0	0	0	0	0	0	0	0	0.00997805	0	0	0	0	0	0	0	0	0	0	0	0	0	0	0	0	0	0	0	0	0	0	0.239093	0.0202102
470e37f49a3f1a4fc3e6e3c510a5a3f0	Bacteria	Bacteria	Bacteroidota	Bacteroidia	Bacteroidales	Prolixibacteraceae	WCHB1-32		1	TACGGAGGATGCAAGCGTTATCCGGATTCATTGGGTTTAAAGGGTGCGTAGGCGGCTTTTTAAGTCAGTGGTGAAATCTTGCCGCTTAACGGTAAAATTGCCATTGATACTGAAAAGCTTGAGTACAATTGAGGTAAGCGGAATGTGTAGTGTAGCGGTGAAATGCTTAGATATTACACAGAACACCGATTGCGAAGGCAGCTTACTAAACTGTTACTGACGCTGATGCACGAAAGCGTGGGGAGCGAACAGG	0	0	0	0	0	0	0	0	0	0	0	0	0	0	0	0	0	0	0	0	0	0	0	0	0	0	0	0	0	0	0	0	0	0	0	0	0	0.236615	0.0161691
2d01d04d66396d050d5b6d252a43531d	Bacteria	Bacteria	Planctomycetota	Planctomycetes	Gemmatales	Gemmataceae			1	GACGAACCGTGCGAACGTTGTTCGGAATCATTGGGCTTAAAGGGCGCGTAGGCGGGTGTTCAAGTCCGGGGTGAAAGCCTCCAGCTCAACTGGAGAAGAGCCCCGGATACTGTTCACCTGGAGAGAGATAGGGGCACATGGAACTTCCGGTGGAGCGGTGAAATGCGTAGAGATCGGAAGGAACGCCGGTGGCGAAAGCGATGTGCTGGATCTTTTCTGACGCTGAGGCGCGAAAGCTAGGGGAGCAAACGGG	0	0.00672043	0.00515606	0.00826685	0.00666756	0.00536942	0	0	0	0	0.0146156	0	0	0	0.0274396	0	0	0.00640779	0	0	0	0	0	0	0.0366742	0.0135688	0	0	0.0685837	0.0556499	0.0366599	0.0212653	0.0185157	0.0199957	0	0.0138265	0	0.235052	0.0548731
1473eabf6901d852a94bd7f87b6cc860	Bacteria	Bacteria	Bacteroidota	Bacteroidia	Sphingobacteriales	Lentimicrobiaceae			0.98	TACGGAGGATCCAAGCGTTATCCGGATTCATTGGGTTTAAAGGGTGCGCAGGCGGAATGATAAGTCAGTGGTGAAAGCCTACAGCTCAACTGTAGAACTGCCATTGATACTGTCGTTCTTGAGTACACTTGGAGTGGGCGGAATGTGTCATGTAGCGGTGAAATGCTTAGATATGACACAGAACACCGATCGCGAAGGCAGCTCACTAAGTTGTAACTGACGCTCAGGCACGAAAGCGTGGGGATCAAACAGG	0.196715	0.168011	0.197649	0.154315	0.184469	0.195089	0.0416797	0	0	0	0.036539	0	0	0.0608746	0.0473957	0.0621665	0.12447	0.17301	0.135245	0.164817	0.234576	0.191496	0.209523	0.141669	0	0.0474909	0	0	0	0	0	0	0	0	0	0.0967853	0	0.234576	0.0433937
17447d0b860cb54cccea573e29a433a7	Bacteria	Bacteria	Proteobacteria	Alphaproteobacteria	Sphingomonadales	Sphingomonadaceae	Novosphingobium		0.98	TACGGAGGGAGCTAGCGTTGTTCGGAATTACTGGGCGTAAAGCGCACGTAGGCGGCTATTCAAGTCAGAGGTGAAAGCCCGGGGCTCAACCCCGGAACTGCCTTTGAAACTAGGTAGCTAGAATCTTGGAGAGGTCAGTGGAATTCCGAGTGTAGAGGTGAAATTCGTAGATATTCGGAAGAACACCAGTGGCGAAGGCGACTGACTGGACAAGTATTGACGCTGAGGTGCGAAAGCGTGGGGAGCAAACAGG	0	0	0	0	0	0	0	0	0	0	0	0	0	0	0	0	0	0	0	0	0	0	0	0	0	0	0	0	0.0244942	0.0351473	0.0407332	0.0345561	0.0987502	0.110745	0	0	0	0.233965	0.0351331
868bfebc113013394fa282ea91f111af	Bacteria	Bacteria	Proteobacteria	Gammaproteobacteria	Burkholderiales	Nitrosomonadaceae	GOUTA6		0.96	TACGTAGGGTGCGAGCGTTAATCGGAATTACTGGGCGTAAAGCGTGCGCAGGCGGTTCCGCAAGTCAGATGTGAAATCCCCGGGCTTAACCTGGGAACTGCGTTTGAAACTACGGAGCTAGAGTACGGCAGAGGGGGGTGGAATTCCACGTGTAGCAGTGAAATGCGTAGATATGTGGAGGAACACCGATGGCGAAGGCAGCCCCCTGGGCCGATACTGACGCTCAGGCACGAAAGCGTGGGGAGCAAACAGG	0.0973433	0.0823253	0.0378111	0.0523567	0.0400053	0.0519044	0	0	0.0171638	0	0.0146156	0.0108019	0.173923	0.128513	0.114748	0.113972	0.0685854	0.0790294	0.117212	0.0412043	0.0398336	0.0652827	0.0680949	0.0901527	0.0838267	0.081413	0.057174	0.0602294	0	0	0.232179	0.233918	0	0	0	0.0774283	0	0.233918	0.0353189
530bd634aeb0b7e2db13c4e99dbbbe26	Bacteria	Bacteria	Myxococcota	Polyangia	Polyangiales	Polyangiaceae			0.98	GACAGAGGGTGCAAACGTTGTTCGGAATTACTGGGCGTAAAGCGCGTGTAGGCTGCTCGGAAAGTCGGATGTGAAAGCCCTGGGCTCAACCTAGGAAGTGCATTCGAAACTTCCGAGCTGGAGTCCTGGAGAGGAAGGCGGAATTCTCGGTGTAGAGGTGAAATTCGTAGATATCGAGAGGAACACCGGTGGCGAAGGCGGCCTTCTGGACAGCGACTGACGCTGAGACGCGAAAGCGTGGGGAGCAAACAGG	0.131819	0.0974462	0.0790595	0.0840463	0.0511179	0.073382	0.0208398	0	0.0133496	0.016209	0.0255773	0	0.179533	0.155568	0.0773299	0.103611	0.116849	0.102525	0.0991795	0.0794655	0.0840931	0.0652827	0.0471426	0.0643948	0.136218	0.081413	0.129941	0.0930818	0	0	0.232179	0.183413	0	0	0	0.00967853	0	0.232179	0.0399052
8486668584650c491a5e6ffb7ada8c4f	Bacteria	Bacteria	Verrucomicrobiota	Verrucomicrobiae					1	TACAGAGACTGCAAGCGTTACTCGGATTCACTGGGCGTAAAGGGAGCGCAGGCGGACTGGTGTGTCAGGCGTGAAATCTCGGGGCTCAACCCCGAGGCTGCGCCCGAAACTACTAGTCTAGAGACTTGGAGGGGTAAGCGGAATTCTTGGTGGAGCAGTGAAATGCGTAGATATCAAGAGGAACACCAACGGCGAAGGCAGCTTACTGGACAAGATCTGACGCTCAGGCTCGAAAGCGTGGGGAGCAAAAGGG	0	0.0184812	0.0171869	0.00826685	0.0155576	0.0178981	0	0.0129624	0	0.016209	0	0	0	0.0372011	0.0224506	0.028493	0.0406432	0.0234952	0.0360653	0	0.0309817	0	0.0419046	0.0283337	0.0419133	0.0497524	0	0	0.176358	0.152305	0.0366599	0.0292398	0.0277735	0	0	0.0207397	0	0.231156	0.0473958
ec04b9251f76b8a8a669e29f81f5501d	Bacteria	Bacteria	LCP-89						0.97	TACGGGGGGAGCAAGCGTTGTCCGGATTTATTGGGCGTAAAGGGCATGTAGGTGGTCTTTTAAGTCAGTTGTTAAAACTATCGGCTTAACCGGTAATTGCAATTGATACTGGAAGACTTGAATTTGAGAGGGGATAGTGGAATATCAAGTGTAGCGGTGGAATGCGTAGATATTTGATAGAACACCTGAGGTGAAGACGACTATCTGGCTCATGATTGACACTGAAATGCGAAAGTATGGGGAGCAAACAGG	0	0	0	0	0.231142	0.209407	0	0	0.0820047	0.120409	0.038366	0.0360062	0	0	0	0	0	0	0	0	0	0	0	0	0	0	0	0	0	0	0	0	0	0	0	0	0	0.231142	0.0108687
cb47a300af5915d4539066f31ecd403e	Bacteria	Bacteria	Firmicutes	Clostridia	Oscillospirales	Hungateiclostridiaceae			0.61	TACGTAGGTGGCAAGCGTTGTCCGGAATTACTGGGTGTAAAGGGCGTGTAGACGGGACTATTAGTCAGATGTGAAATTTCCAGGCTCAACCTGGACGCTGCATCTGAAACTGTAGTTCTTGAGTGTCGGAGAGGAAAGCGGAATTCCTAGTGTAGCGGTGAAATGCGTAGATATTAGGAGGAACACCAGTGGCGAAGGCGGCTTTCTGGACGATAACTGACGTTGAGGCGCGAAAGCGTGGGGAGCAAACAGG	0.0790915	0.0571237	0.0412485	0.0303118	0.0622305	0.0519044	0.0145879	0.00777746	0	0	0	0	0.0196364	0.0135277	0	0.0129514	0.025402	0.0405827	0.0135245	0.0117727	0.00885191	0.0174087	0	0.012879	0.0104783	0	0	0	0	0	0	0	0	0	0.228571	0.157622	0	0.228571	0.0139013
ddf23676ec10e04bfedaf4c7a920754f	Bacteria	Bacteria	Elusimicrobiota	Elusimicrobia	Lineage IV				0.99	TACGTAGGTGGCGAGCGTTACTCGGAATTACTAGGCGTAAAGCGCGTGTAGGCGGGAGCTTAAGTCAGTCGTGAAAGCTCAGGGCTCAACCCTGAAATGTCGACTGAAACTGGGCTTCTTGAGTGCGGTAGAGGAGATCGGAATTCCAGGTGTAGCGGTGAAATGCGTAGATATCTGGAAGAACGCCAAAGGCGAAGGCAGATCTCTGGGCCGTTACTGACGCTGAGACGCGAAAGCTAGGGGAGCAAACAGG	0	0	0	0	0	0	0	0	0	0	0	0	0	0	0	0	0	0	0	0	0	0	0	0	0	0	0	0	0	0	0	0	0	0	0.228571	0.0580712	0	0.228571	0.00434307
3e125655918e305a3842a79b6972775f	Bacteria	Bacteria	Proteobacteria	Alphaproteobacteria	Acetobacterales	Acetobacteraceae	Rhodovarius		0.95	TACGAAGGGGGCTAGCGTTGCTCGGAATGACTGGGCGTAAAGGGCGCGTAGGCGGCGGCGTAAGTCAGATGTGAAATTCCTGGGCTTAACCTGGGGGCTGCATTTGAGACTGCGTTGCTAGAGGATGGAAGAGGCTCGTGGAATTCCCAGTGTAGAGGTGAAATTCGTAGATATTGGGAAGAACACCGGTGGCGAAGGCGGCGAGCTGGTCCATTACTGACGCTGAGGCGCGATAGCGTGGGGAGCAAACAGG	0	0	0	0	0	0	0	0	0	0	0	0	0	0	0	0	0	0	0	0	0	0	0	0	0	0	0	0	0	0	0	0	0.22836	0.156889	0	0	0	0.22836	0.00699525
38062a27fb7bcb83c653722736063c7a	Bacteria	Bacteria	Proteobacteria	Gammaproteobacteria	Enterobacterales	Shewanellaceae	Shewanella	oneidensis	1	TACGGAGGGTCCGAGCGTTAATCGGAATTACTGGGCGTAAAGCGTGCGCAGGCGGTTTGTTAAGCGAGATGTGAAAGCCCTGGGCTCAACCTAGGAATAGCATTTCGAACTGACCAACTAGAGTCTTGTAGAGGGGGGTAGAATTCCAGGTGTAGCGGTGAAATGCGTAGAGATCTGGAGGAATACCGGTGGCGAAGGCGGCCCCCTGGACAAAGACTGACGCTCATGCACGAAAGCGTGGGGAGCAAACAGG	0	0	0	0	0	0	0	0	0	0	0.0109617	0.00900155	0	0	0	0	0	0	0	0	0	0	0	0	0	0	0	0	0	0	0	0	0	0	0	0	0	0.22649	0.00713091
806b390bf64df2ae090325f22cc81dc6	Bacteria	Bacteria	Bacteroidota	Bacteroidia	Bacteroidales	Prolixibacteraceae	BSV13		0.99	TACGGAGGGTGCAAGCGTTATCCGGATTTATTGGGTTTAAAGGGTGCGTAGGCGGCAATATAAGTCAGTGGTGAAATCCTGCAGCTCAACTGTAGAACAGCCATTGAAACTGTATTACTTGAGTAATCTTGAGGTAGGCGGAATGTGTAGTGTAGCGGTGAAATGCTTAGATATTACACAGAACACCGATTGCGAAGGCAGCTTACTAAGGATTTACTGACGCTGATGCACGAAAGCGTGGGGATCAAACAGG	0.0811194	0.094086	0.0223429	0.0248006	0.0377828	0.0429553	0	0	0	0	0	0	0	0	0	0	0.050804	0.19437	0.0676224	0.214851	0.199168	0.226313	0.0576188	0	0	0	0	0	0	0	0	0	0	0	0	0.0165918	0	0.226313	0.020158
8a708778e5a5f5a6d79a3923406f7fca	Bacteria	Bacteria	Proteobacteria	Alphaproteobacteria	Rhizobiales	Rhizobiaceae	Allorhizobium-Neorhizobium-Pararhizobium-Rhizobium		0.68	TACGAAGGGGGCTAGCGTTGTTCGGAATTACTGGGCGTAAAGCGCACGTAGGCGGATATTTAAGTCAGGGGTGAAATCCCAGAGCTCAACTCTGGAACTGCCTTTGATACTGGGTATCTGGAGTATGGAAGAGGTGAGTGGAATTCCGAGTGTAGAGGTGAAATTCGTAGATATTCGGAGGAACACCAGTGGCGAAGGCGGCTCACTGGTCCATTACTGACGCTGAGGTGCGAAAGCGTGGGGAGCAAACAGG	0	0	0	0	0	0	0	0	0	0	0	0	0	0	0	0	0	0	0	0	0	0	0	0	0	0	0	0	0	0	0	0	0	0	0	0	0	0.225995	0.00742591
37762c5e9b1d5a5233d6caeef3660d6a	Bacteria	Bacteria	Actinobacteriota	Acidimicrobiia	Microtrichales				1	CACGTAGGGGGCGAGCGTTGTCCGGATTTATTGGGCGTAAAGAGCTCGTAGGCGGTTCGGTAAGTCGGGTGTGAAACCTCCAGGCTCAACCTGGAGACGCCACCTGATACTGCTGTGACTAGAGTCCGGTAGGGGAGTGTGGAACTCCTGGTGTAGCGGTGAAATGCGCAGATATCAGGAAGAACACCAGCGGCGAAGGCGGCACTCTGGGCCGGTACTGACGCTGAGGAGCGAAAGCGTGGGTAGCAAACAGG	0	0.00840054	0	0	0	0	0	0	0	0	0	0	0	0	0.0399122	0.0155416	0	0.0106797	0	0.00588633	0	0	0.0104761	0	0	0	0	0.0219016	0.0808308	0.0907973	0.0203666	0.0292398	0.101836	0.146122	0	0.023505	0	0.225734	0.0559476
9e6e4c7d934db648472a5c433be222c7	Bacteria	Bacteria	Dependentiae	Babeliae	Babeliales				1	TACGAGGGGTGCAAGCGTTATTCGGAATTACTGGGCGTAAAGGGTGTGTAGACGGCGTCTTAAGTCTATTGTTTAAGACCTCAGCCCAACTGAGGAAAGGCAATAGAGACTGGGATGCTAGAGGGTGGAAGAGAGAAGTGGAATTCTCGGAGTAGCGGTCAAATGCGTAGATCTCGAGAGGAACACCAATGGCGAAAGCAGCTTCTTGGTCCATACCTGACGTTGAAACACGAAAGCGTGGGTAGCAAACAGG	0	0.00336022	0	0	0	0.00357961	0	0	0	0	0	0	0	0	0.0174616	0	0	0	0	0	0	0	0	0	0	0	0	0	0.225347	0.181595	0.00814664	0.0106326	0.0864064	0.0784446	0	0	0	0.225347	0.0607783
4e0fa8f85da1ba7ca0892350d29317bf	Bacteria	Bacteria	Bacteroidota	Bacteroidia	Bacteroidales	Paludibacteraceae	Paludibacter		1	TACGGAGGATCCAAGCGTTATCCGGATTTATTGGGTTTAAAGGGTGCGTAGGCGGACCTTTAAGTCAGTGGTGAAAGTTTGCGGCTCAACCGTAAAATTGCCATTGAAACTGAAGGTCTTGAGTGCAAATGAGGTAGGCGGAATGTGTTGTGTAGCGGTGAAATGCTTAGATATAACACAGAACCCCGATTGCGAAGGCAGCTTACTGGGATGCAACTGACGCTGAGGCACGAAAGCGTGGGGATCAAACAGG	0	0	0	0	0	0	0	0	0	0	0	0	0	0	0	0	0	0	0	0	0	0	0	0	0	0	0	0	0	0	0	0	0	0	0	0	0	0.22428	0.0067287
df7870aba0199005b86e74c13bdf1575	Bacteria	Bacteria	Proteobacteria	Gammaproteobacteria	Methylococcales	Methylomonadaceae			0.97	TACGGAGGGTGCGAGCGTTAATCGGAATTACTGGGCGTAAAGCGTGCGTAGGCGGCGCGCCAAGTCAGGTGTGAAAGCCCCGGGCTCAACCTGGGAACTGCATCTGAAACTGGCGGGCTAGAGTTGGGTAGAGGTAAGTGGAATTTCAGGTGTAGCGGTGAAATGCGTAGATATCTGAAGGAACACCAGTGGCGAAGGCGGCTTACTGGACCCAAACTGACGCTGAGGTACGAAAGCGTGGGTAGCAAACAGG	0.0141959	0.0100806	0.0120308	0.0137781	0	0.00357961	0	0	0.00381417	0	0.0036539	0.00540093	0.109403	0.0507288	0.0648573	0.0310833	0.0736658	0.0363108	0.0450816	0.100068	0.0177038	0.0435218	0.0576188	0.0927285	0.0838267	0.0452294	0.129941	0.0930818	0.00979768	0.0205026	0.224033	0.20202	0	0	0	0.178362	0	0.224033	0.0270404
52857899809861ec08207e91393180a7	Bacteria	Bacteria	Verrucomicrobiota	Verrucomicrobiae	Verrucomicrobiales	Rubritaleaceae	Luteolibacter		1	TACGAAGGTCCCGAGCGTTGTTCGGAATCACTGGGCGTAAAGGGAGCGTAGGCGGTGCGGTAAGTCAGATGTGAAATCCCGGGGCTCAACCCCGGAACTGCATCCGATACTGCCGTGCTAGAGGATTGGAGAGGTAGCTGGAATTCTTGGTGTAGCAGTGAAATGCGTGGATATCAAGAGGAACACTCGTGGCGAAAGCGAGCTACTGGACAACTCCTGACGCTGAGGCTCGAAGGCCAGGGTAGCGAAAGGG	0	0	0	0	0	0	0	0	0	0.0254712	0	0	0.112208	0	0.0798244	0	0	0	0	0.161874	0	0	0	0	0	0	0	0	0	0	0.0855397	0.106326	0	0	0	0.223989	0	0.223989	0.0133473
b9b1b756719e7ce47710ab5e3ebe6416	Bacteria	Bacteria	Proteobacteria	Gammaproteobacteria	Legionellales	Legionellaceae	Legionella		0.99	TACGGAGGGTGCGAGCGTTAATCGGAATTACTGGGCGTAAAGGGTGCGTAGGTGGTTAATTAAGTTAGATGTAAAAGCCCTGGGCTTAACCTGGGATTGAGATTTAATACTGGTTAACTGGAGTATTGGAGAGGGTAGTGGAATTTCCGGTGTAGCGGTGAAATGCGTAGAGATCGGAAGGAACACCAGTGGCGAAGGCGGCTACCTGGCCAAATACTGACACTGAAGCACGAAAGCGTGGGGAGCAAACAGG	0.0121679	0.0184812	0	0.0137781	0	0.00357961	0	0	0	0.00926226	0	0	0.0336625	0.0338192	0.0199561	0.0181319	0.025402	0.0170874	0.0360653	0.017659	0	0	0	0.0103032	0.0104783	0.0226147	0	0.0136885	0.0636849	0.102513	0.0407332	0.0558214	0	0.00922878	0	0.0414794	0	0.223661	0.037208
212374f6fb531f597be6bad8a28222d4	Bacteria	Bacteria	Proteobacteria	Alphaproteobacteria	Rhodospirillales	Magnetospirillaceae	Magnetospirillum	moscoviense	1	TACGAAGGGGGCTAGCGTTGTTCGGAATTACTGGGCGTAAAGCGCACGCAGGCGGTTCGATCAGTCAGAAGTGAAAGCCCCGGGCTCAACCTGGGAACTGCTTTTGATACTGTCGAGCTTGAATCACGGAGAGGGTAGTGGAATTCCGAGTGTAGAGGTGAAATTCGTAGATATTCGGAAGAACACCAGTGGCGAAGGCGACTACCTGGCCGTCGATTGACGCTCATGTGCGAAAGCGTGGGGAGCAAACAGG	0	0	0	0	0	0	0	0	0	0	0	0	0	0	0	0	0	0	0	0	0	0	0	0	0	0	0	0	0	0	0	0	0	0	0	0	0	0.222904	0.00680377
0b60e65624fab50047f1eb1eb04002d1	Bacteria	Bacteria	Bacteroidota	Bacteroidia	Flavobacteriales	NS9 marine group			0.94	TACGGAGGGTGCAAGCGTTATCCGGATTTATTGGGTTTAAAGGGTCCGTAGGCGGGCCGATAAGTCAGTGGTGAAAGCCCATAGCTCAACTATGGAACTGCCATTGATACTGTCGGTCTTGAGTATATGTGATGTTGGCGGAATGTGTAGTGTAGCGGTGAAATGCTTAGATATTACACAGAACACCGATTGCGAAGGCAGCTGACAAATATATAACTGACGCTGAGGGACGAAAGTGTGGGGATCAAACAGG	0	0	0	0	0	0	0	0	0	0	0	0	0	0	0	0.00518054	0	0	0	0	0	0	0	0	0	0	0	0	0	0	0	0	0.222188	0.159966	0	0	0	0.222188	0.0058687
72cfb5d7d1b5ad5021e66ce783b47570	Bacteria	Bacteria	Verrucomicrobiota	Verrucomicrobiae	Verrucomicrobiales	Rubritaleaceae	Luteolibacter		0.99	TACGAAGGTCCCGAGCGTTATTCGGAATCACTGGGCGTAAAGGGAGCGTAGGCGGCGTGGAAAGTCAGATGTGAAATCCCAGAGCTTAACTCTGGAACTGCATCCGATACTACCATGCTAGAGTATTGGAGGGGTAACTGGAATTCTCGGTGTAGCAGTGAAATGCGTAGATATCGAGAGGAACACTCGTGGCGAAAGCGAGTTACTGGACAATTACTGACGCTGAGGCTCGAAGGCTAGGGGAGCAAAAGGG	0	0	0	0	0	0	0	0	0	0	0	0	0	0	0	0	0	0	0	0	0	0	0	0	0	0	0	0	0	0	0	0	0.222188	0.18919	0	0	0	0.222188	0.006233
8968973c98fc1767534ab8744ed7d104	Bacteria	Bacteria	Patescibacteria	Parcubacteria					1	TACGAGTGCCCCGAGCGTTATCCGGAATTATTGGGCGTAAAGGGTTTGTAGGCGGACGTATTAGTCGATTGTTAAATCTCCCGGCTCAACTGGGAACATGCAATCGAAACGGTACGTCTAGAGGATATGAGAGGTGTGTGGAACTCACGGTGTAGGGGTGAAATCCGTTGATATCGTGGGGAACACCGAAAGCGAAGGCAGCACACTGGCATATTTCTGACGCTGATGAACGAAAGCGTGGGTCGCGAAGGGG	0	0	0	0	0	0	0	0	0	0	0	0	0	0	0	0	0	0	0	0	0	0	0	0	0.0104783	0	0	0	0.00979768	0.0205026	0	0	0.222188	0.18919	0	0	0	0.222188	0.0135722
9f9d99876a0d3e4700e7af1deef35c5c	Bacteria	Bacteria	Actinobacteriota	Actinobacteria	Frankiales	Sporichthyaceae	hgcI clade		0.93	TACATAGGGTGCAAGCGTTGTCCGGAATTATTGGGCGTAAAGAGCTCGTAGGTGGTTAGTTACGTCGGATGTGAAAATCTAGGGCTCAACCCTAGACCTGCATCTGATACGGGCTAGCTTGAGTTTGGTAGGGGAGACTGGAATTCCTGGTGTAGCGGTGGAATGCGCAGATATCAGGAGGAACACCAATGGCGAAGGCAGGTCTCTGGGCCAATACTGACACTGAGGAGCGAAAGTGTGGGGAGCGAACAGG	0	0	0	0	0	0	0	0	0	0	0	0	0	0	0	0	0	0	0	0	0	0	0	0	0	0	0	0	0	0	0	0	0.222188	0.187652	0	0	0	0.222188	0.00620969
9130ba5d659e6338e841ef4c65deba28	Bacteria	Bacteria	Actinobacteriota	Actinobacteria	Frankiales	Sporichthyaceae	Candidatus Planktophila		0.82	TACATAGGGTGCAAGCGTTGTCCGGAATTATTGGGCGTAAAGAGCTCGTAGGTGGTTCGTTACGTCGGATGTGAAACTCTGGGGCTCAACCCCAGACCTGCATTCGATACGGGCGAACTAGAGTGTGGTAGGGGAGACTGGAATTCCTGGTGTAGCGGTGGAATGCGCAGATATCAGGAGGAACACCGATGGCGAAGGCAGGTCTCTGGGCCATTACTGACACTGAGGAGCGAAAGCGTGGGGAGCGAACAGG	0	0	0	0	0	0	0	0	0	0	0	0	0	0	0	0	0	0	0	0	0	0	0	0	0	0	0	0	0.178808	0.102513	0	0.0318979	0.0617189	0.0692159	0	0	0	0.220519	0.0483903
d18cd3a583825bf3867ef717efa0107f	Bacteria	Bacteria	Bacteroidota	Bacteroidia	Sphingobacteriales	ST-12K33			0.86	TACGGAGGATGCAAGCGTTATCCGGATTTATTGGGTTTAAAGGGTGCGTAGGCGGAATAATAAGTCAGTGGTGAAATACCCCGGCTCAACCGGGGAACTGCCATTGATACTGTTAATCTAGAGTACATTTGATGTGGGCGGAATGTAGCATGTAGCGGTGAAATGCTTAGATATGCTACAGAACACCGATTGCGAAGGCAGCTCACTAAACTGTAACTGACGCTGAGGCACGAAAGCGTGGGGAGCAAACAGG	0.119651	0.147849	0.204524	0.101958	0.140019	0.146764	0.0854434	0.111477	0.0915402	0.145881	0.133367	0.133223	0	0	0	0	0.0914472	0.175146	0.108196	0.164817	0.123927	0.134918	0.115238	0.0772738	0	0	0	0	0	0	0	0	0	0	0	0.0497753	0.219644	0.219644	0.0427587
160e693243c349014bb0f7d71d4b7196	Bacteria	Bacteria	Verrucomicrobiota	Verrucomicrobiae	Chthoniobacterales	Chthoniobacteraceae	Chthoniobacter		0.77	TACAGAGGTCTCGAGCGTTGTTCGGATTCATTGGGCGTAAAGGGTGCGTAGGCGGTTTGGTAAGTCAGATGTGAAATCCTGGGGCTCAACCTCGGAACTGCATTTGATACTGCCAGACTAGAGTACTGGAGAGGAGACTGGAATTCACGGTGTAGCAGTGAAATGCGTAGATATCGTGAGGAAGGCCAGTGGCGAAGGCGAGTCTCTGGACAGTAACTGACGCTGAGGCACGAAGGCTAGGGGAGCAAACGGG	0	0	0	0	0	0	0	0	0	0	0	0	0	0	0	0.00777081	0	0	0	0	0	0	0	0	0	0	0	0	0.0979768	0.0995841	0	0.0265816	0.0370313	0.0538346	0	0	0	0.219564	0.0412734
cc7257e130ecba99063e41685c252180	Bacteria	Bacteria	Proteobacteria	Gammaproteobacteria	Burkholderiales	Gallionellaceae	Sideroxydans		0.84	TACGTAGGGTGCGAGCGTTAATCGGAATTACTGGGCGTAAAGCGTGCGCAGGCGGTTTTTTAAGACAGATGTGAAATCCCCGGGCTTAACCTGGGAACTGCATTTGTGACTGGAAGGCTAGAGTACGGCAGAGGGGGGTAGAATTCCACGTGTAGCAGTGAAATGCGTAGATATGTGGAGGAATACCGATGGCGAAGGCAGCCCCCTGGGTCGATACTGACGCTCATGCACGAAAGCGTGGGGAGCAAACAGG	0	0	0	0	0	0	0	0	0	0	0	0	0	0	0	0	0	0	0	0	0	0	0	0	0	0	0	0	0	0	0	0	0	0	0	0	0	0.219351	0.00613512
7f60fc3cb896896f7bdb1eca264a3682	Bacteria	Bacteria	Planctomycetota	Phycisphaerae	Phycisphaerales	Phycisphaeraceae	CL500-3		1	TACAGAGGGTGCGAGCGTTAATCGGAATCACTGGGCTTAAAGGGTGCGTAGGCGGATGCAAAGGCGCTTTGTGAAATCCCACGGCTCAACCGTGGAATTGCTTGGCGAACCATGCATCTTGAGGTTGGTAGAGGTCACTGGAACGATAGGTGGAGCGGTGAAATGCGTAGATATCTATCGGAACGCCAACGGTGAAGACAGGTGACTGGGCCAAATCTGACGCTGAGGCACGAAAGCGTGGGGAGCAAACGGG	0	0	0	0	0	0	0	0	0	0	0	0	0	0	0	0	0	0	0	0	0	0	0	0	0	0	0	0	0.100426	0.0790815	0	0	0.219102	0.203033	0	0	0	0.219102	0.0364532
8260c7220f123b13c9e3e8cd404c7689	Bacteria	Bacteria	Desulfobacterota	Desulfuromonadia	Geobacterales	Geobacteraceae			0.99	TACGGGGGGTGCAAGCGTTGTTCGGATTTATTGGGCGTAAAGCGCGTGTAGGCGGTTTTATAAGTCTGATGTGAAAGCCCTGGGCTCAACCCGGGAAGTGCATTGGATACTGTAAGACTTGAATACGGGAGAGGGTAGTGGAATTCCTAGTGTAGGAGTGAAATCCGTAGATATTAGGAGGAACACCGGTGGCGAAGGCGGCTGCCTGGACCGATATTGACGCTGAGACGCGAAAGCGTGGGTAGCAAACAGG	0	0	0	0	0	0	0	0	0	0	0	0	0	0	0	0	0	0	0	0	0	0	0	0	0	0	0	0	0	0	0	0	0	0	0	0	0	0.217158	0.0052584
1f2be97caa9599dc6fd1521953734180	Bacteria	Bacteria	Actinobacteriota	Acidimicrobiia	Microtrichales	Ilumatobacteraceae	CL500-29 marine group		1	CACGTAGGCACCAAGCGTTGTCCGGATTTATTGGGCGTAAAGAGCTCGTAGGCTGTTCAGTTAGTTGGGTGTGAAAACTCCGGGCTTAACCCGGAGCCGCCACCCAATACTGCTGTGACTAGAGTTCGGTAGGGGAGCGGGGAATTCCTAGTGTAGCGGTGAAATGCGCAGATATTAGGAGGAACACCGGTGGCGAAGGCGCCGCTCTGGGCCGAAACTGACGCTGAGGAGCGAAAGCATGGGTAGCAAACAGG	0	0	0	0	0	0.00894903	0	0	0.00953543	0	0	0	0	0	0	0	0.012701	0	0	0.0088295	0	0.0261131	0	0	0.0157175	0	0.00779646	0	0.0391907	0.0322184	0	0	0.0277735	0.0307626	0	0	0	0.21697	0.0386092
d1846621d56307859a8d6c6bf12e33cd	Bacteria	Bacteria	Verrucomicrobiota	Verrucomicrobiae					1	TACAGAGACTGCAAGCGTTACTCGGATTCACTGGGCGTAAAGGGAGCGCAGGCGGACTCGTGTGTCGGACGTGAAATACCGGGGCTTAACCCCGGTGCTGCGTTCGAAACTACGAGTCTAGAGACTTGGAGGGGTAAGCGGAATTCTTGGTGGAGCAGTGAAATGCGTAGATATCAAGAGGAACACCAACGGCGAAGGCAGCTTACTGGACAAGATCTGACGCTCAGGCTCGAAAGCGTGGGGAGCAAAAGGG	0.0790915	0.0756048	0	0	0	0.0608534	0	0	0	0	0	0	0.151481	0	0.0898024	0	0.0914472	0.0768935	0.0991795	0	0.141631	0	0.199047	0	0	0.113074	0.0883599	0	0.181257	0.172808	0.118126	0	0	0	0	0.106464	0	0.21667	0.0536527
a91b39697a72026c7808ccdb3c838783	Bacteria	Bacteria	Proteobacteria	Alphaproteobacteria	Caulobacterales	Caulobacteraceae	Phenylobacterium		0.96	TACGAAGGGGGCTAGCGTTGCTCGGAATTACTGGGCGTAAAGGGCGCGTAGGCGGATAGTTTAGTCAGAGGTGAAAGCCCAGGGCTCAACCTTGGAAATGCCTTTGATACTGGCTATCTTGAGTACGGGAGAGGTGAGTGGAACTCCGAGTGTAGAGGTGAAATTCGTAGATATTCGGAAGAACACCAGTGGCGAAGGCGACTCACTGGCCCGTTACTGACGCTGAGGCGCGAAAGCGTGGGGAGCAAACAGG	0	0	0	0	0	0	0	0	0	0	0	0	0	0	0.0149671	0	0	0	0	0	0	0	0	0	0	0	0	0	0	0	0	0	0	0.0215338	0	0	0	0.215722	0.0120835
7580ff42ec296410fd9b751933c26164	Bacteria	Bacteria	Actinobacteriota	Acidimicrobiia	Microtrichales	Ilumatobacteraceae	CL500-29 marine group		0.99	CACGTAGGCACCAAGCGTTGTCCGGATTTATTGGGCGTAAAGAGCTCGTAGGCGGTTCAGTAAGTCGGGTGTGAAAACTCTGGGCTTAACCCAGAGACGCCACTCGATACTACTGTGACTAGAGTTCGGTAGGGGAGCGGGGAATTCCTAGTGTAGCGGTGAAATGCGCAGATATTAGGAGGAACACCGGTGGCGAAGGCGCCGCTCTGGGCCGATACTGACGCTGAGGAGCGAAAGCGTGGGTAGCAAACAGG	0.0283918	0.0134409	0	0.0192893	0	0	0	0	0	0	0	0	0.0476885	0.043965	0.0299341	0.0181319	0.025402	0.0256312	0.027049	0.0323748	0.0265557	0	0	0.0206063	0.0419133	0.0203532	0	0	0.0391907	0.0351473	0.0407332	0.0478469	0.055547	0.070754	0	0.0193571	0	0.215432	0.0449508
7b4fe34a097e3008c36e5fa6689d8665	Bacteria	Bacteria	Bacteroidota	Bacteroidia	Chitinophagales	Chitinophagaceae	Dinghuibacter		1	TACGGAGGGTGCAAGCGTTATCCGGATTCACTGGGTTTAAAGGGTGCGTAGGCGGGTTAGTAAGTCAGTGGTGAAATCCCCGAGCTTAACTTGGGAACTGCCGTTGATACTATTAGTCTTGAATATCGTGGAGGTAAGCGGAATATGTCATGTAGCGGTGAAATGCTTAGATATGACATAGAACACCAATTGCGAAGGCAGCTTGCTACACGATTATTGACGCTGAGGCACGAAAGCGTGGGGATCAAACAGG	0	0	0	0	0	0	0	0	0	0	0	0	0	0	0	0	0	0	0	0	0	0	0	0	0	0	0	0	0.029393	0.0439342	0	0	0.200586	0.215338	0	0	0	0.215338	0.0142938
350e2ca44f40ce7ba455c4463730785e	Archaea	Archaea	Euryarchaeota	Methanobacteria	Methanobacteriales	Methanobacteriaceae	Methanobacterium		1	CACCGGCAGCTCAAGTGGTGGCCATTATTATTGGGCCTAAAGCGTTCGTAGCCGGTTTGATAAGTCTCTGGTGAAATCCCGCAGCTTAACTGTGGGACTTGCTGGAGATACTATTAGACTTGAGGTCGGGAGAGGTTAGGGGTACTCCCAGGGTAGGGGTGAAATCCTATAATCCTGGGAGGACCACCTGTGGCGAAGGCGCCTAACTGGAACGAACCTGACGGTGAGTAACGAAAGCCAGGGGCGCGAACCGG	0.0486717	0.0352823	0.0464045	0.0509789	0.0222252	0.0286369	0.0312598	0.0103699	0.0133496	0.00926226	0.0255773	0.0216037	0.185144	0.0304373	0.0947915	0.0595762	0.111769	0.111068	0.180326	0.105954	0.194742	0.213257	0.16238	0.136517	0.0471525	0.0293991	0.0207906	0.0574917	0	0	0	0	0	0	0	0	0.00583124	0.213257	0.0316704
68a30390c8b32234e8b5807a39fbd507	Bacteria	Bacteria	Desulfobacterota	Desulfuromonadia	Geobacterales	Geobacteraceae	Citrifermentans		0.98	TACGGAGGGTGCAAGCGTTGTTCGGATTTATTGGGCGTAAAGCGCGTGTAGGCGGTTTCTTAAGTCTGATGTGAAAGCCCTGGGCTCAACCCAGGAAGTGCATTGGATACTGGGAGACTTGAATACGGGAGAGGGTAGTGGAATTCCTAGTGTAGGAGTGAAATCCGTAGATATTAGGAGGAACACCGGTGGCGAAGGCGGCTACCTGGACCGATATTGACGCTGAGACGCGAAAGCGTGGGGAGCAAACAGG	0	0	0	0	0	0	0	0	0	0	0	0	0	0	0	0	0	0	0	0	0	0	0	0	0	0	0	0	0	0	0	0	0	0	0	0	0	0.212814	0.00781169
524383798a3b0e7df712be516de32f97	Bacteria	Bacteria	Bacteroidota	Bacteroidia	Flavobacteriales	Crocinitomicaceae	Fluviicola		1	TACGGAGGGTGCAAGCGTTATCCGGAATCATTGGGTTTAAAGGGTCCGCAGGCGGATTTATAAGTCAGTGGTGAAAGCCTACAGCTTAACTGTAGAACTGCCATTGATACTGTAAGTCTTGAATTCGGTCGAAGTGGGCGGAATGTGTAGTGTAGCGGTGAAATGCATAGATATTACACAGAACACCGATAGCGAAGGCAGCTCACTAGGCCTGGATTGACGCTCAGGGACGAAAGCGTGGGGATCAAACAGG	0	0	0	0	0	0	0	0	0	0	0	0	0	0	0	0	0	0	0	0	0	0	0	0	0	0	0	0	0	0	0	0	0.209844	0.143046	0	0	0	0.209844	0.00534682
7a7801ee6533bbffdd9decec5322c5f9	Bacteria	Bacteria	Proteobacteria	Alphaproteobacteria	Micavibrionales				0.76	TACGGAGGGAGCGAGCGTTGTTCGGATTTACTGGGCGTAAAGCGTGTGTAGGTGGTTTTTCAAGTCAGGAGTGAAATCCCCAGGCTCAACCTGGGAACTGCTTCTGAAACTGGATCACTAGAATGTGGGAGAGGCAAGCGGAATTCCGAGTGTAGAGGTGAAATTCGTAGATATTCGGAGGAACACCAAGGGCGTAAGCAGCTTGCTGGAACATTATTGACACTGAGACACGAAAGCGTGGGTAGCAAACAGG	0	0	0	0	0	0	0	0	0	0	0	0	0	0	0	0	0	0	0	0	0	0	0	0	0	0	0	0	0.0146965	0	0	0	0.0277735	0.0292245	0	0	0	0.209241	0.012235
ebc1f598fd659dbc224f022f2d1b5c01	Bacteria	Bacteria	Desulfobacterota	Desulfuromonadia	Geobacterales	Geobacteraceae	Geobacter		0.96	TACGGGGGGTGCAAGCGTTGTTCGGAATTATTGGGCGTAAAGCGCGTGTAGGCGGTTTGTTAAGTCTGTTGTGAAAGCCCTGGGCTCAACCCAGGAAGTGCACTGGATACTGGCAAACTTGAATACGGGAGAGGGTAGTGGAATTCCTGGTGTAGGAGTGAAATCCGTAGATATCAGGAGGAACACCGGTGGCGAAGGCGGCTGCCTGGACCGATATTGACGCTGAGACGCGAAAGCGTGGGTAGCAAACAGG	0	0	0	0	0	0	0	0	0.188802	0.208401	0.186349	0.178231	0	0	0	0	0	0	0	0	0	0	0	0	0	0	0	0	0	0	0	0	0	0	0	0	0	0.208401	0.0115422
da8f916596a56dc2daf59e9af3dcbb98	Bacteria	Bacteria	Verrucomicrobiota	Kiritimatiellae	Kiritimatiellales	Kiritimatiellaceae	MSBL3		1	TACAGAGGTGGCAAGTGTTGTTCGGATTTACTGGGCGTAAAGGGTCCGCAGGCGGCTTTGTGTGTCAGATGTGAAAGCCCACGGCTTAACCGTGGAAATGCATTTGAAACTACAGAGCTAGAGTACGGGAGAGGAGAGGGGAATTCATGGTGTAGCGGTGAAATGCGTAGATATCATGAAGAACACCGGTGGCGAAAGCGCCTCTCTGGACCGATACTGACGCTCATGGACGAAAGCCAGGGGAGCAAAGAGG	0.0304198	0.0218414	0.0240616	0.0275562	0.0533404	0.0429553	0.0333438	0.0337023	0	0.0138934	0.0274043	0	0.0224417	0	0	0	0.025402	0.0427186	0	0.0264885	0.0575374	0.0696349	0	0	0	0.0203532	0	0.054754	0	0	0.0407332	0	0	0	0	0.207397	0	0.207397	0.0132724
0f8e14d79e56f60bcb171ecbe14209d0	Bacteria	Bacteria							1	TACGAAGGGTGCTAGCGTTGTTCGGAATCATTGGGCGTAAAGGGTGCGTAGGCGGCTTAGTAAGTCGGATGTGAAATACCTGGGCTCAACCCAGGAACTGCATTCGATACTGCTTCGCTAGAGTTTGGTGGGGGATAGTGGAATTCCTAGTGTAGGGGTGAAATCCGTAGATATTAGGAGGAACATCAGTGGCGAAAGCGACTATCTACGCCAACACTGACGCTAAGGCACGAAAGCGTGGGTAGCAAACAGG	0.0162239	0.00840054	0.027499	0.0192893	0	0	0.00625195	0	0.0114425	0	0.00548085	0.0162028	0	0	0	0.0207222	0.0457236	0.0405827	0	0.0441475	0.0309817	0.0261131	0	0.0489401	0	0	0	0	0	0.0263605	0.175153	0.207337	0	0.00307626	0	0.00967853	0	0.207337	0.0154855
3b93a5262ccd19b96613f4aece24cead	Bacteria	Bacteria	Bdellovibrionota	Oligoflexia	053A03-B-DI-P58				1	TACAGAGAGTGCAAGCGTTGTTCGGAATTATTGGGCGTAAAGCGCGTGTAGGCGGTCCAACAAGTCTGGCGTGAAAGCCTGAAGCTTAACTTCAGAAGCGCGCTGGAAACTGTCGGACTTGAGTACTGGAGGGGGAAGGGGAATTCACGAGTGTAGAGGTGAAATTCGTAGATATTCGGAAGAACATCTGTGGCGAAGGCGCCTTCCTGGACAGATACTGACGCTGAGACGCGAAAGCGTGGGGAGCAAACAGG	0.0567836	0.0823253	0.0653101	0.0620014	0.0244477	0.0196879	0.0187559	0.0285174	0.00953543	0.0069467	0.00913476	0.00900155	0.0645197	0.206297	0.0623628	0.103611	0.167653	0.158059	0.130737	0.135386	0.0619634	0.134918	0.109999	0.182881	0.0838267	0.144734	0.106552	0.0876064	0	0	0.118126	0.122275	0	0	0	0.0442447	0	0.206297	0.0413556
2ce6e5f9145bc388cdb6e30443622226	Bacteria	Bacteria	Proteobacteria	Alphaproteobacteria	Zavarziniales				0.5	TACGAAGGGGGCTAGCGTTGTTCGGAATTACTGGGCGTAAAGCGCGCGTAGGCGGTTTTGTAAGTCAGAGGTGAAATCCCGGGGCTCAACCCTGGAACTGCCTTTGAGACTGCAAGGCTTGAGAGCGGGAGAGGTGAGTGGAATTCCCAGTGTAGAGGTGAAATTCGTAGATATTGGGAAGAACACCGGTGGCGAAGGCGGCTCACTGGCCCGTTTCTGACGCTGAGGCGCGAAAGCGTGGGGAGCAAACAGG	0	0	0.00343737	0	0	0	0	0	0	0	0	0	0.0196364	0	0.0199561	0	0.0076206	0	0	0	0	0	0	0	0	0	0	0.0164262	0.046539	0.0322184	0	0.0132908	0.0277735	0.0338389	0	0	0	0.20619	0.0263028
49e05c2e23a57d9c8c26afcd324d4f28	Bacteria	Bacteria	Bacteroidota	Bacteroidia	Bacteroidales	Paludibacteraceae	Paludibacter		1	TACGGAGGATCCAAGCGTTATCCGGATTTATTGGGTTTAAAGGGTGCGTAGGCGGATCTTTAAGTCAGTGGTGAAAGTTTGCGGCTCAACCGTAAAATTGCCATTGAAACTGAAGATCTTGAGTGTAAATGAGGTAGGCGGAATGTGTTGTGTAGCGGTGAAATGCTTAGATATAACACAGAACACCAATTGCGAAGGCAGCTTACTGGGATACAACTGACGCTGAGGCACGAAAGCGTGGGGATCAAACAGG	0.0953154	0.062164	0.0670287	0.0826685	0.0444504	0.0751718	0	0	0.13731	0.206085	0.157118	0.178231	0.0897666	0.0507288	0	0.0466249	0.0838266	0.0768935	0.085655	0.12067	0.0663893	0.104452	0.13619	0.0953043	0	0.042968	0.072767	0.054754	0	0	0.0570265	0.0611377	0	0	0	0.102316	0	0.206085	0.0396701
248c59c040ad4a6fbeb1de3d0ed50939	Bacteria	Bacteria	Desulfobacterota	Desulfuromonadia	Geobacterales	Geobacteraceae			1	TACGGGGGGTGCAAGCGTTGTTCGGATTTATTGGGCGTAAAGCGCGTGTAGGCGGTTTTTTAAGTCTGATGTGAAAGCCCTGGGCTCAACCCGGGAAGTGCATTGGATACTGGAAGACTTGAATACGGGAGAGGGCAGTGGAATTCCTAGTGTAGGAGTGAAATCCGTAGATATTAGGAGGAACACCGGTGGCGAAGGCGGCTGCCTGGACCGATATTGACGCTGAGACGCGAAAGCGTGGGTAGCAAACAGG	0	0	0	0.0372008	0	0	0	0	0	0	0	0	0	0	0	0	0	0	0	0	0	0	0	0	0	0	0	0	0	0	0	0	0	0	0	0	0.206037	0.206037	0.00762036
13613487a5d4687c2a677cb285903e3c	Bacteria	Bacteria	Verrucomicrobiota	Lentisphaeria	Oligosphaerales	Lenti-02			0.72	TACGTAGGTAGCGAGCGTTATTCGGATTCACTGGGCGTAAAGGGTCCGCAGGAGGCCTGTCAAGTCGGATGTGAAAGCCCAAGGCTCAACCTTGGAATGTCATCCGAAACTGCCGGGCTAGAGTGCATGAGGGGTAGACGGAATTCCTGGTGTAGCGGTGGAATGCGTAGATATCAGGAGGAACACCGATGGCGAAGGCGGTCTACTGGCATGCAACTGACTCTCAGGGACGAAAGCGTGGGGAGCAAACAGG	0.0283918	0	0.00687474	0.00826685	0.0133351	0.0232675	0	0	0.00572126	0.0115778	0	0.0216037	0	0	0	0.0155416	0	0.0106797	0	0.0147158	0	0.0174087	0	0.0206063	0	0.0180918	0.0129941	0	0	0	0	0	0	0	0.205714	0.170066	0	0.205714	0.0091645
27d3306f6dc3418bfdb51da008b726db	Bacteria	Bacteria	PAUC34f						1	TACGTAGGGAGCGAGCGTTGTTCGGATTTACTGGGCGTAAAGGGCAGGTAGGCGGGCCTATAAGTCGGTTGTGAAATCCTCTGGCTCAACCAGAGAATGGCAGTCGAAACTGTAGGTCTTGAGTCCAGCAGAGGGAATCGGAATCCTAGGTGTAGCGGTGAAATGCGTAGATATCTAGGAGAACACCAGTGGCGAAGGCGGATTCCTGGGCTGGCACTGACGCTGAGCTGCGAAAGCATGGGGAGCGAACAGG	0.0831474	0.110887	0.0807782	0.0992022	0.0889007	0.0662228	0.0541836	0.0388873	0.106797	0.111147	0.0822128	0.11882	0.0448833	0.0879299	0.0498902	0.0543957	0.0863668	0.0576701	0.0991795	0.0588633	0.0221298	0.0565783	0.0419046	0.0489401	0.0576308	0.104028	0.111749	0.0876064	0	0	0.0285132	0.0478469	0	0	0.205714	0.0926374	0	0.205714	0.0376613
675578079580f57786975d9b00543b50	Bacteria	Bacteria	Firmicutes	Clostridia	Oscillospirales	Ruminococcaceae			0.67	TACGTAGGTGGCGAGCGTTGTCCGGAATTACTGGGTGTAAAGGGTGCGTAGGCGGGACATAAAGTCAGATGTGAAATACCGAAGCTTAACTTCGGGGCTGCATTTGAAACTTATGTTCTTGAGTGAAGTAGAGGCAAGCGGAATTCCCAGTGTAGCGGTGAAATGCGTAGATATTGGGAGGAACACCAGTGGCGAAGGCGGCTTGCTGGGCTTTAACTGACGCTGAGGCACGAAAGCATGGGGAGCAAACAGG	0	0	0.00687474	0	0.00444504	0	0	0	0	0	0	0	0	0	0	0	0	0.00427186	0	0	0	0	0	0	0	0	0	0	0	0	0	0	0	0	0.205714	0.0483927	0	0.205714	0.00408634
b9c80f2af648810018fbc374c5c59925	Bacteria	Bacteria	Bacteroidota	Bacteroidia	Sphingobacteriales	ST-12K33			0.59	TACGGAGGATGCAAGCGTTATCCGGATTTATTGGGTTTAAAGGGTGCGTAGGCGGAATGATAAGTCAGTGGTGAAATACCCCGGCTCAACCGGGGAACTGCCATTGATACTGTTAATCTAGAGTACATTTGATGTGGGCGGAATGTAGCATGTAGCGGTGAAATGCTTAGATATGCTACAGAACACCGATTGCGAAGGCAGCTCACTAAACTGTAACTGACGCTGAGGCACGAAAGCGTGGGGAGCAAACAGG	0.105455	0.109207	0	0	0.0777881	0.109178	0	0	0	0.101885	0	0.0702121	0.00841562	0.0811661	0.0573738	0.0388541	0	0	0	0	0	0	0	0	0	0.0610597	0.0155929	0.0766556	0	0	0.0773931	0.0637959	0	0	0.205714	0.18251	0	0.205714	0.0218524
2461a8cf82261ae32270bfb8a9e60b2e	Bacteria	Bacteria	Proteobacteria	Alphaproteobacteria					1	TACGAAGGGGGCTAGCGTTGTTCGGAATTACTGGGCGTAAAGGGCGCGTAGGCGGTTTCGCTAGTCAGGCGTGAAATCCCCAGGCTTAACCTGGGAATTGCGCTTGATACTTCGAGACTTGAGTGAGGGAGAGGATAGTGGAATTCCCAGTGTAGAGGTGAAATTCGTAGATATTGGGAAGAACACCAGTGGCGAAGGCGGCTATCTGGACCTCAACTGACGCTGAGGCGCGAAAGCGTGGGGAGCAAACAGG	0	0	0	0	0	0.00357961	0	0	0.00953543	0	0	0	0	0	0.0249451	0.0129514	0.0203216	0	0.0405734	0	0	0	0	0	0	0.00452294	0	0	0.0955274	0.105442	0.0244399	0.0239234	0	0	0	0.0138265	0	0.204928	0.0361
5f0e2eab2f4430291fae590846209fbc	Bacteria	Bacteria	Proteobacteria	Gammaproteobacteria	Burkholderiales	Rhodocyclaceae	Sterolibacterium		1	TACGTAGGGTGCGAGCGTTAATCGGAATTACTGGGCGTAAAGGGTGCGCAGGTGGTTATTTAAGACAGATGTGAAATCCCCGGGCTCAACCTGGGAACTGCGTTTGTGACTGAATAGCTAGAGTGCGGCAGAGGGGGGTAGAATTCCACGTGTAGCAGTGAAATGCGTAGAGATGTGGAGGAATACCGATGGCGAAGGCAGCCCCCTGGGTCAGCACTGACGCTCATGCACGAAAGCGTGGGGAGCAAACAGG	0.0547556	0.0705645	0.0773408	0.101958	0.0711206	0.064433	0.0729395	0.116662	0.0495843	0.0185245	0.0675972	0.0540093	0.173923	0.111603	0.097286	0.19427	0.0965275	0.0576701	0.0766387	0.0853519	0.0575374	0.0913957	0.073333	0.103032	0.0288154	0.0836744	0.0857611	0.0848687	0	0	0.179226	0.204678	0	0	0	0.0553059	0	0.204678	0.0418241
35bea5c0b42f4d95b72942deb2c3f620	Bacteria	Bacteria	Chloroflexi	Anaerolineae	Anaerolineales	Anaerolineaceae			0.99	AACGTAGGAGGCGAGCGTTATCCGGATTTACTGGGCGTAAAGCGTGTGTAGGCGGTACGGAAAGTTGGATGTGAAAGCTCCTGGCTTAACTAGGAGAGGTCGTTCAATACTACCGAACTTGAGGGCATCAGAGGAAGGTGGAATTCCCGGTGTAGTGGTGAAATGCGTAGATATCGGGAGGAACACCAGTGGCGAAAGCGGCCTTCTGGGATGATCCTGACGCTCAGACACGAAAGCTAGGGTAGCGAACGGG	0	0	0	0.0716461	0	0	0	0	0	0	0	0	0	0	0	0	0	0	0	0	0	0	0	0	0	0	0	0	0	0	0	0	0	0	0	0.204632	0.10885	0.204632	0.00583527
cfa8c00790e0afcc6e3934c3cfc1a1db	Bacteria	Bacteria	Verrucomicrobiota	Omnitrophia	Omnitrophales	Omnitrophaceae	Candidatus Omnitrophus		1	TACAGAGGTGGCAAGCGTTGTTCGGATTTATTGGGCGTAAAGGGTCCGTAGGCGGCCTGGAAAGTCGGATGTGAAATCCCACAGCTTAACTGTGGAACTGCATTCGAAACTTCTAGGCTCGAGTGTGATAGGGGTAAAGGGAATTCCCGGTGTAAGGGTGAAATCTGCAGAGATCGGGAGGAACACCAGTCGCGAAGGCGCTTTACTGGATCACTACTGACGCTGAGGGACGAAAGCCAGGGGAGCAAACGGG	0	0	0	0	0	0	0	0	0	0	0	0	0	0	0	0	0	0	0	0	0	0	0	0	0	0	0	0	0	0	0	0	0	0	0	0.204632	0	0.204632	0.00310048
7ab89bc6a2617ea3a1244e4a2d998848	Bacteria	Bacteria	Bacteroidota	Bacteroidia	Bacteroidales	Prolixibacteraceae	WCHB1-32		1	TACGGAGGATGCAAGCGTTATCCGGATTCATTGGGTTTAAAGGGTGCGTAGGCGGCTCTTTAAGTCAGTGGTGAAATCTTGCCGCTTAACGGTAAAATTGCCATTGATACTGAAGAGCTTGAGTACAGTTGAGGTAAGCGGAATGTGTAGTGTAGCGGTGAAATGCTTAGATATTACACAGAACACCAATTGCGAAGGCAGCTTACTAAACTGTTACTGACGCTGATGCACGAAAGCGTGGGGAGCGAACAGG	0	0	0	0	0	0	0.20423	0.202214	0	0	0.166253	0.109819	0	0	0	0	0	0	0	0	0	0	0	0	0	0	0	0	0	0	0	0	0	0	0	0	0	0.20423	0.0103412
c4e72b68a0138eb7ed4ec9390f496838	Bacteria	Bacteria	Verrucomicrobiota	Verrucomicrobiae	Verrucomicrobiales	Rubritaleaceae	Luteolibacter		0.97	TACGAAGGTCCCGAGCGTTGTTCGGAATCACTGGGCGTAAAGGGAGCGTAGGCGGCGTGGAAAGTCAGATGTGAAATCCCAGAGCTTAACTCTGGAACTGCATCCGATACTACCATGCTAGAGTATTGGAGGGGTAACTGGAATTCTCGGTGTAGCAGTGAAATGCGTGGATATCGAGAGGAACACTCGTGGCGAAAGCGAGTTACTGGACAATTACTGACGCTGAGGCTCGAAGGCCAGGGGAGCAAAAGGG	0.0121679	0	0.00859343	0.00826685	0	0	0	0	0	0	0	0	0.0336625	0	0.00997805	0	0.0050804	0	0	0	0	0.0130565	0.0104761	0	0	0.00678441	0.00779646	0.0109508	0.0710332	0.1113	0.0407332	0.0372142	0.12961	0.135355	0	0.0290356	0	0.20412	0.0476206
7a10f4c4c85b1e821ae02f9273f98afd	Bacteria	Bacteria	Actinobacteriota	Actinobacteria	Frankiales	Sporichthyaceae	hgcI clade		0.75	TACGTAGGGTGCAAGCGTTGTCCGGAATTATTGGGCGTAAAGAGCTCGTAGGTGGTTTGCCACGTCGGATGTGAAAACCTGAGGCTTAACCTCAGGCCTGCATTCGATACGGGCAGACTAGAGTGTGGTAGGGGAGACTGGAATTCCTGGTGTAGCGGTGAAATGCGCAGATATCAGGAGGAACACCGATGGCGAAGGCAGGTCTCTGGGCCATAACTGACACTGAGGAGCGAAAGCGTGGGGAGCAAACAGG	0.101399	0.0957661	0.0979651	0.118492	0.0889007	0.0608534	0.0354277	0.0207399	0	0.016209	0.0274043	0.0126022	0.106598	0.101458	0.157154	0.0828887	0.12447	0.123884	0.202867	0.158931	0.115075	0.152326	0.141428	0.154548	0.0523917	0.0565368	0.0675693	0.0711802	0	0.0205026	0.162933	0.122275	0	0	0	0.0677497	0	0.202867	0.054885
6fe79b6defcc40484f36959c14f8cb91	Bacteria	Bacteria	Firmicutes	Negativicutes	Veillonellales-Selenomonadales	Sporomusaceae	Anaeromusa-Anaeroarcus		0.94	TACGTAGGTGGCAAGCGTTGTCCGGATTTATTGGGCGTAAAGCGCGCGCAGGCGGGATGATAAGTCTGTCTTAAAAGTTCGGGGCTCAACCCCGTGATGGGATGGAAACTATCATTCTTGAGTATCGGAGAGGAAAGTGGAATTCCTAGTGTAGCGGTGAAATGCGTAGATATTAGGAGGAACACCAGTGGCGAAGGCGACTTTCTGGACGATGTCTGACGCTGAGGCGCGAAAGCCAGGGTAGTGAACGGG	0	0	0	0	0	0	0	0	0	0	0	0	0	0	0	0	0	0	0	0	0	0	0	0	0	0	0	0	0	0	0	0	0	0	0	0	0	0.202265	0.0058648
7b21f7d68c5a872c2fd9b743ce70fe8a	Bacteria	Bacteria	Deferrisomatota	Defferrisomatia	Defferrisomatales	Defferrisomataceae	Deferrisoma		1	TACGGAGGGTGCAAGCGTTGTTCGGAATTACTGGGCGTAAAGGGCGCGTAGGCGGCCGATCAAGTCTGATGTGAAAGCCCGGGGCTCAACCCCGGAAGTGCATTGGAAACTGGTCGGCTTGAGTTCGGGAGAGGAGGGCAGAATTCCCGGTGTAGGGGTGAAATCCGTAGAGATCGGGAGGAAAACCAGTGGCGAAGGCGGCCCTCTGGAACGAAACTGACGTTGAGGCGCGAAAGCGTGGGGAGCAAACAGG	0	0	0	0	0	0	0	0	0	0	0	0	0	0	0	0	0	0	0	0	0	0	0	0	0	0	0	0	0	0	0	0	0	0	0	0	0.20215	0.20215	0.00306288
319bfe15f0fad542efef9cb52d625834	Bacteria	Bacteria	Verrucomicrobiota	Verrucomicrobiae	Opitutales	Opitutaceae	Diplosphaera		0.69	TACAGAGACTGCAAGCGTTATTCGGATTCACTGGGCGTAAAGGGTGCGCAGGCGGTCGTGTGTGTCAGATGTGAAATCCCGGGGCTTAACTCCGGAACTGCGTCTGAAACTACACGACTAGAGCATTGGAGAGGGAAGTGGAATTCATGGTGTAGCAGTGAAATGCGTAGATATCATGAGGAACACCAGAGGCGAAGGCGACTTCCTGGACAATAGCTGACGCTCAGGCACGAAAGCATGGGGAGCAAAAGGG	0	0	0	0	0	0	0	0	0	0	0	0	0	0	0	0	0	0	0	0	0	0	0	0	0	0	0	0	0	0	0	0	0	0	0	0	0	0.202062	0.00498917
064d2a74fe69ac0da3c76ba05f56e51d	Bacteria	Bacteria	Bdellovibrionota	Bdellovibrionia	Bdellovibrionales	Bdellovibrionaceae	OM27 clade		1	TACGGGGGGTGCAAGCGTTGCTCGGAATCACTGGGCGTAAAGCGTCCGCAGGCGGACCGAACAGTCGGTGGTGAAAGCCCAGGGCTCAACCCTGGAACTGCCATCGATACTGCCGGTCTTGAGTTCGGGAGAGGGAAGTGGAATTCCTGGTGTAGAGGTGAAATTCGTAGATATCAGGAGGAACACCGGTGGCGAAAGCGGCTTCCTGGCCCGAAACTGACGCTCATGGACGAAAGCGTGGGGAGCAAACAGG	0	0	0	0	0	0	0	0	0	0	0	0	0	0	0	0	0	0	0	0	0	0	0	0.00772738	0	0	0	0.0109508	0.0734826	0.049792	0.00814664	0	0.200586	0.143046	0	0.00553059	0	0.200586	0.0141705
fcacc1a798bb0322e8cd110c6d8d1011	Bacteria	Bacteria	Proteobacteria	Alphaproteobacteria	Micropepsales	Micropepsaceae			1	TACGAAGGGGGCTAGCGTTGTTCGGAATTACTGGGCGTAAAGCGCGCGCAGGCGGCTATCCAAGTCAGTGGTGAAAGCCCGGAGCTCAACTCCGGAACTGCCATTGAAACTGTTTAGCTTGAGGACGAGAGAGGTGAGTGGAATTCCCAGTGTAGAGGTGAAATTCGTAGATATTGGGAAGAACACCGGTGGCGAAGGCGGCTCACTGGCTCGTATCTGACGCTCAGGCGCGACAGCGTGGGGATCAAACAGG	0	0	0	0.00413343	0	0	0	0	0	0	0	0	0	0	0	0	0	0	0	0	0	0	0	0	0	0	0	0	0.129819	0.161092	0.01222	0.00531632	0	0	0	0	0	0.200055	0.0445203
f2d4e9e8e9bc07e40b9d21ab8d86f4c9	Bacteria	Bacteria	Proteobacteria	Gammaproteobacteria	Burkholderiales	Comamonadaceae			1	TACGTAGGGTGCGAGCGTTAATCGGAATTACTGGGCGTAAAGCGTGCGCAGGCGGTTTTGTAAGACAGAGGTGAAATCCCCGGGCTCAACCTGGGAACTGCCTTTGTGACTGCAAGGCTAGAGTGCGGCAGAGGGGGATGGAATTCCGCGTGTAGCAGTGAAATGCGTAGATATGCGGAGGAACACCGATGGCGAAGGCAATCCCCTGGGCCTGCACTGACGCTCATGCACGAAAGCGTGGGGAGCAAACAGG	0	0	0	0	0	0	0	0	0	0	0	0	0.0785458	0	0	0	0	0	0	0	0	0	0	0	0	0.042968	0	0	0.0538872	0.0673657	0	0.0451887	0.138867	0.199957	0	0	0	0.199957	0.0310057
03e7ed371c4a76a09902fada707e7c22	Bacteria	Bacteria	Bacteroidota	Bacteroidia	Sphingobacteriales	Sphingobacteriaceae	Pedobacter		0.51	TACGGAGGATCCGAGCGTTATCCGGATTTATTGGGTTTAAAGGGTGCGTAGGCGGCGAATTAAGTCAGAGGTGAAATCTTGCGGCTCAACCGTAAACTTGCCTTTGATACTGATTCGCTTGAATATACATGAGGTAGGCGGAATGTGACAAGTAGCGGTGAAATGCATAGATATGTCACAGAACACCGATTGCGAAGGCAGCTTACTAAGGTATGATTGACGCTGAGGCACGAAAGCGTGGGGATCAAACAGG	0.0243358	0.0134409	0.00515606	0.00688905	0.0111126	0.0178981	0.00416797	0	0.0190709	0.0185245	0	0	0.0448833	0.0101458	0.00748354	0	0.050804	0.0598061	0.0721306	0.088295	0.0840931	0.0957479	0.0471426	0.0669706	0.0130979	0.0293991	0.00779646	0.0301147	0	0	0.199593	0.180755	0	0	0	0	0	0.199593	0.018316
31c10dc8f10983cc9325a87798f94806	Bacteria	Bacteria	Verrucomicrobiota	Verrucomicrobiae	Pedosphaerales	Pedosphaeraceae	SH3-11		0.76	TACAGAGGTCTCAAGCGTTGTTCGGATTTACTGGGCGTAAAGGGTGTGTAGGCGGTTGGGTAAGTCTGAAGTGAAATCTCTAAGCTCAACTTAGAAAATGCTTCGGATACTATCTGGCTAGAGGGTCGGAGAGGAGATCGGAATTCTCGGTGTAGCAGTGAAATGCGTAGATATCGAGAGGAACATCAGTGGCGAAGGCGGATCTCTGGACGAATCCTGACGCTGAGGCACGAAAGCCAGGGTAGCAAACGGG	0	0.015121	0.0154682	0.0206671	0.0133351	0.0125286	0	0.0103699	0.00381417	0.0138934	0.00548085	0	0.0336625	0.0304373	0	0.0492151	0.0330226	0.032039	0.027049	0.0235453	0.0354076	0.047874	0.0366665	0.0489401	0.0392938	0.0135688	0.0129941	0.0136885	0.0269436	0.0205026	0.187373	0.199362	0	0	0	0.00829589	0	0.199362	0.0212055
411b5190d27b8e2e0b67833389ba80cf	Bacteria	Bacteria	Actinobacteriota	Actinobacteria	Frankiales	Sporichthyaceae			1	TACATAGGGTGCAAGCGTTGTCCGGAATTATTGGGCGTAAAGAGCTCGTAGGTGGTTCGTCACGTCGGATGTGAAACTCTGGGGCTTAACCCCAGACCTGCATCCGATACGGGCGAGCTAGAGTGTGGTAGGGGAGACTGGAATTCCTGGTGTAGCGGTGGAATGCGCAGATATCAGGAGGAACACCAATGGCGAAGGCAGGTCTCTGGGCCATTACTGACACTGAGGAGCGAAAGCGTGGGGAGCGAACAGG	0	0	0	0	0	0	0	0	0	0	0	0	0.19917	0	0.124726	0	0	0	0	0	0	0	0	0	0	0	0	0	0	0	0	0.175439	0	0	0	0	0	0.19917	0.00840266
25cb02fb17426d878afd69a79572b858	Bacteria	Bacteria	Proteobacteria	Gammaproteobacteria	Burkholderiales	Comamonadaceae	Polaromonas		0.92	TACGTAGGGTGCGAGCGTTAATCGGAATTACTGGGCGTAAAGCGTGCGCAGGCGGTTATATAAGACAGTTGTGAAATCCCCGGGCTCAACCTGGGAATTGCATCTGTGACTGTATAGCTAGAGTACGGTAGAGGGGGATGGAATTCCGCGTGTAGCAGTGAAATGCGTAGATATGCGGAGGAACACCGATGGCGAAGGCAATCCCCTGGACCTGTACTGACGCTCATGCACGAAAGCGTGGGGAGCAAACAGG	0	0	0	0	0	0	0	0	0	0	0	0	0	0	0	0	0	0	0	0	0	0	0	0	0	0	0	0	0	0	0	0	0.135782	0.198419	0	0	0	0.198419	0.00901568
7b478e0656ca42a3b391976e405b7fa4	Bacteria	Bacteria	Bacteroidota	Bacteroidia	Sphingobacteriales	Sphingobacteriaceae	Pedobacter	luteus	0.89	TACGGAGGATCCAAGCGTTATCCGGATTTATTGGGTTTAAAGGGTGCGTAGGCGGCCTATTAAGTCAGGGGTGAAAGACGGTGGCTCAACCATCGCAGTGCCCTTGATACTGATGGGCTTGATTACACTTGAGGTAGGCGGAATGTGACAAGTAGCGGTGAAATGCATAGATATGTCACAGAACACCAATTGCGAAGGCAGCTTACTAAGGTGTTAATGACGCTGAGGCACGAAAGCGTGGGGATCAAACAGG	0	0	0.0120308	0.00551124	0	0.00536942	0	0	0.00572126	0	0	0	0	0.0202915	0.0124726	0	0.0203216	0.0192234	0.0135245	0.0088295	0.0354076	0	0	0.0103032	0.0235763	0	0	0.0164262	0.100426	0.1113	0.0529532	0.0637959	0	0	0	0	0	0.198011	0.0384271
58b2cbb7ed0cb73f399485d35ba952d6	Bacteria	Bacteria	Verrucomicrobiota	Verrucomicrobiae	Chthoniobacterales	Chthoniobacteraceae	Chthoniobacter		0.94	TACAGAGGTCCCGAGCGTTGTTCGGATTCATTGGGCGTAAAGGGTGCGTAGGCGGTTGGGTAAGTCAGATGTGAAATTCCAGGGCTCAACCTTGGAACTGCATTTGATACTGCTTGACTAGAGTACTGGAGAGGAGACTGGAATTCACGGTGTAGCAGTGAAATGCGTAGATATCGTGAGGAAGGCCAGCGGCGAAGGCGAGTCTCTGGACAGTTACTGACGCTGAGGCACGAAGGCTAGGGGAGCAAACGGG	0	0	0	0	0	0	0	0	0	0	0	0	0	0	0	0	0	0	0	0	0	0	0	0	0	0	0.0233894	0	0.0416401	0.0410052	0.0325866	0.0239234	0	0	0	0.0110612	0	0.197182	0.0197713
f19cebb55e7486796d91160fcdd06b59	Bacteria	Bacteria	Myxococcota	Polyangia	Polyangiales	Sandaracinaceae	Sandaracinus		0.78	TACAGAGGGTGCAAACGTTGCTCGGAATTACTGGGCGTAAAGCGCGTGTAGGCGGACCGATGTGTCAGGTGTGAAATCCCCGGGCTCAACCCGGGAACTGCATTTGAAACTGTCGGCCTTGAGTACCGGAGAGGGTGGCGGAATTCCTGGTGTAGAGGTGAAATTCGTAGATATCAGGAGGAACACCGGTGGCGAAGGCGGCCACCTGGACGGTTACTGACGCTGAGACGCGAAAGCGTGGGGAGCAAACAGG	0.192659	0.189852	0.0756222	0.0978244	0.0533404	0.0465349	0.00833594	0.0103699	0.0247921	0.0254712	0.0073078	0.00720124	0.120624	0.114985	0.0548793	0.0880692	0.0990677	0.0875732	0.085655	0.0824087	0.0840931	0.0870436	0.0366665	0.0772738	0.0392938	0.128904	0.0597729	0.0848687	0	0	0.0285132	0.0478469	0	0	0	0	0	0.192659	0.032528
31f5fff5e214f1b9b959fbca77bdeaed	Bacteria	Bacteria	Bacteroidota	Bacteroidia	Bacteroidales	Bacteroidetes BD2-2			0.97	TACGGAGGATGCAGGCGTTATCCGGATTTATTAGGTTTAAAGGGTGCGTAGGCGGCGCTTTAAGTCAGTGGTGAAAGTTTGCAGCTTAACTGTAAAATTGCCATTGATACTGGAGTGCTTGAATATGGTAGAGGTAGGCGGAATGTGTAGTGTAGCGGTGAAATGCTTAGATATTACACAGAACACCAATTGCGAAGGCAGCTTACTATGCCATTATTGACGCTGAGGCACGAAAGCGTGGGGAGCGAACAGG	0	0.0134409	0	0.00688905	0	0	0	0.00777746	0.00762835	0.0115778	0.0073078	0	0	0	0	0	0	0	0	0	0.00885191	0	0	0	0	0	0	0	0	0	0	0	0	0	0	0	0.192431	0.192431	0.00524246
389e30e7906baebc87819b2dc1c574a0	Bacteria	Bacteria	Bdellovibrionota	Oligoflexia	Silvanigrellales	Silvanigrellaceae	Silvanigrella		0.81	TACGAAGGGTGCGAGCGTTGTTCGGAATTACTGGGCGTAAAGGGTTTGTAGGCTGAAATGTAAGTCAAGTGTGAAATCCCCGAGCTAAACTTGGGACGTGCATTTGAAACTGTGTTTCTTGAGTATCGTAGAGGGTGGTGGAATTGTAGGTGTAGGAGTGACATCCGTAGAGATCTGCAGGAACATCAGAGGCGAAGGCGACCACCTGGCCGATTACTGACGCTGAGGAACGAAAGCGTGGGGAGCAAACAGG	0	0	0	0	0	0	0	0	0	0	0	0	0	0	0	0	0	0	0	0	0	0	0	0	0	0	0	0	0.112673	0.161092	0	0.0106326	0.0401173	0.0538346	0	0	0	0.19151	0.023219
ef8bed864d8a4ab9a9b00464ef152ec2	Bacteria	Bacteria	Proteobacteria	Alphaproteobacteria	Rickettsiales	Rickettsiaceae			0.99	TACGGAGGGAGCTAGCGTTGTTCGGAATTACTGGGCGTAAAGAGCGCGTAGGCGGCTAACTAAGTTGGGAGTGAAATCCCAGGGCTTAACCCTGGAATTGCTTTCAAAACTGGCTAGCTAGAGAACGATAGAGGATGGTGGAATTCCTAGTGTAGAGGTGAAATTCTTAGATATTAGGAGGAACATCAGAGGCGAAGGCGACCATCTGGGTCGTATCTGACGCTGAGGTGCGAAAGCGTGGGGAGCAAACAGG	0	0	0	0	0	0	0	0	0	0	0	0	0	0	0	0	0	0	0	0	0	0	0	0	0	0	0	0	0.173909	0.114229	0	0	0.191328	0.169194	0	0	0	0.191328	0.0218026
4379fd2009ced9128218c7fa7cdbdda4	Bacteria	Bacteria	Bacteroidota	Bacteroidia	Sphingobacteriales	NS11-12 marine group			1	TACGGAGGATGCAAGCGTTGTCCGGATTCATTGGGTTTAAAGGGTGCGTAGGCGGAGAATTAAGTCAGTGGTGAAAGCTTACAGCTTAACTGTAAAAATGCCATTGAAACTGATTTTCTTGAGTTCGATTGAGGTAGATGGAATGTATCATGTAGCGGTGAAATGCTTAGATATGATACAGAACACCAATTGCGAAGGCAGTCTACTAAGTCGATACTGACGCTGAGGCACGAAAGCATGGGGAGCAAACAGG	0	0	0	0	0	0	0	0	0	0	0	0	0	0	0	0	0	0	0	0	0	0	0	0	0	0	0	0	0.191055	0.184523	0	0	0.0154297	0.0276863	0	0.0027653	0	0.191055	0.0402371
335fc1282f07d47856fa84e621f939db	Bacteria	Bacteria	Actinobacteriota	Acidimicrobiia	Microtrichales	Ilumatobacteraceae	CL500-29 marine group		1	TACATAGGCTTCAAGCGTTGTCCGGATTTATTGGGCGTAAAGAGTTCGTAGGCGGTCGAGTAAGTCGGGTGTGAAAATTCTGGGCTCAACCCAGAAACGCCACCCGATACTGCTTAACTTGAGTTCGATAGGGGAGTGGGGAATTCCTAGTGTAGCGGTGAAATGCGCAGATATTAGGAGGAACACCGGTGGCGAAGGCGCCACTCTGGATCGATACTGACGCTGAGGAACGAAAGCATGGGTAGCAAACAGG	0	0	0	0.00826685	0	0	0	0	0	0	0.00548085	0	0	0	0	0	0	0	0	0	0	0	0	0	0	0	0	0	0	0	0	0.0186071	0	0	0	0	0	0.190602	0.026288
06120e49a832f6dd56da6ddf904769b1	Bacteria	Bacteria	Bacteroidota	Bacteroidia	Flavobacteriales	Crocinitomicaceae	Fluviicola		1	TACGGAGGGTGCAAGCGTTATCCGGAATCATTGGGTTTAAAGGGTCCGCAGGCGGATTTATAAGTCAGTGGTGAAATCTCACAGCTCAACTGTGAAACTGCCATTGATACTGTAAGTCTTGAATTCGGTCGAAGTGGGCGGAATATGACATGTAGCGGTGAAATGCTTAGATATGTCATAGAACACCGATAGCGAAGGCAGCTCACTAGGCCTGGATTGACGCTCAGGGACGAAAGCGTGGGGAGCAAACAGG	0.0223078	0	0.032655	0	0	0	0	0	0	0	0.0182695	0.0144025	0.0561041	0.186006	0.152165	0.18909	0.0228618	0.0363108	0	0.0588633	0.0486855	0	0	0	0.0497721	0.110812	0.057174	0.0657048	0.0171459	0	0	0	0	0	0	0	0	0.18909	0.0188521
f43eb859526c612e3e3e7010b1ed7883	Bacteria	Bacteria	Acidobacteriota	Holophagae	Holophagales	Holophagaceae			1	TACAGAGGGGGCAAGCGTTATTCGGAATTATTGGGCGTAAAGGGCGCGTAGGCGGTTTTGTAAGTAGGATGTGTAATCCCCGAGCTCAACTTGGGAACTGCATCCTAGACTGCAAGGCTAGAGTACTGGAGAGGGTGGTAGAATTCCACGTGTAGCGGTGAAATGCGTAGAGATGTGGAGGAATACCAGTGGCGAAGGCGGCCACCTGGACAGTAACTGACGCTGAGGCGCGAAAGTGTGGGTAGCAAACAGG	0	0.0201613	0	0.028934	0	0	0.0687715	0.090737	0	0	0	0	0	0	0	0	0	0	0	0	0	0	0	0	0	0	0	0	0	0	0	0	0	0	0	0	0	0.188929	0.00864779
a0ab7b8d4b5b214b19906e9470cc2773	Bacteria	Bacteria	Bacteroidota	Bacteroidia	Sphingobacteriales	NS11-12 marine group			1	TACGAAGGATCCAAGCGTTGTCCGGATTTACTGGGTTTAAAGGGTGCGTAGGTGGACTAATAAGTCAGTGGTGAAAGCCTGCAGCTTAACTGTAGAATTGCCATTGAAACTGTTCGTCTCGAGTATGGTTGAGGTTACTGGAATATATCATGTAGCGGTGAAATGCTTAGATATGATATAGAACACCAATTGCGAAGGCAGGTAACTAAGCCATAACTGACACTGAGGCACGAAAGCGTGGGGATCAAACAGG	0	0	0	0	0	0	0	0	0	0	0	0	0	0	0.00748354	0	0	0	0	0	0	0	0	0	0	0	0	0	0.029393	0.0351473	0	0	0.188243	0.146122	0	0	0	0.188243	0.0149542
5b4a2fee5ccbf64ee5616373fea9438d	Bacteria	Bacteria	Proteobacteria	Gammaproteobacteria	Burkholderiales				0.96	TACGTAGGGTGCGAGCGTTAATCGGAATTATTGGGCGTAAAGGGTGCGCAGGCGGTTCATCAAGCTTGATGTGAAATCCCCGAGCTTAACTTGGGAAGTGCATTGAGGACTGGTGAACTTGAGTCTGTCAGAGGGGGGTGGAATTCCACGTGTAGCAGTGAAATGCGTAGAGATGTGGAGGAACACCGATGGCGAAGGCAGCCCCCTGGGATAAGACTGACGCTCAGGCACGAAAGCGTGGGTAGCAAACAGG	0.0121679	0.0100806	0.0206242	0.00964466	0	0	0	0	0.0114425	0	0.0073078	0.0126022	0.0448833	0	0.0449012	0.0518054	0.0584246	0.0213593	0.0676224	0.052977	0.0354076	0.0609305	0.0471426	0.0283337	0.0419133	0.0226147	0.0363835	0.0574917	0	0	0.187373	0.170122	0	0	0	0	0	0.187373	0.0168721
138f6ca2616ade6a52da923660b46ba8	Bacteria	Bacteria	Bacteroidota	Bacteroidia	Bacteroidales	Bacteroidetes BD2-2			0.79	TACGGAGGATGCAAGCGTTATCCGGATTCATTAGGTATAAAGGGTGCGTAGGCGGATTTGTAAGTCAGTGGTGAAATACTATAGCTTAACTATAGAACTGCCATTGATACTGCAAGTCTTGAGTACAATTGAGGTAGGCGGAATGTGTGGTGTAGCGGTGAAATGCTTAGATATCACACAGAACACCGATTGCGAAGGCAGCTTACTAAACTGTAACTGACGCTGATGCACGAAAGCATGGGGAGCAAACAGG	0	0	0	0	0	0	0	0	0	0	0	0	0	0	0	0	0	0	0	0	0	0	0	0	0	0	0	0	0	0	0	0	0	0	0	0	0.1866	0.1866	0.00282727
3cb2532b1d423f560fae9dc73efd1efd	Bacteria	Bacteria	Bacteroidota	Kapabacteria	Kapabacteriales				1	TACGTAGGATCCAAGCGTTGTCCGGAATTACTGGGTGTAAAGGGTGCGCAGGCGGACTTGTGCGTCAGAGGTTAAAGGCCACGGCTCAACCGTGGAAATGCCTTTGATACGGCAAGTCTTGAGTACGAGAGAGGATGGTGGAATTCTTGGTGTAGCGGTGAAATGCGTAGATATCAAGAGGAACACCAGTGGCGAAGGCGGCCATCTGGCTCGTTACTGACGCTCAGGCACGAAAGCGTGGGGAGCAAACAGG	0	0	0	0	0	0	0	0	0	0	0	0	0	0	0	0	0	0	0	0	0	0	0	0	0.00523917	0	0	0	0	0	0	0	0	0	0	0	0.1866	0.1866	0.00290665
90658e4a3deecd58b62c9a51fa54835c	Bacteria	Bacteria	Acidobacteriota	Holophagae	Holophagales	Holophagaceae			1	TACAGAGGGGGCAAGCGTTATTCGGAATTATTGGGCGTAAAGGGCGCGTAGGCGGCATTGTAAGTAGGATGTGTAATCCCCGAGCTCAACTTGGGAACTGCATCCTAGACTGCAAAGCTAGAGTGCTGGAGAGGGTGGTAGAATTCCACGTGTAGCGGTGAAATGCGTAGATATGTGGAGGAATACCAGTGGCGAAGGCGGCCACCTGGACAGTAACTGACGCTGAGGCGCGAAAGTGTGGGTAGCAAACAGG	0.186575	0.129368	0.116871	0.103336	0.0311153	0.0304267	0.0708555	0.0596272	0	0	0	0.0252043	0	0	0	0	0	0	0	0	0	0	0	0	0	0	0	0	0	0	0	0	0	0	0	0	0	0.186575	0.01244
afe2e2312ab3cfd149b7eccedc30b1a2	Bacteria	Bacteria	SAR324 clade(Marine group B)						0.9	TACAGAGGGTGCAAGCGTTATTCGGAATTACTGGGCATAAAGAGCGCGTAGGCGGTCTAATAAGTCTGATGTGAAATCCCTGGACTCAATTCAGGAAGTGCATCGGATACTGTTAGACTGGAGTGCAGGAGAGGAGAGCGGAATTCCTGGTGTAGAGGTGAAATTCGTAGATATCAGGAGGAACAACAGTGGCGAAGGCGGCTCTCTGGACTGCAACTGACGCTGAGGCGCGAAAGCGTGGGGAGCAAACAGG	0	0	0	0	0	0	0	0	0	0	0	0	0	0	0	0	0	0	0	0	0	0.0130565	0	0	0	0	0	0	0.0783814	0.0849394	0	0	0	0	0	0	0	0.185863	0.037665
adef82dbbd0ad0ab1188bad46f560493	Bacteria	Bacteria	Bacteroidota	Bacteroidia	Chitinophagales	Chitinophagaceae	Edaphobaculum		0.99	TACGGAGGGTGCAAGCGTTATCCGGATTTACTGGGTTTAAAGGGTGTGTAGGCGGGTCATTAAGTCAGTGGTGAAATCTCCGAGCTCAACTTGGAAACTGCCATTGATACTATTGATCTTGAATTTTGTTGAGGTAGACGGAATAAGTCATGTAGCGGTGAAATGCATAGATATGACTTAGAACACCAATTGCGAAGGCAGTTTACTAAACAAACATTGACGCTGAGGCACGAAAGCGTGGGGATCAAACAGG	0	0	0	0	0	0	0	0	0	0	0	0	0.0392729	0	0	0	0	0	0	0	0	0	0	0	0	0	0	0	0	0	0	0	0.185157	0.0922878	0	0	0	0.185157	0.00479875
e1f702b8bd3fa107b4e66d6eea6e5e1a	Bacteria	Bacteria	Chloroflexi	Anaerolineae	Anaerolineales	Anaerolineaceae			1	AACGTAGGAAGCGAGCGTTATCCGGATTTACTGGGCGTAAAGCGCGTGTAGGCGGTTTGGTAAGTTGGATGTGAAAGCTCCTGGCTTAACTAGGAGAGGTCGTTCAATACTACCAAACTAGAGGATAGGAGAGGGAGGTGGAATTCCGGGTGTAGTGGTGAAATGCGTAGATATCCGGAGGAACACCAGTGGCGAAGGCGGCCTCCTGGCCTATAACTGACGCTCAGACGCGAAAGCTAGGGTAGCAAACGGG	0.0202799	0.0235215	0	0.0151559	0.0111126	0	0	0	0	0	0	0	0	0	0.0174616	0	0	0.0149515	0	0	0	0	0	0.012879	0	0	0	0.0164262	0	0	0	0	0	0	0	0.0373315	0.184656	0.184656	0.00536024
cec149633e0b0da85f255e25176e291b	Bacteria	Bacteria	Proteobacteria	Gammaproteobacteria	Pseudomonadales	Spongiibacteraceae	BD1-7 clade		0.98	TACGGAAGGTGCAAGCGTTAATCGGAATTACTGGGCGTAAAGCGCGCGTAGGCGGCTTGGTAAGTCGGATGTGAAAGCCCCGGGCTCAACCTGGGAACTGCATTCGATACTGCTGGGCTGGAGTACGAGAGAGGGGGGTGGAATTCCAGGTGTAGCGGTGAAATGCGTAGAGATCTGGAGGAACATCGGTGGCGAAGGCGGCCCCCTGGCTCGATACTGACGCTGAGGTGCGAAAGCGTGGGGAGCAAACAGG	0	0	0	0	0	0	0	0	0	0	0	0	0	0	0	0	0	0	0	0	0	0	0	0	0	0	0	0	0.176358	0.169879	0	0	0.108008	0.159966	0	0	0	0.184417	0.0276188
c5750b049169944a0a720c0f9c5c0968	Bacteria	Bacteria	Bacteroidota	Bacteroidia	Sphingobacteriales	AKYH767			0.94	TACGGAGGATCCAAGCGTTATCCGGATTTATTGGGTTTAAAGGGTGCGTAGGCGGATTAATAAGTCAGTGGTGAAAGCCTGCAGCTTAACTGTAGAACTGCCATTGATACTGTTAGTCTTGAATGTAGTTGAGGTGGGCGGAATATGACATGTAGCGGTGAAATGCTTAGATATGTCATAGAACACCGATTGCGAAGGCAGCTCACTAAGCTATAATTGACGCTGAGGCACGAAAGCGTGGGGAGCAAACAGG	0	0	0	0	0	0.00715922	0	0	0	0	0	0	0	0	0	0	0	0	0	0	0	0	0	0	0	0	0	0	0.0710332	0.0644368	0	0	0	0	0	0	0	0.184062	0.0170652
240523d4a7c94756b3029d003f9c11c2	Bacteria	Bacteria	Proteobacteria	Gammaproteobacteria	Burkholderiales	Gallionellaceae	Sideroxydans		0.73	TACGTAGGGTGCGAGCGTTAATCGGAATTACTGGGCGTAAAGCGTGCGCAGGCGGTTTTGTAAGACAGACGTGAAATCCCCGGGCTTAACCTGGGAACTGCGTTTGTGACTGCAAAGCTAGAGTATGGCAGAGGGGGGTAGAATTCCACGTGTAGCAGTGAAATGCGTAGATATGTGGAGGAATACCGATGGCGAAGGCAGCCCCCTGGGTCAATACTGACGCTCATGCACGAAAGCGTGGGGAGCAAACAGG	0	0	0	0	0	0	0	0	0	0	0	0	0	0	0	0	0	0	0	0	0	0	0	0	0	0	0	0	0	0	0	0	0	0	0	0.183892	0	0.183892	0.00278624
603654ddc2729e510f484bea5ae0df1d	Bacteria	Bacteria							0.99	TACGTAGGGTGCAAGCGTTGTTCGGAATTACTGGGCGTAAAGGGGGAGTAGGCGGAAAGAAAAGTCAGATGTGAAAGCCCTGTGCTTAACGCAGGAAGAGCATTTGAAACTATCTAACTAGAGTGTGTTATGGGAGCGTGGAATTCCTAGTGTAGCGGTGAAATGCGTAGATATTAGGAGGAAGACTCGTGGCGAAGGCGACGCTCTGGGGCAACACTGACGCTGAGGACCGAAAGCATGGGGAGCAAACAGG	0.0709795	0.0772849	0.122027	0.183249	0.146686	0.162872	0.112535	0.0518497	0.106797	0.0879915	0.0073078	0.0396068	0	0	0	0	0	0	0	0	0	0	0	0	0	0	0	0	0	0	0	0	0	0	0	0	0	0.183249	0.0177149
35f2e6666916958793f372e85afe0851	Archaea	Archaea	Nanoarchaeota	Nanoarchaeia	Woesearchaeales				0.97	TCCCGACGCTCCAAGTCGCAGCCACAATTATTGGGTCTAAAACATTCGTAGCTTGTTCTGTAAGTTCTTTGTGAAATTCTAAGTCTTAAATTTAGAGCGTGCAAGGAATACTGCAGAACTTGAGACCGGAAGAAGTAAGAAGTATGACGAAGGTAGCGGTAAAATGTGTTAATCTTTGTCAGACTAACAACAGCGAAGGCATCTTACTAGTACGGATCTGACAGTGAGGAATGAAGGCTAGGGTCGCGAAACGG	0	0	0	0	0	0	0	0	0	0	0	0.00360062	0	0	0	0	0	0	0	0	0	0	0	0.00772738	0	0	0	0	0	0.00878683	0	0	0	0	0.182857	0.0221224	0	0.182857	0.00362817
3af7a497def135c2c5da2e364fd49847	Bacteria	Bacteria	Planctomycetota	BD7-11					0.99	TACGTATGTGGCGAGCGTTGTTCGGAATTACTGGGCATAAAGAGTTCGTAGGCGGGTTGATAAGTTGGATGTGAAATCCCGGGGCTTACCCCCGGAACTGCATTCAATACTGTCGATCTGGAGTCCTTCAGGGGTAAGTGGAATTCCATGTGTAGCGGTGAAATGCGTAGATATATGGGAGAACGCCAATGGCGAAGGCAGCTTACTGGGGAGTGACTGACGCTGAGGAACGAAAGCTAGGGGATCAAACGGG	0	0	0	0	0	0	0	0	0	0	0	0	0	0	0	0	0	0	0	0.0117727	0	0	0	0	0	0	0	0.0109508	0	0	0	0	0	0	0.182857	0.0871068	0	0.182857	0.00457416
50b4b73e3d7c293b5e285937d4ab40bd	Bacteria	Bacteria	Verrucomicrobiota	Kiritimatiellae	WCHB1-41				1	TACAGAGGTGGCGAGCGTTGTTCGGATTTACTGGGCGTAAAGGGTGCGTAGGTGGTTTTGTGTGTCGGATGTGAAATCTCACTGCTCAACGGTGAAATGGCATTCGAAACTGCAGAACTTGAGTGCAGGAGAGGAGAGCGGAATTCTTGGTGTAGCGGTGGAATGCGTTGAGATCAAGAAGAACACCGGTGGCGTAGGCGGCTCTCTGGTATGCAACTGACACTGAGGCACGAAAGTTGGGGGAGCAAACAGG	0.0182519	0.0168011	0	0.0316896	0.0111126	0	0.00416797	0	0.00381417	0	0	0	0.0785458	0.0270554	0.0324287	0.028493	0.0482638	0.0213593	0	0	0.0177038	0	0	0.0283337	0	0	0	0.054754	0	0	0	0.0292398	0	0	0.182857	0.0594539	0	0.182857	0.0105201
5f16eebf2c886462cd9e46e347ce16a3	Bacteria	Bacteria	Verrucomicrobiota	Lentisphaeria	Oligosphaerales	Lenti-02			0.73	TACGTAGGTAGCGAGCGTTATTCGGATTCACTGGGCGTAAAGGGTCCGCAGGAGGCCTGTCAAGCCAGACGTGAAAGCCCAAGGCTCAACCTTGGAATGGCGTCTGGGACTGCCGGGCTTGAGTGCACGAGGGGAAAGCAGAATTCCTGGTGTAGCGGTGGAATGCGTAGATATCAGGAGGAATACCGATGGCGAAGGCGGCTTTCTGGCGTGCAACTGACTCTCAGGGACGAAAGTGTGGGTAGCAAACAGG	0.0101399	0.0117608	0	0.00688905	0.00889007	0.0125286	0	0	0	0	0	0	0	0	0	0.0155416	0.0076206	0.00854372	0	0.0088295	0	0	0	0	0	0	0	0	0	0	0	0	0	0	0.182857	0.110612	0	0.182857	0.00582141
7133622f3a3aada865df9c0deff0ea17	Bacteria	Bacteria	Firmicutes						0.81	GACGTAGGGGGCAAGCGTTGTCCGGAATTACTGGGCGTAAAGAGCTCGTAGGTGGGACTATAAGTCGACGAGTAAATATCTCGGCTCAACTGAGATGCCATTGTCGATACTGTAGTTCTTGAGGACAGGAGAGGAAAGTGGAATTCCCGGTGTAGCGGTGAAATGCGTAGAGATCGGGAGGAACACCAGTGGCGAAGGCGGCTTTCTGGCCTGATTCTGACACTGAGGAGCGAAAGCCAGGGGAGCGAACGGG	0	0	0	0	0	0	0	0	0	0	0	0	0	0	0	0	0	0	0	0	0	0	0	0	0	0	0	0	0	0	0	0	0	0	0.182857	0.132734	0	0.182857	0.00478169
a225cf7765f31a76c67571ca6332bc7a	Bacteria	Bacteria	Firmicutes	Clostridia	Lachnospirales	Lachnospiraceae			0.65	TACGTAGGTGGCAAGCGTTATCCGGATTTACTGGGTGTAAAGGGAGCGTAGGCGGGACTTTAAGTCAGATGTGAAATGCTGGGGCTCAACCCCAGAGCTGCATTTGAAACTGGAGTTCTTGAGTGTCGGAGAGGTAAGTGGAATTCCTAGTGTAGCGGTGAAATGCGTAGATATTAGGAGGAACACCAGTGGCGAAGGCGACTTACTGGACGATAACTGACGCTGAGGCTCGAAAGTGTGGGGAGCAAACAGG	0	0	0.00343737	0	0	0	0	0	0	0	0	0	0	0	0.00997805	0	0	0	0	0	0	0	0	0	0	0	0	0	0	0	0	0	0	0	0.182857	0.0428621	0	0.182857	0.00362325
c395c98a3ff7f32114a2fda8ab2c4c57	Bacteria	Bacteria	Patescibacteria	Parcubacteria	Candidatus Lloydbacteria				0.8	TACGAGTGCCCCAAGCGTTATCCGGAATTATTGGGTGTAAAGGGAGCGTAGGTGGTTTTATTAGTCTCATGTTAAAGCCTGGAGCTTAACTCCAGAAATGCGTGGGAAACGGTAAGACTAGAGGATGTGAGAGGTCTGTGGAACTCATGGTGTAGGGGTGAAATCCGTTGATATCATGGGGAACACCAAAAGCGAAGGCAGCAGACTGGCACATTCCTGACACTGAGGCTCGAAAGCGTGGGTAGCGAATGGG	0.0283918	0.0117608	0	0.0179115	0.0133351	0.0232675	0.0125039	0	0	0.0185245	0.0127887	0.00360062	0	0.00676384	0.0199561	0.0181319	0.0228618	0.0384468	0.00901632	0.0117727	0.0177038	0.0391696	0.0209523	0.0231821	0	0.00904589	0.0155929	0	0	0	0.0203666	0.0372142	0	0	0.182857	0.0815762	0	0.182857	0.010859
53688e549f88c83f8ca04ccc58162ec5	Bacteria	Bacteria	Verrucomicrobiota	Omnitrophia	Omnitrophales	Omnitrophaceae	Candidatus Omnitrophus		1	TACAGAGGTGGCAAGCGTTGTTCGGATTTATTGGGCGTAAAGGGTCCGTAGGCGGCCTGAAAAGTTGGATGTGAAATCCCACAGCTTAACTGTGGAACTGCATTCAAAACTTTCGGGCTCGAGTGTGATAGGGGTAAAGGGAATTCCCGGTGTAAGGGTGAAATCTGCAGAGATCGGGAGGAACACCAGTCGCGAAGGCGCTTTACTGGATCACTACTGACGCTGAGGGACGAAAGCCAGGGGAGCAAACGGG	0.0953154	0	0	0	0	0.0268471	0.0625195	0	0	0	0	0	0	0	0	0	0	0	0	0	0	0	0	0	0	0	0	0	0	0	0.0977597	0	0	0	0	0.18251	0	0.18251	0.00722469
f28c4a97b64338fe7cfbf0c48970d1ff	Bacteria	Bacteria	Acidobacteriota	Holophagae	Holophagales	Holophagaceae	Geothrix		0.85	TACAGAGGGGGCAAGCGTTATTCGGAATTATTGGGCGTAAAGGGCGCGTAGGCGGTTTTTTAAGTCGGATGTGCAATCCCCGAGCTCAACTTGGGAACTGCATCCGAGACTGGAAGGCTAGAGTACTGGAGAGGTTGGTGGAATTCCACGTGTAGCGGTGAAATGCGTAGAGATGTGGAGGAACACCAGTGGCGAAGGCGGCCAACTGGACAGTAACTGACGCTGAGGCGCGAAAGTGTGGGTAGCAAACAGG	0	0	0	0	0	0	0	0	0	0	0	0	0	0	0	0	0	0	0	0	0	0	0	0	0	0	0	0	0	0	0	0	0	0	0	0	0	0.182336	0.00471017
cb9364b72552a5ae02d2977a300bb062	Bacteria	Bacteria	Desulfobacterota	Desulfobacteria	Desulfobacterales	Desulforegulaceae	Desulforegula		1	TACGGGGGGTGCAAGCGTTATTCGGAATTATTGGGCGTAAAGGGTGCGTAGGCGGTTTTGTAAGTCAGATGTGAAATCCCGGGGCTTAACCCCGGAACTGCATTTGATACTGCAAGACTTGAGTATGGGAGAGGAGAGCGGAATTCCTGGTGTAGAGGTGAAATTCGTAGATATCAGGAGGAACACCGGTGGCGAAGGCGGCTCTCTGGACCAATACTGACGCTGAGGCACGAAGGCGTGGGGAGCAAACAGG	0.123707	0.114247	0.0189055	0.0330674	0.182247	0.173611	0.0791914	0.101107	0.0190709	0.0069467	0.0200965	0.0324056	0	0	0	0	0	0	0	0	0	0	0	0	0	0	0	0	0	0	0	0	0	0	0	0	0	0.182247	0.0137061
9cc330d2332b750c0decdd86efe9f8ad	Bacteria	Bacteria	Acidobacteriota	Holophagae	Holophagales	Holophagaceae			1	TACAGAGGGGGCAAGCGTTATTCGGAATTATTGGGCGTAAAGGGCGCGTAGGCGGCGTCGTAAGTAGGATGTGCAATCCCCGAGCTTAACTTGGGAACTGCATCCTAGACTGCGATGCTAGAGTGCTGGAGAGGGTGGTAGAATTCCACGTGTAGCGGTGAAATGCGTAGAGATGTGGAGGAATACCAGTGGCGAAGGCGGCCACCTGGACAGTAACTGACGCTGAGGCGCGAAAGTGTGGGTAGCAAACAGG	0.0446157	0.0789651	0.163275	0.181871	0.0222252	0.0268471	0.0375117	0	0	0.016209	0	0	0	0	0	0	0	0	0	0	0	0	0	0	0	0	0	0	0	0	0	0	0	0	0	0	0	0.181871	0.00865939
94b868b931785f7b3416c70d82746368	Bacteria	Bacteria	Patescibacteria	Gracilibacteria	Absconditabacteriales (SR1)				0.93	TACGTAGATCCCGAGCGTTATCCGGAGTTACTGGGCGTAAAGAGTCTGTAGCCGGTTTAATAAGTCTATTTTTAAATACTTGGACTCAATCTAAGAGAGGGGATAGATACTGTTAAACTAGAGTGAAGTAGGGGTTAGTGGAATTTCCGGTGGAGGGGTGAAATCTGTTGATATCGGAAGGAACGCAGAAAGCGAAGGCAGCTAACTAGACTTAAACTGACGGTGAGAGACGAAAGCATGGGTAGCAAACAGG	0.105455	0.0722446	0	0	0	0	0	0	0.181173	0.143565	0	0	0	0	0	0	0	0	0	0	0	0	0	0	0	0	0	0	0	0	0	0	0	0	0	0	0	0.181173	0.0076127
08c830c25dddc924cc02be8a7c9e20d1	Bacteria	Bacteria	Verrucomicrobiota	Verrucomicrobiae	Pedosphaerales	Pedosphaeraceae			0.99	TACAGAGGTCCCAAGCGTTGTTCGGATTTACTGGGCGTAAAGGGTGCGTAGGTGGTCGGGCAAGTTTGATGTGAAATCTCCGGGCTCAACTCGGAAAATGCATTGAATACTGCCTGGCTTGAGGTTCGGAGGGGAGACTGGAATTCTCGGTGTAGCGGTGAAATGCGTAGATATCGAGAGGAACACCGGTGGCGAAAGCGAGTCTCTGGACGAATTCTGACGCTGAGGCACGAAAGCTAGGGGATCAAACAGG	0.0506997	0.0302419	0.0171869	0.035823	0.0133351	0.00536942	0	0.0181474	0.0114425	0	0.0347121	0.0198034	0.0645197	0.0541107	0.0174616	0.0233124	0.0330226	0.0384468	0	0.0206022	0	0.0348174	0.0471426	0.0386369	0.0419133	0.0226147	0.0181917	0.0136885	0	0	0.0529532	0.0425306	0	0	0	0.181127	0	0.181127	0.0148766
5395cf9d11c88c5a47b933b199fb99bb	Bacteria	Bacteria	Bacteroidota	Bacteroidia	Flavobacteriales	Crocinitomicaceae	Fluviicola		1	TACGGAGGGTGCAAGCGTTATCCGGAATCATTGGGTTTAAAGGGTCCGCAGGCGGATTTATAAGTCAGTGGTGAAAGCCTATTGCTCAACAATAGAACTGCCATTGATACTGTAAGTCTTGAATTCGGTCGAAGTGGGCGGAATATGACATGTAGCGGTGAAATGCTTAGATATGTCATAGAACACCGATAGCGAAGGCAGCTCACTAGGCCTGGATTGACGCTCAGGGACGAAAGCGTGGGGAGCAAACAGG	0	0	0	0	0	0	0	0	0	0	0	0	0	0	0	0	0	0	0	0	0	0	0	0	0	0	0	0	0.0538872	0.0410052	0	0	0.178985	0.159966	0	0	0	0.178985	0.0196932
0bb02cc8b1c0bfcca8be663c7b577d47	Bacteria	Bacteria	Firmicutes	Clostridia	Peptostreptococcales-Tissierellales	Acidaminobacteraceae	Acidaminobacter		0.97	TACGTAGGGGGCAAGCGTTATCCGGAATCACTGGGCGTAAAGGGTGCGTAGGTGGTTCCTCAAGTCAGAAGTGAAAGGCAGTGGCTTAACCACTGTAAGCTTTTGAAACTGAGGAACTTGAGTGCAGGAGAGGTAAGTGGAATTCCTAGTGTAGCGGTGAAATGCGTAGATATTAGGAGGAACACCAGTGGCGAAGGCGACTTACTGGACTGTAACTGACACTGAGGCACGAAAGCGTGGGGAGCGAACAGG	0	0	0	0	0	0	0	0	0	0	0	0	0	0	0	0	0	0	0	0	0	0	0	0	0	0	0	0	0	0	0	0	0	0	0	0	0.178825	0.178825	0.00270947
c454141ff01b4f37373772edf1821458	Bacteria	Bacteria	Proteobacteria	Gammaproteobacteria	Burkholderiales	Rhodocyclaceae	Propionivibrio		0.93	TACGTAGGGTGCGAGCGTTAATCGGAATTACTGGGCGTAAAGCGTGCGCAGGCGGTTGTGTAAGTCAGATGTGAAATCCCCGGGCTCAACCTGGGAACTGCATTTGAGACTGCACGGCTAGAGTGTGGCAGAGGGGGGTAGAATTCCACGTGTAGCAGTGAAATGCGTAGAGATGTGGAGGAATACCGATGGCGAAGGCAGCCCCCTGGGCCAATACTGACGCTCATGCACGAAAGCGTGGGGAGCAAACAGG	0	0	0	0	0	0	0	0	0	0	0	0	0	0	0	0	0	0	0	0	0	0	0	0	0	0	0	0	0	0	0	0	0	0	0	0	0	0.178614	0.0116058
cc188f69a5f37b8b675009af253603d2	Bacteria	Bacteria	Chloroflexi	Anaerolineae	Anaerolineales	Anaerolineaceae			1	AACGTAGGAGGCGAGCGTTATCCGGATTTACTGGGCGTAAAGCGTGTGTAGGCGGTTCGGCAAGTTGGATGTGAAAGCTCCTGGCTTAACTAGGAGAGGTCGTTCAATACTACCAAACTTGAGGGCATCAGAGGAAGGTGGAATTCCCGGTGTAGTGGTGAAATGCGTAGATATCGGGAGGAACACCAGTGGCGAAAGCGGCCTTCTGGGATGATCCTGACGCTCAGACACGAAAGCTAGGGTAGCAAACGGG	0.0851754	0.0772849	0.0773408	0.0895576	0	0.0447451	0	0.0518497	0	0	0.0401929	0.0846146	0	0	0	0	0	0.0747576	0	0	0	0	0	0	0	0	0.0389823	0.0438032	0	0	0	0.0345561	0	0	0	0.178362	0	0.178362	0.0139579
b288a1aaca2876052dd02e12731019f2	Bacteria	Bacteria	Campylobacterota	Campylobacteria	Campylobacterales	Sulfurospirillaceae	Sulfurospirillum		1	TACGGAGGGTGCAAGCGTTACTCGGAATCACTGGGCGTAAAGGATGTGTAGGCTGGAGATCAAGTCGAGAGTGAAATCCAACGGCTCAACCGTTGAACTGCTCTCGAAACTGGTCTTCTAGAATATGGGAGAGGTAGATGGAATTAGTGGTGTAGGGGTAAAATCCGTAGATATCACTAGGAATACCGATTGCGAAGGCGATCTACTGGAACATTATTGACGCTGAGACATGAAAGCGTGGGGAGCAAACAGG	0	0	0	0	0.0133351	0.0125286	0	0	0.164009	0.178299	0	0	0	0	0	0	0	0	0	0	0	0	0	0	0	0	0	0	0	0	0	0	0	0	0	0	0	0.178299	0.00557836
03403267a839679349520e64ad89b7c5	Bacteria	Bacteria	Proteobacteria	Alphaproteobacteria	Rickettsiales	Candidatus Hepatincola			0.65	TACGAAGGGATCTAGCGTTGTTCGGAATCACTGGGCGTAAAGCGCAAGTAGGTGGTTTAATAAGTTAGATGTGAAATCCTTGGTTTTAAGCTAAGAACTGCATTTAATACTGTTAAACTTGAGCACAAAAGGGGATATTAGAATTCCAAGTGTAGGGGTAAAATCCGTAGATATTTGGAGGAATACCAGAAGCGAAGGCGTATATCTGGTTTGTAGCTGACACTGAGATGCGAAAGCGTGGGGAGCAAACAGG	0	0	0.00859343	0	0	0	0	0	0	0	0	0	0	0	0	0.0103611	0.012701	0	0.0180326	0.017659	0	0	0.0104761	0.0154548	0	0	0	0	0	0	0.114053	0.178097	0	0	0	0	0	0.178097	0.00583981
95691ddf7fb4a917ec8de53083409f6b	Bacteria	Bacteria	Proteobacteria	Alphaproteobacteria	Rickettsiales	Rickettsiaceae			1	GACGGAGGGGGCTAGCGTTGTTCGGAATTACTGGGCGTAAAGAGCGCGTAGGCGGTTTGGTAAGTTGGAAGTGAAAGCCCGAGGCTTAACCTCGGAATTGCTTTCAAAACTGCCAATCTAGAGTGTAGTAGGGGATAATGGAATTCCTAGTGTAGAGGTGAAATTCTTAGATATTAGGAGGAACACCGATGGCGAAGGCAGTCATCTGGGCTACAACTGACGCTAATGCGCGAAAGCGTGGGGAGCAAACAGG	0	0.0134409	0.00687474	0.00551124	0	0.00715922	0	0	0	0	0	0	0.0841562	0.0304373	0.0449012	0.056986	0.0711256	0.0576701	0.135245	0.103011	0.177038	0.126213	0.120476	0.126214	0.0733484	0.038445	0.0493776	0.0246393	0	0	0.0407332	0.0345561	0	0	0	0	0	0.177038	0.0217958
6bd8bdc08257c42a63097ae67d5590ff	Bacteria	Bacteria	Verrucomicrobiota	Verrucomicrobiae	Verrucomicrobiales	Verrucomicrobiaceae			1	TACAGAGGCCTCAAGCGTTGTTCGGAATCACTGGGCGTAAAGGGTGCGTAGGCGGCGCGGAAAGTCAGGGGTGAAATCCCGGAGCTCAACTCCGGAACTGCCTTTGATACTCCCGCGCTTGAGAACTGGAGGGGACATCGGAATTCACGGTGGAGCAGTGAAATGCGTGGATATCGTGAGGAACACTAGTGGCGAAGGCGGATGTCTGGACAGTATCTGACGCTGAGGCACGAAGGCCAGGGGAGCGAACGGG	0	0	0	0	0	0	0	0	0	0	0	0	0	0	0	0	0	0	0	0	0	0	0	0	0	0	0	0	0.00734826	0.00585789	0	0.00797448	0.101836	0.176885	0	0	0	0.176885	0.013565
a55d60363f96c4c86a70953c5ae25bc0	Bacteria	Bacteria	Bdellovibrionota	Oligoflexia	053A03-B-DI-P58				0.99	TACGGAGAGTGCAAGCGTTGTTCGGAATTACTGGGCGTAAAGCGCGTGTAGGCGGCCTGACAAGTCTGGCGTGAAAGCCCGAAGCTCAACTTCGGAAGTGCGCTGGAAACTGTTGGGCTTGAGTACTGGAGGGGATGGTGGAATTCTCGAGTGTAGAGGTGAAATTCGTAGATATTCGGAAGAACATCAGTGGCGAAGGCGACCATCTGGACAGATACTGACGCTGAGACGCGAAAGCGTGGGGAGCAAACAGG	0.105455	0.131048	0.0893716	0.0826685	0.0622305	0.0715922	0.00625195	0	0.0572126	0.1042	0.00913476	0.0270046	0.0701302	0.148804	0.0199561	0.0828887	0.12193	0.151651	0.144261	0.17659	0.101797	0.156678	0.151904	0.172578	0.0969246	0.0881974	0.0831622	0.0903441	0	0	0.0488798	0.0770867	0	0	0	0.132734	0	0.17659	0.0433738
8735f92a7f18db944bc862777fbd3222	Bacteria	Bacteria	Proteobacteria	Gammaproteobacteria	Burkholderiales	Comamonadaceae	Limnohabitans		0.65	TACGTAGGGTGCAAGCGTTAATCGGAATTACTGGGCGTAAAGCGTGCGCAGGCGGTTATATAAGACAGATGTGAAATCCCCGGGCTCAACCTGGGAACTGCATTTGTGACTGTATAGCTAGAGTACGGTAGAGGGGGATGGAATTCCGCGTGTAGCAGTGAAATGCGTAGATATGCGGAGGAACACCGATGGCGAAGGCAATCCCCTGGACCTGTACTGACGCTCATGCACGAAAGCGTGGGGAGCAAACAGG	0	0	0	0	0	0	0	0	0	0	0	0	0	0	0	0	0	0	0	0	0	0	0	0	0	0	0	0	0	0	0	0	0	0.104593	0	0	0	0.176574	0.0105514
8c7d693daebcda08adf1cf9532f821b3	Bacteria	Bacteria	Acidobacteriota	Holophagae	Holophagales	Holophagaceae			1	TACAGAGGGGGCAAGCGTTATTCGGAATTATTGGGCGTAAAGGGCGCGTAGGCGGTTTTGTAAGTAGGATGTGTAATCCCCGAGCTTAACTTGGGAACTGCATCCTAGACTGCAAGGCTAGAGTGCTGGAGAGGGTGGTAGAATTCCACGTGTAGCGGTGAAATGCGTAGAGATGTGGAGGAATACCAGTGGCGAAGGCGGCCACCTGGACAGCAACTGACGCTGAGGCGCGAAAGTGTGGGGAGCAAACAGG	0	0	0	0	0	0	0	0	0	0	0	0	0	0	0	0	0	0	0	0	0	0	0	0	0	0	0	0	0	0	0	0	0	0	0	0	0	0.174931	0.0110524
2c070f4880cc78c48ec292dd9c89b597	Bacteria	Bacteria	Proteobacteria	Alphaproteobacteria	Caulobacterales	Caulobacteraceae	Caulobacter		1	TACGAAGGGGGCTAGCGTTGCTCGGAATTACTGGGCGTAAAGGGAGCGTAGGCGGATAGTTTAGTCAGAGGTGAAAGCCCAGGGCTCAACCTTGGAAATGCCTTTGATACTGGCTATCTTGAGTATGGGAGAGGTAAGCGGAATTCCGAGTGTAGAGGTGAAATTCGTAGATATTCGGAAGAACACCAGTGGCGAAGGCGGCTTACTGGCCCATTACTGACGCTGAGGCTCGAAAGCGTGGGGAGCAAACAGG	0	0	0	0.0165337	0	0	0	0	0	0.0185245	0	0	0	0.0236734	0.00997805	0.00518054	0.0304824	0	0	0	0	0	0.0261904	0	0	0	0.0155929	0	0.0857297	0.108371	0	0.0318979	0	0	0	0	0	0.174904	0.0313077
2b7b20dce03e22dce6fd458c1c08a8b7	Bacteria	Bacteria	Bacteroidota	Bacteroidia	Bacteroidales	Prolixibacteraceae	BSV13		0.99	TACGGAGGGTGCAAGCGTTATCCGGATTTATTGGGTTTAAAGGGTGCGTAGGCGGTATTTTAAGTCAGTGGTGAAATGCTGCAGCTCAACTGTAGAATTGCCATTGAAACTGAGGTACTTGAGTAATCTTGAGGTAGGCGGAATGTGTAGTGTAGCGGTGAAATGCTTAGATATTACACAGAACACCGATTGCGAAGGCAGCTTACTAAGGATTTACTGACGCTGATGCACGAAAGCGTGGGGATCAAACAGG	0.0811194	0.0772849	0	0.0275562	0.0688981	0.0859107	0	0	0	0	0	0	0	0.0507288	0	0	0	0.0747576	0	0.0971245	0	0.0826914	0	0	0	0.042968	0.0493776	0	0	0	0	0	0	0	0	0.174214	0	0.174214	0.0138277
1a13bbfefc135cb50436fd8d3dbc2a5c	Bacteria	Bacteria	Proteobacteria	Alphaproteobacteria	Rickettsiales	Rickettsiaceae			0.99	TACGGAGGGAACTAGCGTTGTTCGGATTTACTGGGCGTAAAGAGCGCGTAGGCGGGTTATTAAGTTAGAAGTGAAAGCCCAGGGCTTAACCCTGGAACTGCTTCTAAAACTGGTAACCTAGAGTATGGGAGGGGACAGTGGAATTCCTAGTGTAGAGGTGAAATTCTTAGATATTAGGAGGAACACCGGTGGCGAAAGCGACTGTCTGGAACATTACTGACGCTGAGGTGCGAAAGCGTGGGGAGCAAACAGG	0	0	0.00343737	0	0	0	0	0	0.0266992	0.0231557	0	0	0.014026	0.0101458	0	0.00777081	0.0152412	0.0106797	0	0.0264885	0	0	0	0.0180305	0.0366742	0.0135688	0	0.0191639	0.0930779	0.0907973	0.0610998	0.0505051	0	0	0	0.00414794	0	0.173814	0.0231121
29865b8de78f0efa3ab1db2e17a57b90	Bacteria	Bacteria	Desulfobacterota	Desulfuromonadia	Geobacterales	Geobacteraceae			0.77	TACGGGGGGTGCAAGCGTTGTTCGGATTTATTGGGCGTAAAGCGCGTGTAGGCGGTTTGTTAAGTCTGATGTGAAAGCCCTGGGCTCAACCTAGGAAGTGCATTGGAAACTGGCAGACTTGAATACGGGAGAGGGTAGTGGAATTCCTAGTGTAGGAGTGAAATCCGTAGATATTAGGAGGAACACCGGTGGCGAAGGCGGCTACCTGGACCGATATTGACGCTGAGACGCGAAAGCGTGGGTAGCAAACAGG	0	0	0	0	0	0	0	0	0	0	0	0	0	0	0	0	0	0	0	0	0	0	0	0	0	0	0	0	0	0	0	0	0	0	0	0	0	0.173196	0.00478446
f188a70a84d8fc0c23c92f6ca6b7ebbc	Bacteria	Bacteria	Verrucomicrobiota	Verrucomicrobiae	Pedosphaerales	Pedosphaeraceae			1	TACAGAGGTCCCAAGCGTTGTTCGGATTCACTGGGCGTAAAGGGTGCGTAGGCGGTTGGGTAAGTCTGACGTGAAATCTCCGGGCCTAACCCGGAAACTGCGTTGGATACTATCCGGCTAGAGGAATGGAGGGGAGACTGGAATACTTGGTGTAGCAGTGAAATGCGTAGATATCAAGTGGAACACCAGTGGCGAAGGCGAGTCTCTGGACATTTCCTGACGCTGAGGCACGAAAGCCAGGGGAGCAAACGGG	0.0689515	0.0873656	0.108277	0.0840463	0.060008	0.0501145	0.0312598	0.0337023	0.0972614	0.0717825	0.0657702	0.0414071	0.0617145	0.0710203	0.0773299	0.0802984	0.13209	0.138835	0.12172	0.161874	0.119501	0.117509	0.16238	0.172578	0.0785875	0.140211	0.0753658	0.082131	0	0	0.101833	0.106326	0	0	0	0.0636018	0	0.172578	0.0434811
129f8749c122288ae9b6891e984806a3	Bacteria	Bacteria	Desulfobacterota	Desulfobulbia	Desulfobulbales	Desulfobulbaceae	Desulfobulbus		1	TACGGAGGGTGCAAGCGTTGTTCGGAATCACTGGGCGTAAAGGGCGCGTAGGCGGTTTGATAAGTCAGATGTGAAAGCCCACGGCTTAACCGTGGAAGTGCATTTGATACTGTCAGACTTGAGTACCAGAGGGGAAAGTGGAATTCCCGGTGTAGAGGTGAAATTCGTAGATATCGGGAGGAATACCGGTGGCGAAGGCGACTTTCTGGCTGGATACTGACGCTGAGGCGCGAAAGCGTGGGGAGCAAACAGG	0	0	0	0	0.168911	0.171821	0	0	0	0	0	0	0	0	0	0	0	0	0	0	0	0	0	0	0	0	0	0	0	0	0	0	0	0	0	0	0.114681	0.171821	0.00690021
e91b342e7305b7c6db604cb75c038e10	Bacteria	Bacteria	Verrucomicrobiota	Verrucomicrobiae	Pedosphaerales	Pedosphaeraceae	SH3-11		1	TACAGAGGTCCCAAGCGTTGTTCGGATTCACTGGGCGTAAAGGGTGCGTAGGCGGTGGGGTAAGTTTGAGGTGAAATCTCCGGGCTCAACCCGGACAAGCCTTGAATACTATCCTGCTAGAGGATCGGAGGGGAGACTGGAATTCTCGGTGTAGCAGTGAAATGCGTAGATATCGAGAGGAACACCAGTGGCGAAGGCGAGTCTCTGGACGATACCTGACGCTGAGGCACGAAAGCCAGGGGAGCAAACGGG	0	0.015121	0.0137495	0	0	0	0.00416797	0	0	0	0	0	0	0	0	0.0129514	0	0	0	0.0147158	0	0.00870436	0	0	0	0	0	0	0.029393	0.0322184	0.0285132	0.0292398	0	0.0138432	0	0.0165918	0	0.171249	0.0152958
abb3d31ed1c1f986ddb94d51af8e67ef	Bacteria	Bacteria	Proteobacteria	Gammaproteobacteria	Burkholderiales	Oxalobacteraceae			0.99	TACGTAGGGTGCAAGCGTTAATCGGAATTACTGGGCGTAAAGCGTGCGCAGGCGGTTGTGCAAGACAGATGTGAAATCCCCGGGCTTAACCTGGGAATTGCATTTGTGACTGCACGGCTAGAGTGTGTCAGAGGGGGGTAGAATTCCACGTGTAGCAGTGAAATGCGTAGATATGTGGAGGAATACCGATGGCGAAGGCAGCCCCCTGGGATAACACTGACGCTCATGCACGAAAGCGTGGGGAGCAAACAGG	0	0	0	0	0	0	0	0	0	0	0	0	0	0	0	0	0	0	0	0	0	0	0	0	0	0	0	0	0.151864	0.134731	0	0	0	0	0	0	0	0.170326	0.030375
4ee9ce86432ac37cecf557d9f3fd96b4	Bacteria	Bacteria	Bacteroidota	Bacteroidia	Bacteroidales	Bacteroidetes BD2-2			0.71	TACGGAGGATGCAGGCGTTATCCGGATTTATTAGGTTTAAAGGGTGCGCAGGCGGCCCGTTAAGTCAGTGGTGAAAGTTTGCGGCTTAACCGTAAAATTGCCATTGATACTGACAGGCTTGAATATGGTAGAGGTAGGCGGAATGTGTAGTGTAGCGGTGAAATGCTTAGATATTACACAGAACACCGATTGCGAAGGCAGCTTACTATGCCATGATTGACGCTGAGGCACGAAAGCGTGGGTAGCGAACAGG	0	0	0	0	0	0	0	0	0	0	0	0	0	0	0	0	0	0	0	0	0	0	0	0	0	0	0	0	0	0	0	0	0	0	0	0	0	0.170036	0.00457251
c39ea129388a077989abed2081b5fe88	Bacteria	Bacteria	Bacteroidota	Bacteroidia	Cytophagales	Spirosomaceae	Pseudarcicella		1	TACGGAGGGTGCAAGCGTTGTCCGGATTTATTGGGTTTAAAGGGTGCGCAGGTGGTTTATTAAGTCAGTGGTGAAAGACGGTCGCTCAACGATTGCAGTGCCATTGAAACTGGTAGACTTGAGTAAAGTAGAGGTGGGCGGAATTGATAGTGTAGCGGTGAAATGCATAGATATTATCAAGAACTCCAATTGCGTAGGCAGCTCACTTGGCTTTTACTGACACTCATGCACGAAAGTGTGGGTATCAAACAGG	0	0	0	0	0	0	0	0	0	0	0	0	0	0	0.0748354	0	0	0	0	0	0	0	0	0	0	0	0	0	0.134718	0.169879	0	0	0.157383	0.16458	0	0	0	0.169879	0.035425
fb800d4d7cd0a8e0da07b414fcf21b8c	Bacteria	Bacteria	Bacteroidota	Bacteroidia	Cytophagales	Cyclobacteriaceae	Algoriphagus		1	TACGGAGGGTGCAAGCGTTGTCCGGATTTATTGGGTTTAAAGGGTGCGTAGGCGGCTGAATAAGTCAGCGGTGAAAGACTTCGGCTTAACCGGAGCAGTGCCGTTGATACTGTTTAGCTTGAGTGTTGGAGGGGTACATGGAATTGATGGTGTAGCGGTGAAATGCATAGATACCATCAGGAACACCGATAGCGAAGGCATTGTACTGGCCAACAACTGACGCTGAGGCACGAAAGTGTGGGGATCGAACAGG	0	0	0	0	0	0	0	0	0	0	0	0	0	0	0	0	0	0	0	0	0	0	0	0	0	0	0	0	0.00734826	0.0234316	0	0	0.169727	0.166118	0	0	0	0.169727	0.0076096
868e0165fe32a8925b7f20afa5e1dbfc	Bacteria	Bacteria	Proteobacteria	Gammaproteobacteria	Burkholderiales	Comamonadaceae	Acidovorax		0.91	TACGTAGGGTGCAAGCGTTAATCGGAATTACTGGGCGTAAAGCGTGCGCAGGCGGTTATATAAGACAGATGTGAAATCCCCGGGCTCAACCTGGGAACTGCATTTGTGACTGTATAGCTAGAGTACGGCAGAGGGGGATGGAATTCCGCGTGTAGCAGTGAAATGCGTAGATATGCGGAGGAACACCGATGGCGAAGGCAATCCCCTGGGCCTGTACTGACGCTCATGCACGAAAGCGTGGGGAGCAAACAGG	0	0	0	0	0	0	0	0	0	0	0	0	0.106598	0	0.169627	0.0932498	0.0736658	0	0	0	0	0	0	0	0.159795	0.0746286	0.116947	0.104033	0.0661343	0.0761525	0.138493	0.124934	0	0	0	0	0	0.169627	0.0258176
e10e6d54805f89f28024cb8a91d2d484	Bacteria	Bacteria	Cyanobacteria	Cyanobacteriia	Cyanobacteriales	Microcystaceae	Snowella 0TU37S04	litoralis	1	TACGGAGGATGCAAGCGTTATCCGGAATTATTGGGCGTAAAGAGTCCGTAGGTGGAAGTTCAAGTCTGCGGTCAAAGAATGGAGCTTAACTCCATAGAGGCCGTGGAAACTGAGCAACTAGAGTGCGGTAGGGGTAACGGGAATTCCCAGTGTAGCGGTGAAATGCGTAGATATTGGGAAGAACATCGGTGGCGAAAGCGCGTTACTGGGCCGAAACTGACACTGAGGGACGAAAGCTAGGGTAGCGAAAGGG	0	0	0	0	0	0	0	0	0.00762835	0	0.00548085	0	0	0.0202915	0.0124726	0	0.0152412	0.00854372	0	0	0	0	0	0	0.0261958	0.00904589	0	0.0136885	0.16901	0.164021	0.0651731	0.0691122	0.0308594	0.0199957	0.114286	0.0373315	0	0.16901	0.0383912
b845f00852ed09106d576289cd89b79e	Bacteria	Bacteria	Verrucomicrobiota	Omnitrophia	Omnitrophales	Omnitrophaceae	Candidatus Omnitrophus		1	TACAGAGGTGGCGAGCGTTACTCGGATTTATTGGGTGTAAAGGGCAAGTAGGCGTCTTGACAAGTTAGAAGTGAAATCCTGCAGCTCAACTGCAGAACTGCTTTTAAAACTGTTGAGATTGAGACTGGGAGAGGAAAGCGGAATTCTCGGTGTAAGAGTGAAATCTGTAGATATCGAGAGGAACACCAGTGGCGAAGGCGGCTTTCTGGTCCAGTACTGACGCTGAATTGCGAAAGCTAGGGGAGCAAACAGG	0	0	0	0	0.0400053	0	0	0	0	0.0138934	0	0	0	0	0	0.0181319	0	0	0	0	0	0	0	0	0	0	0.0181917	0	0	0	0	0.0239234	0	0	0	0.168683	0	0.168683	0.00428529
7b422f0b2cbacfa7a85b8507104db96e	Bacteria	Bacteria	Patescibacteria						0.62	TACGTAGGCCCCAAGCGTTATCCGGAATTACTGGGTGTAAAGCGTCTGTAGGCGGGAGGGTAAGTTATATAGTAAAGTTTGAGGCTCAACCTCAAAAATCTGTATAAAACTGCTCTTCTTGAATCGGGGAGAGGGAAGCGGAACTGTGAGAGTAGGGGTGCAATCCGTTGATACTCACAAGAACACCAAAAGCGAAGGCAGCTTCCTGGAACCGTATTGACGCTGAGAGACGAAAGCGTGGGGAGCGAAAAGG	0	0	0	0	0.148909	0.168242	0	0	0	0	0	0	0	0	0	0	0	0	0	0	0	0	0	0	0	0	0	0	0	0	0	0	0	0	0	0	0	0.168242	0.00480531
b412b3173e271d7fb66bb73ab4378e46	Bacteria	Bacteria	Spirochaetota	Spirochaetia	Spirochaetales	Spirochaetaceae	Sediminispirochaeta		0.5	CACGTAAGGGGCGAGCGTTGTTCGGATTTATTGGGCGTAAAGCGCGCGCAGGCGGTTTTACAAGTTTGGTGTGAAATATCTGGGCTCAACTCAGAAGACGCATCGAAAACTGTAAGACTAGAATCTTGGAGGGGGAGCTGGAATTCCTAGTGTAGGGGTGAAATCTGTTGATATTAGGAAGAACACCGGAGGCGAAGGCGAGCTCCTGGCTGAAGATTGACGCTGAGGCGCGAAAGCGTAGGTAGCAAACAGG	0	0	0	0	0	0	0	0	0	0	0	0	0	0	0	0	0	0	0	0	0	0	0	0	0	0	0	0	0	0	0	0	0	0	0	0	0.167162	0.167162	0.00253276
c8e4df23eeec2d6d3ed027a7d6978dc0	Bacteria	Bacteria	Bacteroidota	Bacteroidia	Sphingobacteriales	Z4MB62			1	TACGGAGGATCCAAGCGTTATCCGGATTCATTGGGTTTAAAGGGTCCGCAGGCGGACTAATAAGTCAGGGGTGAAAGCCTACGGCTCAACCGTAGAACTGCCCTTGATACTGTTAGTCTAGAGTACAGTTGAGGTGGGCGGAATGTGTCATGTAGCGGTGAAATGCATAGATATGACACAGAACACCGATCGCGAAGGCAGCTCACCAAGCTGTAACTGACGCTCAGGGACGAAAGCGTGGGGATCAAACAGG	0.0912594	0.129368	0.166712	0.159826	0.124461	0.159293	0.0291758	0.0544422	0.0286063	0.0416802	0.115098	0.0954164	0	0.0169096	0.0399122	0.0155416	0.0990677	0.143107	0.0721306	0.144215	0.106223	0.1001	0.0576188	0.061819	0.0183371	0.0248762	0	0.0136885	0	0	0	0.0212653	0	0	0	0.00691324	0.0272125	0.166712	0.0327921
5c2392591fbe650b20394fc09e9ca90c	Bacteria	Bacteria	Proteobacteria	Gammaproteobacteria	Burkholderiales	Oxalobacteraceae	Oxalicibacterium		0.63	TACGTAGGGTGCGAGCGTTAATCGGAATTACTGGGCGTAAAGCGTGCGCAGGCGGTTGTGCAAGACAGATGTGAAATCCCCGGGCTCAACCTGGGAATTGCATTTGTGACTGCACGGCTAGAGTGTGTCAGAGGGGGGTAGAATTCCACGTGTAGCAGTGAAATGCGTAGATATGTGGAGGAATACCGATGGCGAAGGCAGCCCCCTGGGATAACACTGACGCTCATGCACGAAAGCGTGGGGAGCAAACAGG	0	0	0	0	0	0	0	0	0	0	0	0	0	0	0	0	0	0	0	0	0	0	0	0	0	0	0	0	0	0	0	0	0.166641	0.116898	0	0	0	0.166641	0.00577185
6abc517aa40e9e7b9c652902fe04bb1a	Bacteria	Bacteria	Proteobacteria	Gammaproteobacteria	Burkholderiales	Comamonadaceae	Paucibacter		0.56	TACGTAGGGTGCAAGCGTTAATCGGAATTACTGGGCGTAAAGCGTGCGCAGGCGGTTATGCAAGACAGATGTGAAATCCCCGGGCTCAACCTGGGAACTGCATTTGTGACTGCATAGCTAGAGTACGGTAGAGGGGGATGGAATTCCGCGTGTAGCAGTGAAATGCGTAGATATGCGGAGGAACACCGATGGCGAAGGCAATCCCCTGGACCTGTACTGACGCTCATGCACGAAAGCGTGGGGAGCAAACAGG	0	0	0	0	0	0	0	0	0	0	0	0	0	0	0	0	0	0	0	0	0	0	0	0	0	0	0	0	0	0	0	0	0	0	0	0	0	0.166611	0.00580292
468408bbe395372a77bd1928be191b5c	Bacteria	Bacteria	Desulfobacterota	Desulfobacteria	Desulfobacterales	Desulfobacteraceae			1	TACGGGGGATGCAAGCGTTATTCGGAATTATTGGGCGTAAAGGGCGCGTAGGTTGTAGATAGAGTCAGATGTGAAATCCCGAGGCTTAACCTTGGAAGAGCATTTGCGACCTATTTACTTGAGTACAGTAGAGGATAGCGGAATTCCTGGTGTAGAGGTGAAATTCGTAGATATCAGGAGGAACACCGGTGGCGAAGGCGGCTATCTGGGCTTGTACTGACACTGAGGCGCGAAGGCGTGGGTATCGAACAGG	0.166295	0.132728	0.109996	0.119869	0.140019	0.110968	0.0750234	0.0855521	0.0533984	0.0671514	0.0200965	0.0504087	0	0	0.00748354	0.0103611	0	0.0149515	0	0	0	0	0	0	0	0	0	0.0246393	0	0	0	0	0	0	0	0	0	0.166295	0.0180143
c6a33d143b0b1bcf4004c909a4af6aa8	Bacteria	Bacteria	Proteobacteria	Alphaproteobacteria	Rhizobiales	Rhizobiales Incertae Sedis			1	TACGAAGGGGGCTAGCGTTGTTCGGAATTACTGGGCGTAAAGCGCACGTAGGCGGGTCGTTAAGTCAGGGGTGAAATCCCGGAGCTCAACTCCGGAACTGCCTTTGATACTGGCGATCTCGAGATCGGAAGAGGTGAGTGGAATTCCCAGTGTAGAGGTGAAATTCGTAGATATTGGGAAGAACACCAGTGGCGAAGGCGGCTCACTGGTCCGATACTGACGCTGAGGTGCGAAAGCGTGGGGAGCAAACAGG	0	0.114247	0	0.0895576	0	0	0.00833594	0	0	0	0	0	0.103793	0.165714	0.112253	0.134694	0.111769	0.134564	0	0.0647497	0.0354076	0.0783392	0.104761	0.061819	0.162414	0.113074	0.0857611	0.101295	0.0195954	0	0.162933	0.138224	0	0	0	0	0.00777499	0.165714	0.0409903
2356dcb408afe9fc98f6f5b956550af6	Bacteria	Bacteria	Spirochaetota	Leptospirae	Leptospirales	Leptospiraceae	RBG-16-49-21		1	TACGTATGGGGCGAGCGTTGTTCGGAATTATTGGGCGTAAAGGGCGTCTAGGCGGGAATTTAAGTTAGGTGTGAAAGCTATGGGCTCAACCCATAAACTGCATCTAAAACTGGATTTCTTGAGTTCGGGAGAGGAGAGCGGAATTCCAGGTGTAGCGGTGAAATGCGTAGATATCTGGAAGAACACCAGTGGCGAAGGCGGCTCTCTGGCCTAGAACTGACGCTGAAGCGCGAAAGCGTGGGGAGCGAACAGG	0.0892314	0.094086	0.127183	0.165337	0	0.0715922	0.0437637	0	0	0	0	0	0	0	0	0	0	0	0	0	0	0	0	0	0	0	0	0	0	0	0	0	0	0	0	0	0	0.165337	0.00895747
2659841859068a0a19ea5f1d12d34aa9	Bacteria	Bacteria	Desulfobacterota	Desulfovibrionia	Desulfovibrionales	Desulfovibrionaceae	Desulfovibrio		0.94	TACGGAGGGTGCAAGCGTTAATCGGAATCACTGGGCGTAAAGCGCTCGTAGGCGGTTTGGTCAGTCAGATGTGAAAGCCCACGGCTTAACCGTGGAACTGCATTTGATACTGCCAGACTTGAGTGTCGGAGAGGGTGGCGGAATTCCGGGTGTAGGAGTGAAATCCGTAGATATCCGGAGGAACACCAGTGGCGAAGGCGGCCACCTGGACGACAACTGACGCTGAGGAGCGAAAGCGTGGGGAGCAAACAGG	0	0.0201613	0	0	0	0	0	0	0	0	0	0	0	0	0	0	0	0	0	0	0	0	0	0	0	0	0	0	0	0	0	0	0	0	0	0	0.165219	0.165219	0.00368244
[truncated: 4,090 more rows]
[truncated: 1 more columns]

## Sheet: Figure 6
	Bacterium	Accesion number (NR are NCBI)	Genbank accession number	Source	16S rRNA sequence
	Thiodictyon In-Situ Heiliges Meer			this study	TACGGAGGGTGCAAGCGTTAATCGGAATTACTGGGCGTAAAGCGCGCGTAGGCGGCCTGATCAGTCAGCTGTGAAAGCCCCGGGCTTAACCTGGGAACTGCAGTTGATACTGTCCGGCTCGAGTCTGAGAGAGGGAGGTGGAATTCCAGGTGTAGCGGTGAAATGCGTAGATATCTGGAGGAACACCAGTGGCGAAGGCGGCCTCCTGGCTTAAGACTGACGCTGAGGTGCGAAAGCGTGGGGAGCAAACAGG
[truncated: 10 more rows]
